# Supplementary material for: trans-Di­bromido­tetra­kis­(5-methyl-1H-pyrazole-κN 2)manganese(II)
Source: IUCrdata. 2024 Mar 19;9(Pt 3):x240237. doi: 10.1107/S2414314624002372 (PMC10993565; doi:10.1107/S2414314624002372)
Supplement: Supplementary file 1 [file x-09-x240237-sup1.cif]

##############################################################################
#                                                                            #
# This CIF contains the data for a data article accepted for                 #
# publication in IUCrData. It conforms to the requirements of                #
# Notes for Authors for IUCrData, and has been                               #
# peer reviewed under the auspices of IUCrData.                              #
#                                                                            #
# Full details of the Crystallographic Information File format               #
# are given in the paper "The Crystallographic Information File (CIF):       #
# a New Standard Archive File for Crystallography" by S. R. Hall, F. H.      #
# Allen and I. D. Brown [Acta Cryst. (1991), A47, 655-685].                  #
#                                                                            #
# The current version of the core CIF dictionary is obtainable from          #
# ftp://ftp.iucr.org/pub/cif_core.dic.                                       #
#                                                                            #
# Software is freely available for graphical display of the structure(s)     #
# in this CIF. For information consult the CIF software page                 #
# http://www.iucr.org/resources/cif/software.                                #
#                                                                            #
# This file may be used for bona fide research purposes within the           #
# scientific community so long as proper attribution is given to the data    # 
# article from which it was obtained.                                        #
#                                                                            #
##############################################################################
data_I
_audit_creation_method     'SHELXL-2019/3'
_journal_date_recd_electronic     2024-01-16
_journal_date_accepted     2024-03-12
_journal_name_full     'IUCrData'
_journal_year     2024
_journal_volume     9
_journal_issue      3
_journal_page_first     0
_journal_page_last     0
_journal_paper_category     HM
_journal_paper_doi     10.1107/S2414314624002372
_journal_coeditor_code     ZL4064
_publ_contact_author_name     'Nagarajan Loganathan'
_publ_contact_author_address
;
UGC-Assistant Professor, School of Chemistry, Bharathidasan University,
Tiruchirappalli 620 024, Tamilnadu, India
;
_publ_contact_author_email     'l.nagarajan@bdu.ac.in'
_publ_contact_author_fax     ?
_publ_contact_author_phone     '+91-431-2417053'
_publ_section_title
;\
<i>trans</i>-Dibromidotetrakis(5-methyl-1<i>H</i>-pyrazole-\k<i>N</i>^2^)\
manganese(II)
;
_publ_section_title_footnote     .
loop_
    _publ_author_name
    _publ_author_footnote
    _publ_author_address
    'Athan, Manikumar' .
;
School of Chemistry, Bharathidasan University, Tiruchirappalli 620 024,
Tamilnadu,
India
;
    'Krishnan, Soundararajan' .
;
Department of Chemistry, Periyar Maniammai Institute of Science and Technology,
Vallam-613403, Thanjavur, Tamil Nadu,
India
;
    'Loganathan, Nagarajan' .
;
School of Chemistry, Bharathidasan University, Tiruchirappalli 620 024,
Tamilnadu,
India
UGC-Faculty Recharge Programme, University Grant Commission, New Delhi, India
;
_publ_section_synopsis
;
The title compound was synthesized using Mn(CO)~5~Br. The manganese atom is
situated on a crystallographic inversion center. The supramolecular
architecture is characterized by several intermolecular C---H...N, N---H...Br
and C---H...\p interactions.
;
_chemical_name_systematic
;
<i>trans</i>-Dibromidotetrakis(5-methyl-1<i>H</i>-pyrazole-\k<i>N</i>^2^)\
manganese(II)
;
_chemical_name_common     ?
_chemical_formula_moiety     'C16 H24 Br2 Mn N8'
_chemical_formula_sum     'C16 H24 Br2 Mn N8'
_chemical_formula_iupac     '[Mn Br2 (C4 H6 N2)4]'
_chemical_formula_weight     543.19
_chemical_melting_point     ?
_space_group_crystal_system     triclinic
_space_group_name_H-M_alt     'P -1'
_space_group_name_Hall     '-P 1'
loop_
    _space_group_symop_operation_xyz
    'x, y, z'
    '-x, -y, -z'
_cell_length_a     7.6288(3)
_cell_length_b     8.7530(4)
_cell_length_c     9.3794(4)
_cell_angle_alpha     90.707(4)
_cell_angle_beta     106.138(4)
_cell_angle_gamma     114.285(5)
_cell_volume     542.62(5)
_cell_formula_units_Z     1
_cell_measurement_reflns_used     4000
_cell_measurement_theta_min     3.0650
_cell_measurement_theta_max     27.9980
_cell_measurement_temperature     120(2)
_exptl_crystal_description     block
_exptl_crystal_colour     yellow
_exptl_crystal_size_max     0.170
_exptl_crystal_size_mid     0.140
_exptl_crystal_size_min     0.120
_exptl_crystal_density_diffrn     1.662
_exptl_crystal_density_meas     ?
_exptl_crystal_density_method     ?
_exptl_crystal_F_000     271
_exptl_absorpt_coefficient_mu     4.308
_exptl_absorpt_correction_type     multi-scan
_exptl_absorpt_process_details
;
(CrysAlisPro; Rigaku OD, 2017)
;
_exptl_absorpt_correction_T_min     0.70618
_exptl_absorpt_correction_T_max     1.0000
_diffrn_ambient_temperature     120(2)
_diffrn_source     'fine-focus sealed X-ray tube'
_diffrn_radiation_type     MoK\a
_diffrn_radiation_wavelength     0.71073
_diffrn_measurement_device_type     'XtaLAB AFC12 (RINC): Kappa single'
_diffrn_measurement_method     '\w scans'
_diffrn_detector_area_resol_mean     ?
_diffrn_reflns_number     11690
_diffrn_reflns_av_R_equivalents     0.0598
_diffrn_reflns_av_unetI/netI     0.0555
_diffrn_reflns_theta_min     3.082
_diffrn_reflns_theta_max     28.898
_diffrn_reflns_theta_full     25.242
_diffrn_measured_fraction_theta_max     0.900
_diffrn_measured_fraction_theta_full     0.998
_diffrn_reflns_limit_h_min     -10
_diffrn_reflns_limit_h_max     10
_diffrn_reflns_limit_k_min     -10
_diffrn_reflns_limit_k_max     11
_diffrn_reflns_limit_l_min     -12
_diffrn_reflns_limit_l_max     11
_diffrn_standards_number     3
_diffrn_standards_interval_count     20
_diffrn_standards_decay_%     0
_refine_special_details     ?
_reflns_number_total     2574
_reflns_number_gt     2115
_reflns_threshold_expression     'I > 2\s(I)'
_refine_ls_structure_factor_coef     Fsqd
_refine_ls_matrix_type     full
_refine_ls_R_factor_all     0.0462
_refine_ls_R_factor_gt     0.0318
_refine_ls_wR_factor_gt     0.0610
_refine_ls_wR_factor_ref     0.0640
_refine_ls_goodness_of_fit_ref     1.037
_refine_ls_restrained_S_all     1.037
_refine_ls_number_reflns     2574
_refine_ls_number_parameters     134
_refine_ls_number_restraints     0
_refine_ls_hydrogen_treatment     mixed
_refine_ls_weighting_scheme     calc
_refine_ls_weighting_details
              'w=1/[\s^2^(Fo^2^)+(0.0225P)^2^+0.1264P] where P=(Fo^2^+2Fc^2^)/3'
_atom_sites_solution_hydrogens     mixed
_atom_sites_solution_primary     dual
_atom_sites_solution_secondary     difmap
_refine_ls_shift/su_max     0.000
_refine_ls_shift/su_mean     0.000
_refine_diff_density_max     0.496
_refine_diff_density_min     -0.375
_refine_ls_extinction_method     none
_refine_ls_extinction_coef     .
loop_
    _atom_type_symbol
    _atom_type_description
    _atom_type_scat_dispersion_real
    _atom_type_scat_dispersion_imag
    _atom_type_scat_source
    'C' 'C' 0.0033 0.0016
                         'International Tables Vol C Tables 4.2.6.8 and 6.1.1.4'
    'H' 'H' 0.0000 0.0000
                         'International Tables Vol C Tables 4.2.6.8 and 6.1.1.4'
    'Br' 'Br' -0.2901 2.4595
                         'International Tables Vol C Tables 4.2.6.8 and 6.1.1.4'
    'Mn' 'Mn' 0.3368 0.7283
                         'International Tables Vol C Tables 4.2.6.8 and 6.1.1.4'
    'N' 'N' 0.0061 0.0033
                         'International Tables Vol C Tables 4.2.6.8 and 6.1.1.4'
_computing_data_collection
;
CrysAlisPro 1.171.39.29d (Rigaku OD, 2017)
;
_computing_cell_refinement
;
CrysAlisPro 1.171.39.29d (Rigaku OD, 2017)
;
_computing_data_reduction
;
CrysAlisPro 1.171.39.29d (Rigaku OD, 2017)
;
_computing_structure_solution
;
<i>SHELXT</i> (Sheldrick, 2015a)
;
_computing_structure_refinement
;
<i>SHELXL2019/3</i> (Sheldrick, 2015b)
;
_computing_molecular_graphics
;
ORTEP-3 for Windows2020.3 (Farrugia, 2012), Diamond 3.2k (Brandenburg et al.,
2014)
;
_computing_publication_material
;
PublCIF (Westrip, 2010)
;
loop_
    _atom_site_type_symbol
    _atom_site_label
    _atom_site_fract_x
    _atom_site_fract_y
    _atom_site_fract_z
    _atom_site_U_iso_or_equiv
    _atom_site_adp_type
    _atom_site_calc_flag
    _atom_site_occupancy
    _atom_site_disorder_assembly
    _atom_site_disorder_group
    C C1 0.8781(4) -0.4193(4) 0.2379(3) 0.0248(6) Uani d 1 . .
    H H1A 0.841583 -0.535204 0.195589 0.037 Uiso calc 1 . .
    H H1B 0.924272 -0.407646 0.347700 0.037 Uiso calc 1 . .
    H H1C 0.986772 -0.339348 0.203390 0.037 Uiso calc 1 . .
    C C2 0.6971(4) -0.3823(3) 0.1878(3) 0.0177(5) Uani d 1 . .
    C C3 0.5014(4) -0.4665(3) 0.1909(3) 0.0196(6) Uani d 1 . .
    H H3 0.443446 -0.571543 0.225950 0.024 Uiso calc 1 . .
    C C4 0.4061(4) -0.3654(3) 0.1319(3) 0.0191(5) Uani d 1 . .
    H H4 0.268506 -0.392289 0.120452 0.023 Uiso calc 1 . .
    C C5 0.6662(4) 0.1767(4) 0.3552(3) 0.0234(6) Uani d 1 . .
    H H5 0.803196 0.199834 0.368271 0.028 Uiso calc 1 . .
    C C6 0.5970(4) 0.2174(4) 0.4670(3) 0.0251(6) Uani d 1 . .
    H H6 0.675254 0.271808 0.566727 0.030 Uiso calc 1 . .
    C C7 0.3930(4) 0.1625(3) 0.4026(3) 0.0201(6) Uani d 1 . .
    C C8 0.2336(4) 0.1681(4) 0.4618(3) 0.0329(7) Uani d 1 . .
    H H8A 0.264306 0.152549 0.567683 0.049 Uiso calc 1 . .
    H H8B 0.101977 0.077534 0.404452 0.049 Uiso calc 1 . .
    H H8C 0.229412 0.278049 0.452166 0.049 Uiso calc 1 . .
    Br Br1 0.91038(4) 0.16217(3) 0.06734(3) 0.01922(10) Uani d 1 . .
    Mn Mn1 0.500000 0.000000 0.000000 0.01496(13) Uani d 1 . .
    N N1 0.5313(3) -0.2264(3) 0.0935(2) 0.0169(4) Uani d 1 . .
    N N2 0.7090(3) -0.2395(3) 0.1301(2) 0.0177(5) Uani d 1 . .
    N N3 0.5156(3) 0.1016(3) 0.2283(2) 0.0175(5) Uani d 1 . .
    N N4 0.3507(3) 0.0941(3) 0.2610(2) 0.0193(5) Uani d 1 . .
    H H2 0.804(4) -0.166(4) 0.106(3) 0.013(7) Uiso d 1 . .
    H H7 0.244(5) 0.058(4) 0.196(3) 0.025(8) Uiso d 1 . .
loop_
    _atom_site_aniso_label
    _atom_site_aniso_U_11
    _atom_site_aniso_U_22
    _atom_site_aniso_U_33
    _atom_site_aniso_U_12
    _atom_site_aniso_U_13
    _atom_site_aniso_U_23
    C1 0.0248(15) 0.0259(15) 0.0293(15) 0.0154(13) 0.0098(12) 0.0085(12)
    C2 0.0219(13) 0.0169(13) 0.0145(12) 0.0100(11) 0.0038(10) 0.0005(10)
    C3 0.0258(14) 0.0163(13) 0.0177(13) 0.0092(11) 0.0079(11) 0.0036(10)
    C4 0.0184(13) 0.0187(14) 0.0208(13) 0.0069(11) 0.0088(10) 0.0018(10)
    C5 0.0165(13) 0.0293(16) 0.0253(14) 0.0116(12) 0.0052(11) 0.0054(12)
    C6 0.0237(14) 0.0349(17) 0.0161(13) 0.0124(13) 0.0058(11) 0.0008(11)
    C7 0.0216(14) 0.0229(14) 0.0165(13) 0.0086(11) 0.0087(11) 0.0027(10)
    C8 0.0276(16) 0.055(2) 0.0204(14) 0.0201(15) 0.0104(12) 0.0017(13)
    Br1 0.01626(14) 0.01839(15) 0.02480(15) 0.00854(11) 0.00746(10) 0.00161(10)
    Mn1 0.0161(3) 0.0151(3) 0.0174(3) 0.0090(2) 0.0070(2) 0.0023(2)
    N1 0.0180(11) 0.0168(11) 0.0181(11) 0.0106(9) 0.0042(9) 0.0020(8)
    N2 0.0148(11) 0.0175(12) 0.0208(12) 0.0061(10) 0.0065(9) 0.0040(9)
    N3 0.0163(11) 0.0204(12) 0.0203(11) 0.0098(9) 0.0092(9) 0.0030(9)
    N4 0.0159(12) 0.0201(12) 0.0195(12) 0.0054(10) 0.0056(10) 0.0013(9)
_geom_special_details
;
 All esds (except the esd in the dihedral angle between two l.s. planes)
 are estimated using the full covariance matrix.  The cell esds are taken
 into account individually in the estimation of esds in distances, angles
 and torsion angles; correlations between esds in cell parameters are only
 used when they are defined by crystal symmetry.  An approximate (isotropic)
 treatment of cell esds is used for estimating esds involving l.s. planes.
;
loop_
    _geom_bond_atom_site_label_1
    _geom_bond_atom_site_label_2
    _geom_bond_site_symmetry_2
    _geom_bond_distance
    _geom_bond_publ_flag
    C1 C2 . 1.497(3) ?
    C1 H1A . 0.9800 ?
    C1 H1B . 0.9800 ?
    C1 H1C . 0.9800 ?
    C2 N2 . 1.348(3) ?
    C2 C3 . 1.376(4) ?
    C3 C4 . 1.391(4) ?
    C3 H3 . 0.9500 ?
    C4 N1 . 1.330(3) ?
    C4 H4 . 0.9500 ?
    C5 N3 . 1.330(3) ?
    C5 C6 . 1.400(4) ?
    C5 H5 . 0.9500 ?
    C6 C7 . 1.368(4) ?
    C6 H6 . 0.9500 ?
    C7 N4 . 1.346(3) ?
    C7 C8 . 1.488(4) ?
    C8 H8A . 0.9800 ?
    C8 H8B . 0.9800 ?
    C8 H8C . 0.9800 ?
    Br1 Br1 1 0.0000(10) ?
    Br1 Mn1 . 2.7274(3) ?
    Mn1 N1 . 2.251(2) ?
    Mn1 N1 2_655 2.251(2) ?
    Mn1 N3 . 2.2612(19) ?
    Mn1 N3 2_655 2.2613(19) ?
    N1 N2 . 1.356(3) ?
    N2 H2 . 0.84(3) ?
    N3 N4 . 1.352(3) ?
    N4 H7 . 0.80(3) ?
loop_
    _geom_angle_atom_site_label_1
    _geom_angle_atom_site_label_2
    _geom_angle_atom_site_label_3
    _geom_angle_site_symmetry_1
    _geom_angle_site_symmetry_3
    _geom_angle
    _geom_angle_publ_flag
    C2 C1 H1A . . 109.5 ?
    C2 C1 H1B . . 109.5 ?
    H1A C1 H1B . . 109.5 ?
    C2 C1 H1C . . 109.5 ?
    H1A C1 H1C . . 109.5 ?
    H1B C1 H1C . . 109.5 ?
    N2 C2 C3 . . 105.9(2) ?
    N2 C2 C1 . . 121.2(2) ?
    C3 C2 C1 . . 132.9(2) ?
    C2 C3 C4 . . 105.5(2) ?
    C2 C3 H3 . . 127.3 ?
    C4 C3 H3 . . 127.3 ?
    N1 C4 C3 . . 111.7(2) ?
    N1 C4 H4 . . 124.1 ?
    C3 C4 H4 . . 124.1 ?
    N3 C5 C6 . . 111.3(2) ?
    N3 C5 H5 . . 124.3 ?
    C6 C5 H5 . . 124.3 ?
    C7 C6 C5 . . 105.6(2) ?
    C7 C6 H6 . . 127.2 ?
    C5 C6 H6 . . 127.2 ?
    N4 C7 C6 . . 105.9(2) ?
    N4 C7 C8 . . 122.0(2) ?
    C6 C7 C8 . . 132.1(2) ?
    C7 C8 H8A . . 109.5 ?
    C7 C8 H8B . . 109.5 ?
    H8A C8 H8B . . 109.5 ?
    C7 C8 H8C . . 109.5 ?
    H8A C8 H8C . . 109.5 ?
    H8B C8 H8C . . 109.5 ?
    Br1 Br1 Mn1 1 . 0.00(2) ?
    N1 Mn1 N1 . 2_655 180.0 ?
    N1 Mn1 N3 . . 89.74(7) ?
    N1 Mn1 N3 2_655 . 90.26(7) ?
    N1 Mn1 N3 . 2_655 90.26(7) ?
    N1 Mn1 N3 2_655 2_655 89.74(7) ?
    N3 Mn1 N3 . 2_655 180.0 ?
    N1 Mn1 Br1 . 1 89.10(5) ?
    N1 Mn1 Br1 2_655 1 90.90(5) ?
    N3 Mn1 Br1 . 1 91.45(5) ?
    N3 Mn1 Br1 2_655 1 88.55(5) ?
    N1 Mn1 Br1 . . 89.10(5) ?
    N1 Mn1 Br1 2_655 . 90.90(5) ?
    N3 Mn1 Br1 . . 91.45(5) ?
    N3 Mn1 Br1 2_655 . 88.55(5) ?
    Br1 Mn1 Br1 1 . 0.000(16) ?
    N1 Mn1 Br1 . 2_655 90.90(5) ?
    N1 Mn1 Br1 2_655 2_655 89.10(5) ?
    N3 Mn1 Br1 . 2_655 88.55(5) ?
    N3 Mn1 Br1 2_655 2_655 91.45(5) ?
    Br1 Mn1 Br1 1 2_655 180.0 ?
    Br1 Mn1 Br1 . 2_655 180.0 ?
    C4 N1 N2 . . 104.0(2) ?
    C4 N1 Mn1 . . 133.75(17) ?
    N2 N1 Mn1 . . 122.16(16) ?
    C2 N2 N1 . . 112.9(2) ?
    C2 N2 H2 . . 129.5(18) ?
    N1 N2 H2 . . 117.2(18) ?
    C5 N3 N4 . . 104.0(2) ?
    C5 N3 Mn1 . . 133.35(17) ?
    N4 N3 Mn1 . . 122.65(15) ?
    C7 N4 N3 . . 113.2(2) ?
    C7 N4 H7 . . 127(2) ?
    N3 N4 H7 . . 119(2) ?
loop_
    _geom_torsion_atom_site_label_1
    _geom_torsion_atom_site_label_2
    _geom_torsion_atom_site_label_3
    _geom_torsion_atom_site_label_4
    _geom_torsion_site_symmetry_1
    _geom_torsion_site_symmetry_2
    _geom_torsion_site_symmetry_3
    _geom_torsion_site_symmetry_4
    _geom_torsion
    _geom_torsion_publ_flag
    N2 C2 C3 C4 . . . . 0.4(3) ?
    C1 C2 C3 C4 . . . . 178.2(3) ?
    C2 C3 C4 N1 . . . . 0.1(3) ?
    N3 C5 C6 C7 . . . . 0.3(3) ?
    C5 C6 C7 N4 . . . . 0.0(3) ?
    C5 C6 C7 C8 . . . . -180.0(3) ?
    C3 C4 N1 N2 . . . . -0.5(3) ?
    C3 C4 N1 Mn1 . . . . -177.60(16) ?
    C3 C2 N2 N1 . . . . -0.8(3) ?
    C1 C2 N2 N1 . . . . -178.9(2) ?
    C4 N1 N2 C2 . . . . 0.8(3) ?
    Mn1 N1 N2 C2 . . . . 178.32(15) ?
    C6 C5 N3 N4 . . . . -0.4(3) ?
    C6 C5 N3 Mn1 . . . . 179.66(18) ?
    C6 C7 N4 N3 . . . . -0.3(3) ?
    C8 C7 N4 N3 . . . . 179.7(2) ?
    C5 N3 N4 C7 . . . . 0.4(3) ?
    Mn1 N3 N4 C7 . . . . -179.64(17) ?
loop_
    _geom_hbond_atom_site_label_D
    _geom_hbond_atom_site_label_H
    _geom_hbond_atom_site_label_A
    _geom_hbond_site_symmetry_A
    _geom_hbond_distance_DH
    _geom_hbond_distance_HA
    _geom_hbond_distance_DA
    _geom_hbond_angle_DHA
    _geom_hbond_publ_flag
    N2 H2 Br1 1 0.84(3) 2.70(3) 3.343(2) 134(2) yes
    C1 H1C Br1 2_755 0.98 3.11 3.951(3) 144.7 yes
    N2 H2 Br1 . 0.84(3) 2.70(3) 3.343(2) 134(2) yes
    N2 H2 Br1 2_755 0.84(3) 3.05(3) 3.704(2) 137(2) yes
    N4 H7 Br1 1_455 0.80(3) 3.00(3) 3.636(2) 138(3) yes
    N4 H7 Br1 2_655 0.80(3) 2.76(3) 3.351(2) 132(3) yes
    C3 H3 N4 1_545 0.95 2.76 3.659(3) 158.0 yes
    C8 H8A N2 2_656 0.98 2.86 3.744(3) 151.2 yes
    C8 H8A Cg1 2_656 0.98 2.61 3.586(3) 173 yes
    C3 H3 Cg2 2_666 0.95 2.84 3.667(4) 146 yes
_shelx_space_group_comment
;
The symmetry employed for this shelxl refinement is uniquely defined
by the following loop, which should always be used as a source of
symmetry information in preference to the above space-group names.
They are only intended as comments.
;
_shelx_estimated_absorpt_T_min     0.528
_shelx_estimated_absorpt_T_max     0.626
_shelx_hkl_file
;
 -10   4   1 32.3948 26.7369   6
 -10   4   2 4.01172 22.2647   6
 -10   4   3 20.0566 23.1239   6
 -10   5   2 116.339 32.7918   6
 -10   5   3 340.381 45.7911   6
  -9   1   0 106.392 24.8297   3
  -9   1   1 55.0939 19.6569   3
  -9   2  -1 51.0702 20.8453   3
  -9   2   0 29.4653 20.0538   3
  -9   2   1-4.43449 17.1788   3
  -9   2   2 6.14177 18.5114   6
  -9   3  -1-3.67069 21.3919   6
  -9   3  -1 13.2111 18.3405   3
  -9   3   0 42.3098 24.5669   6
  -9   3   0 43.4199 19.9967   3
  -9   3   1 145.848 23.5540   3
  -9   3   1 143.962 28.0415   6
  -9   3   2 365.483 32.4525   3
  -9   3   2 268.533 38.0481   6
  -9   3   3 389.212 43.6203   6
  -9   4  -2 71.0973 28.2867   6
  -9   4  -1 193.217 28.9947   3
  -9   4  -1 187.473 34.4305   6
  -9   4   0 341.613 42.7329   6
  -9   4   0 369.428 36.5320   3
  -9   4   1 291.291 39.2578   6
  -9   4   1 331.971 33.3358   3
  -9   4   2 375.193 34.8736   3
  -9   4   2 420.151 45.1421   6
  -9   4   3 118.421 27.7661   6
  -9   4   4 142.478 30.4713   6
  -9   5  -2 241.115 40.5347   6
  -9   5  -1 272.470 32.8715   3
  -9   5  -1 260.500 40.2747   6
  -9   5   0 132.947 24.9704   3
  -9   5   0 168.800 32.9319   6
  -9   5   1 94.8743 22.4144   3
  -9   5   1 72.1388 26.1661   6
  -9   5   1 118.506 19.9104   1
  -9   5   2 55.2848 17.9761   1
  -9   5   2 102.704 27.6330   6
  -9   5   2 67.7155 17.6201   3
  -9   5   3 9.92587 15.8841   1
  -9   5   3 7.92809 22.5610   6
  -9   5   4 59.6833 17.2349   1
  -9   5   4 72.2050 26.3891   6
  -9   5   5 186.413 23.5495   1
  -9   5   6 61.2254 17.5816   1
  -9   5   7 58.8069 16.0258   1
  -9   6  -1 49.8177 29.0733   6
  -9   6  -1 26.1982 21.0242   3
  -9   6   0-16.8745 21.2119   3
  -9   6   0 4.38317 22.3804   6
  -9   6   1-8.54385 22.7821   6
  -9   6   1 4.22864 14.4391   1
  -9   6   1 33.0204 20.6154   3
  -9   6   2 139.924 22.6017   1
  -9   6   2 107.696 21.3758   3
  -9   6   2 105.350 29.8572   6
  -9   6   3 71.6619 27.7936   6
  -9   6   3 78.1839 18.8227   1
  -9   6   4 38.4050 24.9380   6
  -9   6   4 37.1092 15.7344   1
  -9   6   5 17.1021 14.5519   1
  -9   6   6 14.7363 14.6601   1
  -9   6   7 17.7585 15.8066   1
  -9   7  -1 69.6523 24.7599   3
  -9   7   0 146.346 28.3288   3
  -9   7   1 49.8233 27.2213   6
  -9   7   1 82.3964 23.3582   3
  -9   7   2 102.880 30.2640   6
  -9   7   2 127.799 24.0572   3
  -9   7   2 101.256 21.3611   1
  -9   7   3 4.47674 22.8575   6
  -9   7   3 10.3226 16.2087   1
  -9   7   4 14.1409 15.4713   1
  -9   7   4 31.6786 26.3883   6
  -9   7   5 82.9096 19.5077   1
  -9   7   6 200.061 25.3387   1
  -9   7   7 417.803 36.6160   1
  -9   8   0 28.5890 20.8364   3
  -9   8   1 26.6631 19.9046   3
  -9   8   2 4.50190 18.7661   3
  -9   8   5 190.856 26.4701   1
  -9   8   6 211.108 27.1006   1
  -9   9   1 158.029 29.2968   3
  -9   9   2 321.687 36.8745   3
  -8  -2   0 33.0168 21.2375   3
  -8  -2   1 18.4109 18.4295   3
  -8  -1  -1 69.6411 22.4768   3
  -8  -1   0 34.2787 19.6586   3
  -8  -1   1 26.5299 17.4028   3
  -8  -1   2-5.83671 15.0755   3
  -8   0  -1 38.3188 18.6819   3
  -8   0   0 21.0480 18.0296   3
  -8   0   1 80.3025 19.9303   3
  -8   0   2 160.237 22.9868   3
  -8   0   3 328.591 29.3414   3
  -8   1  -2 10.6552 17.5639   3
  -8   1  -1 110.077 22.6427   3
  -8   1   0 261.337 30.8456   6
  -8   1   0 240.253 28.8179   3
  -8   1   1 336.394 33.0049   6
  -8   1   1 269.883 29.8709   3
  -8   1   2 262.626 27.1513   3
  -8   1   2 281.004 30.8527   6
  -8   1   3 390.638 31.5546   3
  -8   2  -3 112.481 26.8137   3
  -8   2  -2 129.447 25.8689   3
  -8   2  -2 136.824 29.1408   6
  -8   2  -1 589.297 47.0674   3
  -8   2  -1 529.552 49.6464   6
  -8   2   0 600.765 49.1076   6
  -8   2   0 496.109 42.8498   3
  -8   2   1 276.874 32.7440   6
  -8   2   1 302.327 29.6586   3
  -8   2   2 125.355 19.8207   3
  -8   2   2 123.457 23.9587   6
  -8   2   3 42.6146 18.5125   6
  -8   2   3 44.6095 12.9780   3
  -8   2   4 43.6871 11.7216   3
  -8   3  -4 213.180 36.4545   6
  -8   3  -3 264.304 39.1306   6
  -8   3  -3 325.888 36.0192   3
  -8   3  -2 329.928 35.7224   3
  -8   3  -2 327.500 39.1786   6
  -8   3  -1 262.433 35.1488   6
  -8   3  -1 247.429 29.4602   3
  -8   3   0 27.2082 15.9706   3
  -8   3   0 38.5973 20.0714   6
  -8   3   1-9.38048 14.1525   3
  -8   3   1-6.23652 18.5933   6
  -8   3   2-6.63216 12.1514   3
  -8   3   2 3.07832 14.9843   6
  -8   3   3 68.4834 22.1082   6
  -8   3   3 45.4329 13.1237   3
  -8   3   4 187.086 18.4515   3
  -8   4  -4 141.171 32.8118   6
  -8   4  -3 80.6676 27.3456   6
  -8   4  -3 10.8419 18.2578   3
  -8   4  -2 82.0604 23.1156   3
  -8   4  -2 80.0681 26.1258   6
  -8   4  -1 29.4616 16.5760   3
  -8   4  -1 50.8310 24.4215   6
  -8   4  -1 30.4421 21.1124   5
  -8   4   0 63.6421 16.9456   3
  -8   4   0 13.9358 18.4318   6
  -8   4   1 236.968 32.7472   6
  -8   4   1 231.770 24.7804   1
  -8   4   1 199.297 24.2907   3
  -8   4   2 143.611 27.4781   6
  -8   4   2 163.836 20.5283   1
  -8   4   2 147.107 19.7052   3
  -8   4   3 164.648 28.0956   6
  -8   4   3 174.286 19.5465   3
  -8   4   3 176.449 21.1774   1
  -8   4   4 6.48757 11.7230   1
  -8   4   4 17.1499 18.5494   6
  -8   4   4 12.9807 9.85375   3
  -8   4   5 14.0605 11.8831   1
  -8   4   6 72.0611 14.8797   1
  -8   4   7 154.758 19.3300   1
  -8   5  -4 27.1006 25.4226   6
  -8   5  -3 35.1492 19.6977   3
  -8   5  -3 4.26633 23.0876   6
  -8   5  -2 10.0857 13.8033   1
  -8   5  -2 49.6858 20.0152   3
  -8   5  -2 8.12294 20.4403   6
  -8   5  -1 182.081 24.2489   1
  -8   5  -1 159.069 25.9351   3
  -8   5  -1 209.611 34.1194   6
  -8   5   0 231.473 27.6082   3
  -8   5   0 261.394 35.9659   6
  -8   5   1 29.1241 20.4827   6
  -8   5   1 30.4998 14.0221   1
  -8   5   1 5.60381 12.4577   3
  -8   5   2 10.0091 13.9924   3
  -8   5   2 3.59180 17.4883   6
  -8   5   2 10.4359 11.9809   1
  -8   5   3-1.46976 11.0848   3
  -8   5   3-1.68550 11.5071   1
  -8   5   3-18.0404 18.1391   6
  -8   5   4 147.214 19.4247   1
  -8   5   4 113.868 27.0130   6
  -8   5   4 107.127 15.7041   3
  -8   5   5 213.839 22.9353   1
  -8   5   6 523.071 38.7851   1
  -8   5   7 519.522 38.1371   1
  -8   6  -3 102.188 21.4721   1
  -8   6  -3 130.916 27.3572   3
  -8   6  -3 108.153 31.2715   6
  -8   6  -2 30.0746 24.7848   6
  -8   6  -2 25.1571 18.6253   3
  -8   6  -2 30.0623 15.8944   1
  -8   6  -1 78.6008 20.3315   3
  -8   6  -1 45.4017 24.2217   6
  -8   6  -1 48.4620 16.0459   1
  -8   6   0 11.9485 21.2416   6
  -8   6   0 4.52498 12.1470   7
  -8   6   0 19.0974 16.7669   3
  -8   6   1 35.0043 23.2921   6
  -8   6   1 42.6269 16.8413   3
  -8   6   1 49.3158 15.3020   1
  -8   6   2 80.6400 25.2974   6
  -8   6   2 142.771 20.4846   3
  -8   6   2 113.778 18.7458   1
  -8   6   3 525.106 38.1031   1
  -8   6   3 462.083 49.0725   6
  -8   6   3 446.844 36.2908   3
  -8   6   4 610.194 40.2598   3
  -8   6   4 524.901 40.8841   1
  -8   6   4 517.446 52.8820   6
  -8   6   5 618.452 44.3747   1
  -8   6   6 401.332 33.0542   1
  -8   6   7 128.463 19.2119   1
  -8   7  -2 15.5417 19.4019   3
  -8   7  -2 18.1538 24.5373   6
  -8   7  -2 4.06776 14.1246   1
  -8   7  -1 9.64660 14.4485   7
  -8   7  -1 14.4325 17.4985   3
  -8   7  -1 4.36687 23.2851   6
  -8   7  -1-3.95861 13.0466   1
  -8   7   0 286.138 30.6781   3
  -8   7   0 283.658 40.0361   6
  -8   7   0 256.826 27.2803   7
  -8   7   1 509.925 39.2175   1
  -8   7   1 380.717 47.4965   6
  -8   7   1 505.265 41.0233   3
  -8   7   2 454.568 37.3858   1
  -8   7   2 445.967 50.2797   6
  -8   7   2 453.119 38.4320   3
  -8   7   3 374.620 32.1361   3
  -8   7   3 409.066 34.6827   3
  -8   7   3 496.507 50.2239   6
  -8   7   3 416.295 34.7053   1
  -8   7   4 148.381 20.3565   1
  -8   7   4 162.605 33.4002   6
  -8   7   5 143.764 21.3951   1
  -8   7   6 37.7293 16.2402   1
  -8   7   7-14.9829 15.2501   1
  -8   8  -2 153.984 28.0743   3
  -8   8  -2 131.284 24.7932   7
  -8   8  -1 229.345 27.8126   7
  -8   8  -1 313.966 29.9324   1
  -8   8  -1 228.381 31.8822   3
  -8   8  -1 258.327 44.5216   6
  -8   8   0 369.282 37.4704   3
  -8   8   0 399.049 36.0106   7
  -8   8   0 479.628 50.9769   6
  -8   8   1 276.460 39.8168   6
  -8   8   1 265.604 30.2254   3
  -8   8   1 301.456 30.3668   1
  -8   8   2 293.043 30.1830   1
  -8   8   3 80.1824 18.9899   1
  -8   8   4 23.2823 16.0322   1
  -8   8   5 5.74393 14.8359   1
  -8   8   6 114.759 20.7428   1
  -8   8   7 157.527 22.7149   1
  -8   9  -3 171.560 30.3500   7
  -8   9  -2 83.0494 23.8887   7
  -8   9  -1 152.276 27.0231   7
  -8   9  -1 204.761 30.5244   3
  -8   9   1 60.3273 30.1755   6
  -8   9   2-23.0118 24.8784   6
  -8   9   2 10.6314 16.2549   1
  -8   9   3 78.6644 30.4114   6
  -8   9   3 63.7645 19.5648   1
  -8   9   4 46.0451 19.1087   1
  -8   9   5 43.3137 19.2600   1
  -8   9   6 24.4427 17.6855   1
  -7  -4   1 63.2312 21.9597   3
  -7  -4   2 44.6426 19.5794   3
  -7  -3   0 100.622 22.7974   3
  -7  -3   1 17.4440 17.3538   3
  -7  -3   2 60.6343 17.4756   3
  -7  -3   3 91.4146 17.9414   3
  -7  -2  -2 2.71052 18.6584   3
  -7  -2  -1 10.0093 17.5168   3
  -7  -2   0 57.0721 19.8777   3
  -7  -2   1 270.758 29.4434   3
  -7  -2   2 205.918 24.5914   3
  -7  -2   3 226.680 23.5954   3
  -7  -2   4 375.257 29.8350   3
  -7  -1  -3-22.3735 20.8241   3
  -7  -1  -2 77.6511 23.1037   3
  -7  -1  -1 199.980 28.2769   3
  -7  -1   0 567.660 45.1656   3
  -7  -1   1 916.273 61.3294   3
  -7  -1   2 244.521 25.4542   3
  -7  -1   3 84.1578 15.0608   3
  -7  -1   4 50.5301 11.9108   3
  -7   0  -3 180.665 28.0195   3
  -7   0  -2 244.341 29.8583   3
  -7   0  -1 143.551 21.8037   6
  -7   0  -1 201.032 25.6468   3
  -7   0   0 315.925 31.5744   3
  -7   0   0 358.789 32.0512   6
  -7   0   1 177.374 21.9977   6
  -7   0   1 155.952 21.6832   3
  -7   0   2 23.8613 12.2198   3
  -7   0   3 11.9817 9.63019   3
  -7   0   4 29.7795 9.81565   3
  -7   0   5 173.014 14.7161   3
  -7   1  -4 241.186 31.9590   3
  -7   1  -3 352.445 35.8960   3
  -7   1  -3 334.841 36.4146   6
  -7   1  -2 223.709 28.5727   6
  -7   1  -2 147.377 24.3796   3
  -7   1  -2 151.402 23.1415   7
  -7   1  -1 51.8483 16.3353   6
  -7   1  -1 57.4402 16.4735   3
  -7   1  -1 48.0313 14.9506   7
  -7   1   0 20.9362 13.5850   6
  -7   1   0 10.5792 10.6139   7
  -7   1   0 28.7390 15.5371   3
  -7   1   1 195.772 17.7778   7
  -7   1   1 224.394 23.6242   3
  -7   1   1 237.777 25.9934   6
  -7   1   1 221.352 23.0160   8
  -7   1   2 349.515 33.6565   6
  -7   1   2 393.094 30.3841   3
  -7   1   3 113.524 16.1998   8
  -7   1   3 95.2411 14.0427   3
  -7   1   4 54.4271 10.0632   3
  -7   1   4 64.1283 14.4006   8
  -7   1   5 1.55767 10.7224   8
  -7   1   5 1.12872 5.67441   3
  -7   1   6-7.78533 12.3824   8
  -7   1   7 32.7269 12.1852   8
  -7   2  -5 169.178 32.3198   6
  -7   2  -4 50.9902 20.7363   6
  -7   2  -4 78.2148 22.4554   3
  -7   2  -3-4.95075 16.0171   3
  -7   2  -3-3.15346 16.5814   6
  -7   2  -3-8.77559 18.1872   7
  -7   2  -2 2.93329 14.0569   6
  -7   2  -2 36.1167 16.6791   3
  -7   2  -2 11.3518 13.6790   7
  -7   2  -1 6.12256 12.8317   3
  -7   2  -1-5.52497 15.9156   6
  -7   2  -1 17.4614 12.0606   8
  -7   2  -1 12.6313 11.6634   7
  -7   2   0 29.9205 10.1893   7
  -7   2   0 28.0672 12.2391   8
  -7   2   0 15.7086 14.5965   6
  -7   2   0 34.8095 14.7192   3
  -7   2   1 317.907 28.3998   3
  -7   2   1 320.751 23.4553   7
  -7   2   1 333.838 27.9834   8
  -7   2   1 328.610 33.0745   6
  -7   2   2 115.373 22.3172   6
  -7   2   2 121.280 16.5290   3
  -7   2   3 110.738 14.5579   3
  -7   2   3 91.1725 14.9317   8
  -7   2   3 133.053 21.7610   6
  -7   2   4 28.4024 10.8503   8
  -7   2   4 19.0543 7.89761   3
  -7   2   5 139.119 12.0407   3
  -7   2   5 170.976 19.1081   8
  -7   2   6 353.149 29.5875   8
  -7   2   7 801.316 52.4056   8
  -7   3  -6 21.0473 25.1162   6
  -7   3  -5 11.7405 21.1650   6
  -7   3  -5 14.3751 19.1309   3
  -7   3  -4 13.1544 17.6619   3
  -7   3  -4 10.9204 19.9504   6
  -7   3  -3 69.9136 19.8088   7
  -7   3  -3 57.6136 22.6782   6
  -7   3  -3 60.0660 19.4970   3
  -7   3  -3 99.5589 22.0576   5
  -7   3  -3 95.2909 16.6590   8
  -7   3  -2 174.410 23.9800   3
  -7   3  -2 151.912 21.7908   7
  -7   3  -2 165.530 26.6308   5
  -7   3  -2 155.799 26.6603   6
  -7   3  -2 187.819 20.4988   8
  -7   3  -1 60.9622 19.3753   5
  -7   3  -1 64.4049 14.8278   7
  -7   3  -1 42.1538 17.0848   6
  -7   3  -1 27.5760 13.5357   3
  -7   3  -1 46.7525 13.2042   8
  -7   3   0 128.661 16.8845   8
  -7   3   0 84.2359 14.7148   7
  -7   3   0 82.8201 16.7126   3
  -7   3   0 103.353 21.7580   6
  -7   3   1 44.5551 17.1227   6
  -7   3   1 31.7573 9.68444   7
  -7   3   1 69.2254 14.0662   1
  -7   3   1 42.5609 12.1757   8
  -7   3   1 57.7897 13.1519   3
  -7   3   2 206.507 19.8271   3
  -7   3   2 182.377 19.5599   1
  -7   3   2 164.417 11.9786   7
  -7   3   2 159.810 25.0676   6
  -7   3   2 187.342 19.9132   8
  -7   3   3 312.920 34.1492   6
  -7   3   3 375.748 28.7637   1
  -7   3   3 318.201 25.4419   3
  -7   3   3 333.749 27.9364   8
  -7   3   4 581.062 41.0012   1
  -7   3   4 584.233 37.5540   3
  -7   3   4 681.340 42.6764   8
  -7   3   4 551.238 49.4552   6
  -7   3   5 319.822 24.9868   1
  -7   3   5 269.392 19.4436   3
  -7   3   5 291.278 25.5916   8
  -7   3   6 297.435 24.9013   1
  -7   3   6 317.393 27.5159   8
  -7   3   7 604.143 42.5540   8
  -7   4  -5 33.9493 21.1849   3
  -7   4  -5 78.3779 28.0317   6
  -7   4  -4 187.179 21.6535   8
  -7   4  -4 196.893 27.4142   3
  -7   4  -4 126.770 29.9027   6
  -7   4  -3 162.538 29.9721   6
  -7   4  -3 169.869 29.3055   5
  -7   4  -3 161.032 24.7580   3
  -7   4  -3 157.297 19.5656   8
  -7   4  -3 149.791 23.2419   7
  -7   4  -2 14.7018 11.1200   8
  -7   4  -2 15.0599 13.8142   3
  -7   4  -2 13.8334 11.6341   1
  -7   4  -2-3.40308 16.8604   6
  -7   4  -2 18.8589 18.5483   5
  -7   4  -2 48.6120 15.4329   7
  -7   4  -1 87.5681 17.4751   3
  -7   4  -1 99.6402 18.2036   7
  -7   4  -1 74.2110 14.4662   8
  -7   4  -1 55.9726 13.8132   1
  -7   4  -1 106.954 23.7235   6
  -7   4  -1 71.4779 20.8517   5
  -7   4   0 21.7908 17.7440   6
  -7   4   0 12.2382 13.2243   3
  -7   4   0 12.4090 17.8966   5
  -7   4   0 30.3897 11.7622   8
  -7   4   1 315.703 30.2993   3
  -7   4   1 413.400 30.7708   8
  -7   4   1 387.708 39.4245   6
  -7   4   1 412.079 31.1987   1
  -7   4   2 680.960 44.1672   3
  -7   4   2 694.824 54.8284   6
  -7   4   2 620.207 38.0533   7
  -7   4   2 654.139 44.5295   8
  -7   4   2 729.491 45.4449   1
  -7   4   3 748.115 42.1319   1
  -7   4   3 638.762 50.9404   6
  -7   4   3 733.501 40.1562   3
  -7   4   4 957.420 57.2056   3
  -7   4   4 883.663 58.9752   1
  -7   4   4 1076.12 61.7937   8
  -7   4   4 1021.08 72.2642   6
  -7   4   5 451.547 27.3578   3
  -7   4   5 396.917 31.8190   1
  -7   4   5 407.426 27.8057   3
  -7   4   6 301.025 24.7305   8
  -7   4   6 197.035 21.0712   1
  -7   4   7 5.88979 9.07044   1
  -7   4   8 39.6151 11.1565   1
  -7   5  -5 21.6271 22.7539   6
  -7   5  -5 11.2885 19.2797   3
  -7   5  -4 16.2480 21.9708   6
  -7   5  -4 7.78001 16.9530   3
  -7   5  -4 20.6176 14.5413   1
  -7   5  -3 14.4302 11.8317   8
  -7   5  -3 4.74415 15.6399   3
  -7   5  -3 14.4321 20.2836   5
  -7   5  -3-3.82554 20.1176   6
  -7   5  -3 10.7242 13.1061   1
  -7   5  -2 129.840 22.5611   3
  -7   5  -2 129.983 28.9402   5
  -7   5  -2 161.745 20.4823   1
  -7   5  -2 188.967 30.5589   6
  -7   5  -2 151.463 18.8047   8
  -7   5  -1 305.411 37.4897   6
  -7   5  -1 245.415 25.9437   1
  -7   5  -1 357.207 39.3635   5
  -7   5  -1 378.721 28.3101   8
  -7   5  -1 342.953 31.1342   3
  -7   5   0 234.048 33.0928   5
  -7   5   0 223.051 24.9774   3
  -7   5   0 221.248 31.3712   6
  -7   5   0 255.334 23.7021   8
  -7   5   1 973.428 58.9134   7
  -7   5   1 1081.75 74.6411   6
  -7   5   1 1068.93 62.3431   8
  -7   5   1 1035.61 74.9735   5
  -7   5   1 894.840 62.1418   3
  -7   5   1 997.523 61.9583   1
  -7   5   2 720.716 60.6663   6
  -7   5   2 852.898 52.4627   3
  -7   5   2 691.134 46.5097   7
  -7   5   2 864.937 52.4283   8
  -7   5   2 912.186 52.8491   1
  -7   5   3 645.051 41.3443   7
  -7   5   3 828.580 48.3896   1
  -7   5   3 748.058 46.7067   3
  -7   5   3 697.581 57.9361   6
  -7   5   4 75.3469 11.5089   3
  -7   5   4 71.8797 12.6549   3
  -7   5   4 103.731 15.8414   1
  -7   5   4 87.3149 15.6325   8
  -7   5   4 73.5870 22.3883   6
  -7   5   4 71.6123 9.32527   7
  -7   5   5 14.7597 9.97674   1
  -7   5   5-1.69972 5.97939   7
  -7   5   5 3.32963 7.47148   3
  -7   5   5-1.85012 8.58311   3
  -7   5   6 15.5638 10.7173   1
  -7   5   7 7.47185 9.52724   1
  -7   5   8 160.985 17.8625   1
  -7   6  -5-13.6111 26.1319   6
  -7   6  -5-3.89211 14.8807   1
  -7   6  -4 64.1989 26.9910   6
  -7   6  -4 107.487 23.6015   3
  -7   6  -4 87.4166 18.5683   1
  -7   6  -3 340.170 44.0280   6
  -7   6  -3 396.032 30.9583   8
  -7   6  -3 393.197 32.9767   1
  -7   6  -3 343.267 36.3722   3
  -7   6  -2 920.789 71.6263   6
  -7   6  -2 868.003 54.8796   8
  -7   6  -2 776.950 56.0114   1
  -7   6  -2 949.868 62.0519   3
  -7   6  -1 467.701 36.0323   8
  -7   6  -1 478.728 48.3260   6
  -7   6  -1 466.166 38.7012   3
  -7   6  -1 524.583 37.7533   1
  -7   6   0 355.503 40.3418   6
  -7   6   0 332.390 30.9546   3
  -7   6   0 401.512 42.7291   5
  -7   6   0 306.602 28.1273   7
  -7   6   0 355.617 28.9491   8
  -7   6   1 219.727 24.4069   3
  -7   6   1 259.283 23.4340   1
  -7   6   1 161.323 19.9574   7
  -7   6   1 262.556 34.7899   5
  -7   6   1 234.764 22.9393   8
  -7   6   1 213.947 32.1147   6
  -7   6   2 1.54095 10.4294   1
  -7   6   2-3.47565 17.1973   6
  -7   6   2-1.50564 9.92340   8
  -7   6   2 7.39621 9.29578   7
  -7   6   2 3.64811 16.5310   5
  -7   6   3-2.47682 9.34956   3
  -7   6   3 16.0256 9.44463   7
  -7   6   3 18.1897 10.7861   1
  -7   6   3 3.49468 15.8421   6
  -7   6   4 93.3032 13.7991   3
  -7   6   4 63.4480 12.2342   7
  -7   6   4 90.8152 14.6421   1
  -7   6   4 85.9346 22.4185   6
  -7   6   5 34.9815 12.9895   1
  -7   6   5 33.2381 10.1709   7
  -7   6   5 29.6324 9.99621   3
  -7   6   6 139.253 19.1012   1
  -7   6   7 111.203 16.5065   1
  -7   6   8 27.5452 12.3587   1
  -7   7  -5 151.922 22.9965   1
  -7   7  -4 212.196 38.2625   6
  -7   7  -4 221.395 30.6538   3
  -7   7  -4 231.910 25.7712   1
  -7   7  -3 326.381 36.1668   3
  -7   7  -3 334.228 45.0023   6
  -7   7  -2 446.508 48.3223   6
  -7   7  -2 398.982 34.2785   1
  -7   7  -2 406.555 38.3422   3
  -7   7  -1 67.1342 25.2643   6
  -7   7  -1 84.7124 16.7110   1
  -7   7  -1 34.2473 15.1759   7
  -7   7  -1 80.5065 19.3091   3
  -7   7   0 81.0577 16.2353   7
  -7   7   0 95.7640 25.6065   6
  -7   7   1 11.6010 12.5868   7
  -7   7   1 1.68493 11.5051   1
  -7   7   2 30.1267 12.0587   1
  -7   7   2 20.8259 11.8182   3
  -7   7   2 24.9777 12.8532   7
  -7   7   3 329.856 28.1875   7
  -7   7   3 297.675 28.3944   1
  -7   7   3 328.832 27.7072   3
  -7   7   4 514.692 38.9703   7
  -7   7   4 544.657 38.2707   3
  -7   7   4 579.801 40.7524   1
  -7   7   5 69.2040 15.0700   7
  -7   7   5 70.2818 15.6858   1
  -7   7   6 14.1313 14.7838   1
  -7   7   7 20.0264 13.4510   1
  -7   8  -4 168.331 23.2781   1
  -7   8  -3 114.915 20.3934   1
  -7   8  -3 87.0795 21.7195   3
  -7   8  -2 16.1273 16.1218   7
  -7   8  -2-5.56073 13.5841   1
  -7   8  -2 4.94738 17.9943   3
  -7   8  -1 95.2699 20.0427   7
  -7   8  -1 127.163 19.7711   1
  -7   8   0 47.4995 16.4864   7
  -7   8   1 156.090 29.6206   6
  -7   8   1 104.610 18.1769   1
  -7   8   1 95.0932 18.4329   7
  -7   8   2 18.3268 14.1769   3
  -7   8   2 31.7926 21.8048   6
  -7   8   2 28.6561 14.3576   7
  -7   8   2 23.0896 14.6035   1
  -7   8   3 32.0070 22.0725   6
  -7   8   3 39.9450 16.0711   7
  -7   8   3 49.2712 15.7774   1
  -7   8   3 78.0684 16.3696   3
  -7   8   4 20.8709 13.9819   3
  -7   8   4-20.3859 23.2018   6
  -7   8   4 7.70509 13.9098   7
  -7   8   5 27.3437 16.1678   7
  -7   8   5 32.8029 15.0314   1
  -7   8   6 37.5519 14.9818   1
  -7   8   7 127.651 20.3857   1
  -7   9  -3 18.9999 19.4560   7
  -7   9  -3 7.93859 15.8845   1
  -7   9  -2 101.045 30.8375   6
  -7   9  -2 82.4125 22.2628   7
  -7   9  -2 164.199 23.3380   1
  -7   9  -1 81.7526 21.7340   7
  -7   9  -1 131.313 20.9549   1
  -7   9  -1 79.9208 30.4867   6
  -7   9   0 91.1792 22.1949   7
  -7   9   0 56.2454 27.4655   6
  -7   9   1 21.2585 22.6735   6
  -7   9   1 4.65095 15.8787   7
  -7   9   1 5.76804 13.5677   1
  -7   9   2-12.6685 23.4430   6
  -7   9   2 28.6734 15.5806   1
  -7   9   2 9.13112 14.7807   7
  -7   9   3-4.25564 23.3296   6
  -7   9   3 18.3889 15.9786   7
  -7   9   3 30.5535 15.7623   1
  -7   9   4 317.646 34.5838   7
  -7   9   4 372.122 46.7252   6
  -7   9   4 451.306 35.8586   1
  -7   9   5 508.835 40.9531   1
  -7   9   6 369.071 34.0573   1
  -7   9   7 145.602 23.0767   1
  -7  10  -2 55.0658 24.0446   7
  -7  10  -1-2.81864 21.4016   7
  -7  10   0 8.22884 18.0937   7
  -7  10   0 31.9655 27.8313   6
  -7  10   1 97.0235 25.0557   7
  -7  10   1 166.376 34.2153   6
  -7  10   2 98.4828 31.9251   6
  -7  10   2 91.2013 23.1004   7
  -7  10   3 184.777 38.2669   6
  -7  10   3 208.904 30.9102   7
  -7  11   0 196.154 33.7443   7
  -7  11   1 320.796 39.0269   7
  -7  11   2 121.152 29.1998   7
  -6  -5   1 54.8674 20.4020   3
  -6  -5   2 237.847 29.1564   3
  -6  -5   3 285.523 30.2687   3
  -6  -4  -1 79.6125 21.9186   3
  -6  -4   0 132.915 23.3791   3
  -6  -4   1 301.807 32.1811   3
  -6  -4   2 591.321 44.6992   3
  -6  -4   3 379.945 32.7747   3
  -6  -4   4 73.2499 15.5324   3
  -6  -3  -2 236.717 30.7451   3
  -6  -3  -1 163.837 24.7611   3
  -6  -3   0 192.027 25.2250   3
  -6  -3   1 263.633 27.1588   3
  -6  -3   2 255.195 26.6783   3
  -6  -3   3 1.49859 10.9820   3
  -6  -3   4 9.05750 10.3588   3
  -6  -3   5 10.7939 9.11606   3
  -6  -2  -3 621.358 51.7435   3
  -6  -2  -2 539.252 45.6667   3
  -6  -2  -2 529.774 43.8775   7
  -6  -2  -1 144.699 22.0648   7
  -6  -2  -1 165.835 23.9547   3
  -6  -2   0 37.2480 13.5124   7
  -6  -2   0 24.0390 13.6456   3
  -6  -2   1 3.56897 11.6703   3
  -6  -2   1 21.6586 10.8449   7
  -6  -2   2 21.9039 9.71919   7
  -6  -2   2 9.30627 11.1435   3
  -6  -2   3 463.242 33.8258   3
  -6  -2   4 159.925 19.4516   8
  -6  -2   4 140.075 15.8719   3
  -6  -2   5 100.154 12.1664   3
  -6  -2   5 97.4781 16.8704   8
  -6  -2   6-3.09222 11.4141   8
  -6  -2   7 7.58843 12.2932   8
  -6  -2   8 16.2905 13.7015   8
  -6  -1  -4 66.7139 21.3437   3
  -6  -1  -3 108.336 22.9229   3
  -6  -1  -3 149.290 23.1535   7
  -6  -1  -2 14.0009 11.3433   6
  -6  -1  -2 8.18114 13.4969   7
  -6  -1  -2 20.3373 15.3087   3
  -6  -1  -1 5.22845 11.8968   7
  -6  -1  -1 4.12521 13.2180   3
  -6  -1  -1-1.52427 10.1371   6
  -6  -1   0 7.18211 11.4213   7
  -6  -1   0 9.32621 12.4078   3
  -6  -1   0 1.37360 8.97514   6
  -6  -1   0 9.61987 11.4024   8
  -6  -1   1 39.4202 10.4438   7
  -6  -1   1 38.1276 12.7400   3
  -6  -1   1 39.6592 11.2569   6
  -6  -1   2 286.940 26.3617   8
  -6  -1   2 305.957 25.8524   3
  -6  -1   2 303.281 22.2242   7
  -6  -1   3 270.765 25.4782   8
  -6  -1   3 280.067 23.0218   3
  -6  -1   4 13.2568 10.2615   8
  -6  -1   4 20.1665 8.03012   3
  -6  -1   5 22.2198 7.07364   3
  -6  -1   5 29.0779 11.5474   8
  -6  -1   6 80.4423 13.9290   8
  -6  -1   7 121.960 16.6110   8
  -6  -1   8 579.539 40.3884   8
  -6   0  -5 88.1635 22.8742   3
  -6   0  -4 33.5779 17.2033   6
  -6   0  -4 71.0463 20.0690   3
  -6   0  -3-13.9530 14.9024   3
  -6   0  -3 2.31998 12.8753   6
  -6   0  -3-2.16997 16.1340   7
  -6   0  -3 14.4802 11.9625   8
  -6   0  -2 444.362 32.8464   8
  -6   0  -2 394.444 33.8840   7
  -6   0  -2 384.347 34.4774   6
  -6   0  -2 332.449 33.7648   3
  -6   0  -1 375.784 32.3994   6
  -6   0  -1 381.402 33.3574   3
  -6   0  -1 377.497 31.2212   7
  -6   0  -1 371.010 30.7448   8
  -6   0   0 130.343 17.6884   3
  -6   0   0 132.462 16.6450   8
  -6   0   0 94.0694 14.9323   7
  -6   0   0 115.541 16.7631   6
  -6   0   1 11.7394 9.90321   6
  -6   0   1 15.1312 10.6890   3
  -6   0   1 17.2481 10.4717   8
  -6   0   1 7.53508 7.12658   7
  -6   0   2 37.3404 12.2359   6
  -6   0   2 41.6460 10.7301   3
  -6   0   2 40.4470 7.18362   7
  -6   0   2 40.9853 11.5525   8
  -6   0   3 77.9258 11.6898   3
  -6   0   3 76.6299 13.2136   8
  -6   0   4 216.409 20.9594   8
  -6   0   4 178.230 15.5104   3
  -6   0   5 728.303 43.6159   8
  -6   0   5 600.356 35.2717   3
  -6   0   6 520.320 37.2635   8
  -6   0   7 151.342 18.1816   8
  -6   0   8 376.537 29.5875   8
  -6   1  -6 10.2523 18.7281   6
  -6   1  -5 50.4686 19.3570   3
  -6   1  -5 60.6015 15.2923   8
  -6   1  -5 40.5396 19.5767   6
  -6   1  -4 2.43365 15.3256   3
  -6   1  -4 18.1988 12.0210   8
  -6   1  -4 42.3948 17.2483   6
  -6   1  -4 23.4713 16.9750   7
  -6   1  -3 100.473 16.1924   8
  -6   1  -3 114.839 20.0319   7
  -6   1  -3 88.7009 19.2773   3
  -6   1  -3 102.806 20.9310   6
  -6   1  -2 146.456 17.8816   8
  -6   1  -2 184.849 22.7997   3
  -6   1  -2 152.733 21.6469   6
  -6   1  -2 118.080 18.6081   7
  -6   1  -1 82.6820 14.1033   8
  -6   1  -1 81.2315 15.8947   3
  -6   1  -1 98.4049 14.8432   7
  -6   1  -1 52.2811 15.3946   6
  -6   1   0 16.3176 12.0386   6
  -6   1   0 12.7834 9.37138   7
  -6   1   0 6.40975 10.0875   3
  -6   1   0 13.7241 10.1488   8
  -6   1   1 14.7810 7.03742   7
  -6   1   1 14.7751 9.11977   8
  -6   1   1 23.8421 11.0315   3
  -6   1   1 5.89095 10.0509   6
  -6   1   2 196.298 22.5041   6
  -6   1   2 173.369 17.7452   3
  -6   1   3 1379.24 85.7632   6
  -6   1   3 1337.44 77.6647   3
  -6   1   3 1497.45 81.3149   8
  -6   1   4 953.259 56.4946   3
  -6   1   4 1150.66 62.4500   8
  -6   1   5 1335.09 77.4373   8
  -6   1   6 266.032 23.4474   8
  -6   1   7 319.731 25.9331   8
  -6   1   8 104.529 14.9107   8
  -6   1   9-5.14924 10.4880   8
  -6   2  -7 15.7449 21.8592   6
  -6   2  -6 32.6101 21.4215   6
  -6   2  -5 49.7118 21.2331   6
  -6   2  -5 51.1390 14.1882   8
  -6   2  -5 80.0369 20.5997   3
  -6   2  -4 11.7646 14.8016   3
  -6   2  -4 24.2822 18.3074   6
  -6   2  -4 6.61926 14.0198   5
  -6   2  -4 30.7864 11.6201   8
  -6   2  -4-6.85623 15.6155   7
  -6   2  -3 116.871 19.7229   3
  -6   2  -3 79.7719 20.1432   7
  -6   2  -3 94.3049 20.8783   6
  -6   2  -3 121.756 19.7727   5
  -6   2  -3 113.702 15.7537   8
  -6   2  -2-1.34407 9.32876   8
  -6   2  -2-8.50428 13.1768   7
  -6   2  -2 7.63972 11.6360   3
  -6   2  -2 8.66315 11.8643   5
  -6   2  -2-2.57775 12.9584   6
  -6   2  -1 252.218 24.4168   3
  -6   2  -1 211.882 26.4253   6
  -6   2  -1 229.912 22.6013   7
  -6   2  -1 268.952 27.4519   5
  -6   2  -1 197.045 20.5813   8
  -6   2   0 1246.61 75.4770   6
  -6   2   0 1061.27 65.0485   7
  -6   2   0 1164.01 67.1086   8
  -6   2   0 1105.01 68.2852   3
  -6   2   1 504.934 39.1731   6
  -6   2   1 438.779 31.8126   8
  -6   2   1 428.253 28.5750   7
  -6   2   1 462.017 32.5861   3
  -6   2   2 556.790 42.7654   6
  -6   2   2 513.367 35.0938   3
  -6   2   3 573.184 37.8990   1
  -6   2   3 597.467 36.2645   3
  -6   2   3 583.106 44.9740   6
  -6   2   3 535.033 38.2188   8
  -6   2   4 880.250 54.1012   8
  -6   2   4 961.109 53.9667   1
  -6   2   4 838.585 49.4712   3
  -6   2   5 446.630 25.2132   3
  -6   2   5 561.826 34.6518   8
  -6   2   6 1.26309 9.59049   8
  -6   2   7 8.94214 9.50857   8
  -6   2   8 45.1319 12.6014   8
  -6   2   9 103.801 15.4928   8
  -6   3  -7 45.2968 25.7171   6
  -6   3  -6 95.1491 26.8466   6
  -6   3  -5-3.50118 20.8718   6
  -6   3  -5 2.63469 10.6012   8
  -6   3  -5 2.51437 16.1128   3
  -6   3  -4 52.5501 17.3198   3
  -6   3  -4 13.5021 15.5918   7
  -6   3  -4 48.4386 20.3694   6
  -6   3  -4 45.8696 11.5485   8
  -6   3  -4 16.0821 15.5385   5
  -6   3  -3 169.708 26.6246   6
  -6   3  -3 195.072 24.6522   7
  -6   3  -3 127.928 20.9423   3
  -6   3  -3 208.415 19.6431   8
  -6   3  -3 179.645 26.4535   5
  -6   3  -2 770.045 51.6780   3
  -6   3  -2 740.781 55.7645   5
  -6   3  -2 654.146 55.1077   6
  -6   3  -2 774.001 50.5126   7
  -6   3  -2 720.562 46.8117   8
  -6   3  -1 950.615 59.3768   7
  -6   3  -1 958.988 59.2564   1
  -6   3  -1 971.398 61.3816   3
  -6   3  -1 907.401 57.6826   8
  -6   3  -1 985.971 66.9640   5
  -6   3  -1 1043.29 68.6385   6
  -6   3   0 1210.99 74.9675   6
  -6   3   0 1148.49 74.0905   5
  -6   3   0 1046.06 66.3055   3
  -6   3   0 1049.33 63.4314   7
  -6   3   0 1096.53 64.6912   8
  -6   3   1 422.490 31.0073   8
  -6   3   1 453.294 31.6523   1
  -6   3   1 432.431 28.6553   7
  -6   3   1 451.136 32.2927   3
  -6   3   1 425.950 38.0742   6
  -6   3   2 825.648 50.6732   1
  -6   3   2 920.978 60.4614   6
  -6   3   2 915.007 50.6371   3
  -6   3   2 816.240 45.1449   7
  -6   3   2 767.741 44.5019   7
  -6   3   3 76.8478 12.3376   8
  -6   3   3 77.9950 12.0513   1
  -6   3   3 81.7682 11.3993   3
  -6   3   3 109.224 19.5464   6
  -6   3   4 9.06318 6.41812   3
  -6   3   4 1.23193 8.19994   8
  -6   3   4 7.54929 8.13972   1
  -6   3   4 10.3755 11.9826   6
  -6   3   5 376.955 28.0463   1
  -6   3   5 381.638 23.2959   3
  -6   3   5 476.107 31.3329   8
  -6   3   5 410.800 23.8639   3
  -6   3   6 148.848 16.6766   8
  -6   3   6 147.822 15.0581   1
  -6   3   7 25.9166 11.0297   8
  -6   3   7 16.3222 8.11893   1
  -6   3   8 55.4232 13.1558   8
  -6   3   8 56.8831 9.77434   1
  -6   3   9 78.9576 14.4763   8
  -6   4  -7 21.5282 23.6114   6
  -6   4  -6 3.98042 21.5171   6
  -6   4  -5 300.664 36.7118   5
  -6   4  -5 268.507 31.3287   3
  -6   4  -5 280.548 37.7790   6
  -6   4  -4 123.112 26.4464   6
  -6   4  -4 135.647 22.0835   3
  -6   4  -4 128.615 16.1751   8
  -6   4  -4 141.500 26.9014   5
  -6   4  -3 329.596 36.3209   5
  -6   4  -3 280.051 35.5194   6
  -6   4  -3 341.823 27.6940   1
  -6   4  -3 319.149 30.8432   3
  -6   4  -3 305.146 25.4022   8
  -6   4  -2 654.137 51.7142   5
  -6   4  -2 591.884 50.5477   6
  -6   4  -2 598.249 39.6881   8
  -6   4  -2 595.671 43.8264   3
  -6   4  -2 575.013 40.8343   1
  -6   4  -1 1093.93 64.6529   8
  -6   4  -1 1072.13 67.8363   3
  -6   4  -1 1126.96 75.8804   6
  -6   4  -1 1063.97 75.3200   5
  -6   4  -1 1097.88 65.7627   1
  -6   4   0 460.763 42.2656   5
  -6   4   0 497.600 42.9050   6
  -6   4   0 451.860 34.5786   3
  -6   4   0 489.333 33.4114   8
  -6   4   1 43.1068 8.66490   7
  -6   4   1 26.7453 13.8057   6
  -6   4   1 30.6089 14.5632   5
  -6   4   1 33.4978 10.3685   1
  -6   4   1 49.4334 10.5332   8
  -6   4   1 52.0573 12.5699   3
  -6   4   2 10.6998 8.38739   1
  -6   4   2 2.65395 12.0270   6
  -6   4   2 6.82567 8.98712   3
  -6   4   2-0.70726 5.37272   7
  -6   4   3 55.2373 11.5037   8
  -6   4   3 48.5869 15.5983   6
  -6   4   3 72.1399 11.0135   1
  -6   4   3 38.1322 10.1624   3
  -6   4   3 54.9503 7.34634   7
  -6   4   4 69.3756 9.21230   3
  -6   4   4 66.1217 12.0272   8
  -6   4   4 84.2251 19.6956   6
  -6   4   4 47.4738 7.16981   7
  -6   4   4 57.1368 9.39102   3
  -6   4   4 48.6243 10.3242   1
  -6   4   5 772.745 43.8413   1
  -6   4   5 705.160 39.3942   7
  -6   4   5 752.470 45.3746   8
  -6   4   5 626.950 39.7791   3
  -6   4   5 658.144 39.5082   3
  -6   4   6 179.276 18.1001   8
  -6   4   6 192.747 16.7887   1
  -6   4   6 140.031 11.5746   3
  -6   4   6 156.586 12.1091   3
  -6   4   7 37.7043 10.1962   1
  -6   4   7 28.1608 11.4303   8
  -6   4   8 27.0376 8.97711   1
  -6   4   8 37.0006 12.6894   8
  -6   4   9 100.937 16.2259   8
  -6   5  -6 317.888 43.5915   6
  -6   5  -5 611.144 50.2469   3
  -6   5  -5 673.348 45.4070   1
  -6   5  -5 555.874 56.1819   6
  -6   5  -4 322.714 28.0476   1
  -6   5  -4 343.243 38.9040   6
  -6   5  -4 336.764 39.6442   5
  -6   5  -4 293.250 31.6980   3
  -6   5  -4 332.019 26.1462   8
  -6   5  -3 363.092 39.1805   5
  -6   5  -3 341.688 27.6773   8
  -6   5  -3 376.078 40.3341   6
  -6   5  -3 379.425 33.7916   3
  -6   5  -3 366.162 29.6954   1
  -6   5  -2 34.9258 11.3182   8
  -6   5  -2 43.0290 11.7999   1
  -6   5  -2 41.5713 18.5356   5
  -6   5  -2 19.2331 16.9825   6
  -6   5  -2 77.4433 17.1640   3
  -6   5  -1-4.11325 8.61576   1
  -6   5  -1 3.06763 15.4211   6
  -6   5  -1 2.41181 8.83715   8
  -6   5  -1 3.43856 12.0305   3
  -6   5  -1-9.35567 15.6771   5
  -6   5   0 326.895 35.8076   5
  -6   5   0 376.929 26.4578   8
  -6   5   0 297.570 33.9348   6
  -6   5   1 65.7716 12.4297   1
  -6   5   1 48.4118 18.7036   5
  -6   5   1 63.9185 17.7951   6
  -6   5   1 67.8784 11.3287   7
  -6   5   1 59.9455 11.7332   8
  -6   5   2 91.7547 11.6019   7
  -6   5   2 79.0501 12.3511   8
  -6   5   2 57.7805 18.9484   5
  -6   5   2 73.1327 12.0979   1
  -6   5   2 77.9141 18.2055   6
  -6   5   3 32.2094 14.7381   6
  -6   5   3 8.53251 6.62118   7
  -6   5   3 19.8136 9.36676   1
  -6   5   4 208.369 19.9222   8
  -6   5   4 210.029 19.2712   1
  -6   5   4 148.360 25.6038   6
  -6   5   4 177.075 16.7890   7
  -6   5   4 189.563 16.6918   3
  -6   5   5 29.5071 9.21825   7
  -6   5   5 25.8155 7.50662   3
  -6   5   5 30.1026 10.8806   8
  -6   5   5 15.3878 9.31566   1
  -6   5   6 185.970 18.6745   7
  -6   5   6 161.829 15.1831   3
  -6   5   6 222.497 20.8144   8
  -6   5   6 192.040 18.6466   1
  -6   5   7 186.264 18.5224   1
  -6   5   7 183.908 20.4082   8
  -6   5   8 133.745 15.6194   1
  -6   6  -6 279.981 28.3948   1
  -6   6  -6 288.813 42.8398   6
  -6   6  -5 61.3823 27.2837   6
  -6   6  -5 89.5161 16.7227   1
  -6   6  -4 32.7229 16.3102   3
  -6   6  -4 22.9451 21.0170   6
  -6   6  -4 35.8758 11.4221   8
  -6   6  -4 35.0019 13.2950   1
  -6   6  -3 14.5173 10.7332   8
  -6   6  -3 18.3029 11.4549   1
  -6   6  -3 14.5107 19.8922   5
  -6   6  -3 25.8973 15.1267   3
  -6   6  -3 14.4030 18.6790   6
  -6   6  -2-13.7502 17.5493   6
  -6   6  -2 6.09400 9.38119   8
  -6   6  -2 3.50044 17.8703   5
  -6   6  -2 3.97605 12.7407   3
  -6   6  -2 10.3122 9.62153   1
  -6   6  -1 98.5006 14.0207   8
  -6   6  -1 108.131 16.1144   1
  -6   6  -1 98.8807 22.3257   6
  -6   6  -1 105.569 23.6170   5
  -6   6   0 602.039 43.2265   7
  -6   6   0 635.156 54.0393   6
  -6   6   0 694.050 55.8462   5
  -6   6   0 653.995 42.1957   8
  -6   6   1 458.946 32.6554   1
  -6   6   1 394.136 31.3418   7
  -6   6   1 416.873 42.4887   5
  -6   6   1 434.948 31.7168   8
  -6   6   2 127.802 16.0113   1
  -6   6   2 147.397 16.7714   8
  -6   6   2 96.9630 14.7824   7
  -6   6   3 92.8372 14.0706   7
  -6   6   3 131.707 15.9010   1
  -6   6   3 103.266 14.4444   3
  -6   6   4 98.0589 13.9394   1
  -6   6   4 65.9059 14.4295   8
  -6   6   4 54.1055 11.6395   3
  -6   6   4 64.8769 13.8186   7
  -6   6   5 609.012 40.7468   8
  -6   6   5 525.430 38.9603   7
  -6   6   5 563.095 37.3848   3
  -6   6   5 595.617 39.3135   1
  -6   6   6 689.903 47.2557   3
  -6   6   6 897.641 50.9929   1
  -6   6   6 746.992 51.0875   7
  -6   6   6 850.427 52.2867   8
  -6   6   7 686.046 43.8392   1
  -6   6   7 635.409 46.2994   7
  -6   6   8 337.303 26.7888   1
  -6   7  -7 54.6644 18.1682   1
  -6   7  -6 15.7853 15.0519   1
  -6   7  -5 86.3227 17.8522   1
  -6   7  -5 116.088 29.9709   6
  -6   7  -4 48.9284 14.8697   1
  -6   7  -4 58.5700 12.3549   8
  -6   7  -4 41.6096 18.3853   3
  -6   7  -3 101.809 15.8879   8
  -6   7  -3 145.623 23.1013   3
  -6   7  -3 167.268 19.8433   1
  -6   7  -2 59.7295 13.9337   1
  -6   7  -2 19.0458 10.7228   8
  -6   7  -1 62.9063 22.5955   5
  -6   7  -1 118.969 16.7728   1
  -6   7  -1 74.9390 16.3669   7
  -6   7  -1 114.176 15.5864   8
  -6   7   0 27.5699 19.1419   6
  -6   7   0 17.6008 10.7232   8
  -6   7   0 3.62279 17.3552   5
  -6   7   0 16.0471 12.8968   7
  -6   7   1 85.4125 15.2052   3
  -6   7   1 50.5317 12.7821   8
  -6   7   1 99.3396 15.0150   1
  -6   7   1 86.0833 15.9232   7
  -6   7   2 255.356 24.4423   7
  -6   7   2 188.273 30.0888   6
  -6   7   2 235.600 23.2408   3
  -6   7   2 260.481 34.4189   5
  -6   7   2 225.064 22.2060   1
  -6   7   3 97.4528 17.0830   7
  -6   7   3 137.583 27.4629   5
  -6   7   3 162.480 18.3705   3
  -6   7   3 159.933 18.5045   1
  -6   7   3 122.403 25.2984   6
  -6   7   4 202.255 20.6823   3
  -6   7   4 187.749 22.4098   7
  -6   7   4 196.331 21.0073   1
  -6   7   4 209.699 31.8632   6
  -6   7   5 867.970 54.8719   1
  -6   7   5 836.496 53.8005   3
  -6   7   5 857.414 57.2255   7
  -6   7   6 647.290 49.0535   7
  -6   7   6 727.743 46.8012   1
  -6   7   7 260.780 29.5984   7
  -6   7   7 307.683 26.8122   1
  -6   7   8 94.8532 15.5140   1
  -6   8  -6 30.6114 18.0989   1
  -6   8  -5 82.0944 17.4560   1
  -6   8  -5 27.1285 25.9362   6
  -6   8  -4 90.2447 20.9723   3
  -6   8  -4 68.7374 28.6612   6
  -6   8  -4 94.4875 17.8369   1
  -6   8  -3 48.4137 13.7744   8
  -6   8  -3 77.6162 25.5794   6
  -6   8  -3 75.1457 16.8809   1
  -6   8  -3 45.7035 18.2479   7
  -6   8  -2 12.2724 11.4536   8
  -6   8  -2 23.4958 12.7621   1
  -6   8  -2-4.52916 15.2099   7
  -6   8  -2 31.3655 22.3206   6
  -6   8  -1 15.2099 14.9823   7
  -6   8  -1 37.7743 13.1645   1
  -6   8  -1 3.79875 18.8159   6
  -6   8  -1 9.89764 11.0604   8
  -6   8   0 305.986 38.6758   6
  -6   8   0 302.848 30.5888   7
  -6   8   0 347.048 30.2144   3
  -6   8   1 602.852 45.7811   3
  -6   8   1 738.936 47.1833   1
  -6   8   1 651.916 49.1816   7
  -6   8   1 718.058 59.6347   6
  -6   8   2 1065.64 72.4898   7
  -6   8   2 1003.60 80.7653   6
  -6   8   2 1237.02 71.3989   3
  -6   8   2 1191.16 71.1211   1
  -6   8   3 434.601 45.9742   6
  -6   8   3 407.631 36.5627   7
  -6   8   3 472.880 35.4829   3
  -6   8   4 245.674 29.0930   7
  -6   8   4 301.981 26.6496   3
  -6   8   4 261.638 37.6176   6
  -6   8   5 140.975 19.5982   3
  -6   8   5 114.686 21.8292   7
  -6   8   6 16.1656 15.9174   7
  -6   8   7 17.2149 18.5645   7
  -6   9  -5 1.84140 15.4378   1
  -6   9  -4 22.4437 20.2779   7
  -6   9  -4 4.54009 24.8903   6
  -6   9  -4 23.9648 16.0811   1
  -6   9  -3 141.838 21.2955   1
  -6   9  -3 168.706 34.8362   6
  -6   9  -3 109.200 24.6239   7
  -6   9  -2 141.071 19.9808   1
  -6   9  -2 133.581 32.4232   6
  -6   9  -2 128.531 24.4918   7
  -6   9  -1 193.788 34.8390   6
  -6   9  -1 216.281 24.6097   1
  -6   9  -1 197.524 27.7186   7
  -6   9   0 570.803 51.9790   6
  -6   9   0 391.071 39.4648   7
  -6   9   1 564.079 47.7861   7
  -6   9   1 610.786 44.7518   1
  -6   9   1 665.428 58.0870   6
  -6   9   2 327.255 40.8338   6
  -6   9   2 353.883 35.6669   7
  -6   9   3 66.2897 25.9575   6
  -6   9   3 76.7733 21.1963   7
  -6   9   4 81.6734 21.6623   7
  -6   9   4 143.048 29.3643   6
  -6   9   5-10.4743 16.4630   7
  -6   9   6 62.4444 22.4649   7
  -6  10  -3 301.105 30.6064   1
  -6  10  -3 259.663 35.0892   7
  -6  10  -2 198.146 31.4422   7
  -6  10  -2 276.822 28.0993   1
  -6  10  -2 247.056 39.5540   6
  -6  10  -1 192.141 25.5422   1
  -6  10  -1 220.807 30.5236   7
  -6  10  -1 281.740 39.8469   6
  -6  10   0 133.250 30.7331   6
  -6  10   0 114.224 21.6698   1
  -6  10   0 141.222 26.1413   7
  -6  10   1 57.4189 26.5051   6
  -6  10   1 75.8265 22.5840   7
  -6  10   2 14.2308 19.7548   7
  -6  10   2-8.18559 24.9352   6
  -6  10   3 81.3481 24.4974   7
  -6  10   3 24.7898 23.6555   6
  -6  10   4 14.9075 20.5370   7
  -6  10   5 12.1769 22.1522   7
  -6  10   6 15.6814 22.1358   7
  -6  11   0-21.8678 25.7948   6
  -6  11   0-12.8389 21.1706   7
  -6  11   1 25.8165 22.3040   7
  -6  11   1 60.2976 26.8670   6
  -6  11   2 173.997 32.3690   7
  -6  11   2 133.520 33.3951   6
  -6  11   3 34.6559 26.4536   6
  -6  11   3 36.8556 24.6190   7
  -5  -7   3 216.260 28.3810   3
  -5  -6   0 209.280 29.8659   3
  -5  -6   1 165.833 24.9787   3
  -5  -6   2 198.996 26.3883   3
  -5  -6   3 94.3640 19.7888   3
  -5  -6   4 19.6115 14.8953   3
  -5  -5  -2 296.431 34.0868   3
  -5  -5  -1 523.299 45.1256   3
  -5  -5   0 155.645 24.3387   3
  -5  -5   1 55.6206 17.7688   7
  -5  -5   1 51.1570 17.8342   3
  -5  -5   2 7.53048 13.2845   3
  -5  -5   3 10.2156 14.6784   3
  -5  -5   4 115.537 18.1640   3
  -5  -5   5 130.417 18.4782   3
  -5  -4  -3 163.016 26.6911   3
  -5  -4  -2 110.426 23.0542   3
  -5  -4  -1 17.7203 16.4403   3
  -5  -4  -1 53.9072 18.1584   7
  -5  -4   0 1.93562 14.6977   7
  -5  -4   0-10.1436 15.0848   3
  -5  -4   1-1.71906 12.1268   7
  -5  -4   1 11.0559 13.9919   3
  -5  -4   2 24.5195 12.2728   7
  -5  -4   2 36.5000 13.7548   3
  -5  -4   3 95.4413 16.2385   3
  -5  -4   4 343.677 27.9102   3
  -5  -4   5 22.6417 13.0770   8
  -5  -4   5 26.9710 9.96836   3
  -5  -4   6 3.14476 11.4386   8
  -5  -4   7 120.085 18.4240   8
  -5  -3  -4 47.6921 20.1228   3
  -5  -3  -3 7.36272 15.1148   3
  -5  -3  -2 20.3569 15.7480   3
  -5  -3  -2 30.6116 18.3732   7
  -5  -3  -1 216.602 25.1688   3
  -5  -3  -1 188.445 23.1857   7
  -5  -3   0 327.789 31.2880   3
  -5  -3   0 372.146 31.1993   7
  -5  -3   1 304.697 26.0134   7
  -5  -3   1 333.586 28.4018   3
  -5  -3   2 3.13130 10.7713   8
  -5  -3   2 25.1818 10.6411   7
  -5  -3   3 3.82262 9.19948   3
  -5  -3   3-1.52264 10.8251   8
  -5  -3   4 13.3612 11.0781   8
  -5  -3   4 21.8968 8.53409   3
  -5  -3   5 169.410 19.6493   8
  -5  -3   5 185.692 16.6973   3
  -5  -3   6 234.083 22.5363   8
  -5  -3   7 419.772 32.2499   8
  -5  -2  -5-10.8276 18.3280   3
  -5  -2  -4 7.51283 14.9336   3
  -5  -2  -3 29.9884 15.9202   3
  -5  -2  -3 19.4307 10.8515   6
  -5  -2  -3 22.7739 17.2109   7
  -5  -2  -2 82.0537 15.4583   8
  -5  -2  -2 41.8912 11.0968   6
  -5  -2  -2 66.1424 16.3395   7
  -5  -2  -2 90.9074 18.1018   3
  -5  -2  -1 416.010 32.0411   7
  -5  -2  -1 354.026 29.2640   8
  -5  -2  -1 404.371 32.3131   3
  -5  -2   0 48.0536 12.9671   7
  -5  -2   0 29.8129 11.1893   8
  -5  -2   0 32.6418 11.3239   3
  -5  -2   0 25.3201 6.88588   6
  -5  -2   1 2.42647 8.62527   7
  -5  -2   1-1.51131 9.00945   3
  -5  -2   2 92.4551 12.0899   7
  -5  -2   2 72.8766 13.5696   8
  -5  -2   2 86.4824 13.9926   3
  -5  -2   3 16.2298 7.94359   3
  -5  -2   3 30.0698 10.2911   8
  -5  -2   4 519.539 36.7285   8
  -5  -2   4 535.793 33.9763   3
  -5  -2   5 926.136 58.3962   8
  -5  -2   5 970.673 53.8740   3
  -5  -2   6 1181.67 69.7759   8
  -5  -2   7 395.908 29.5732   8
  -5  -2   8 48.0493 11.7488   8
  -5  -1  -5 206.224 27.1950   3
  -5  -1  -5 135.997 23.2599   6
  -5  -1  -4 286.381 26.6558   8
  -5  -1  -4 329.611 32.3722   3
  -5  -1  -4 317.265 32.9050   7
  -5  -1  -4 254.242 27.8840   6
  -5  -1  -3 2.09866 12.6520   7
  -5  -1  -3 10.7917 10.7257   6
  -5  -1  -3 14.9528 14.2082   3
  -5  -1  -3-1.49431 9.94122   8
  -5  -1  -2 1.93978 11.8249   3
  -5  -1  -2 11.4931 10.6128   8
  -5  -1  -2 7.75129 9.94289   6
  -5  -1  -2 10.9973 12.1958   7
  -5  -1  -1 13.4183 8.77979   6
  -5  -1  -1 10.9127 11.0099   7
  -5  -1  -1 6.91870 8.71248   8
  -5  -1  -1 13.9815 12.1426   3
  -5  -1   0 149.164 15.9406   6
  -5  -1   0 160.483 17.9908   8
  -5  -1   0 151.239 18.4070   3
  -5  -1   0 168.873 17.8403   7
  -5  -1   1 490.085 34.8473   6
  -5  -1   1 546.473 34.9159   7
  -5  -1   1 599.548 38.4626   3
  -5  -1   2 1235.32 71.3572   3
  -5  -1   2 1260.03 68.0769   7
  -5  -1   2 1185.19 71.7156   8
  -5  -1   3 531.882 35.0086   3
  -5  -1   3 597.363 37.9960   8
  -5  -1   4 730.217 47.1979   8
  -5  -1   4 761.076 43.4116   3
  -5  -1   5 409.234 28.8006   8
  -5  -1   5 368.345 22.7172   3
  -5  -1   6 354.740 26.9721   8
  -5  -1   7 6.92321 8.08150   8
  -5  -1   8 5.61592 8.41513   8
  -5   0  -7 38.8100 21.0146   6
  -5   0  -6 52.3101 19.5046   6
  -5   0  -5 12.9244 15.5053   6
  -5   0  -5 51.7542 14.1005   8
  -5   0  -4-9.17479 13.3684   6
  -5   0  -4 8.32148 10.3147   8
  -5   0  -4 26.4986 14.6870   3
  -5   0  -4-2.21499 14.0592   7
  -5   0  -3 22.3494 13.1916   6
  -5   0  -3 30.7477 11.3253   8
  -5   0  -3 15.4847 12.3342   7
  -5   0  -3 18.0222 12.7569   3
  -5   0  -2 8.99145 10.7432   6
  -5   0  -2 1.80138 10.7616   3
  -5   0  -2 25.8223 10.2864   8
  -5   0  -2 21.5688 12.0890   7
  -5   0  -1 934.567 55.3492   8
  -5   0  -1 1000.47 57.0914   7
  -5   0  -1 900.199 57.4772   3
  -5   0   0 1445.42 79.2314   7
  -5   0   0 1428.48 82.2180   6
  -5   0   0 1355.63 79.5597   8
  -5   0   0 1345.38 80.9367   3
  -5   0   1 1920.35 105.584   7
  -5   0   1 1945.19 110.378   6
  -5   0   1 2089.66 109.572   3
  -5   0   2 589.939 33.5098   7
  -5   0   2 564.771 40.3468   6
  -5   0   2 634.979 38.1152   3
  -5   0   2 569.980 38.2029   8
  -5   0   3 357.115 23.6421   3
  -5   0   3 327.365 25.7670   8
  -5   0   4 267.787 17.9537   3
  -5   0   4 300.259 22.7414   8
  -5   0   5 109.421 13.4834   8
  -5   0   6 62.6056 10.8875   8
  -5   0   7 494.987 33.6942   8
  -5   0   8 104.690 13.9712   8
  -5   0   9 95.7383 13.5346   8
  -5   1  -8 48.5834 24.3012   6
  -5   1  -7 6.81212 18.1649   6
  -5   1  -7 8.32917 18.7940   3
  -5   1  -6-3.06953 17.2526   6
  -5   1  -5 20.4578 10.2649   8
  -5   1  -5 22.0254 15.8809   6
  -5   1  -5 4.81264 17.1303   7
  -5   1  -4 479.572 33.1211   8
  -5   1  -4 543.991 40.1301   3
  -5   1  -4 439.888 40.0679   6
  -5   1  -4 466.174 35.5767   5
  -5   1  -4 387.431 37.8059   7
  -5   1  -3 629.736 42.8286   5
  -5   1  -3 648.654 40.5820   8
  -5   1  -3 564.565 43.9020   3
  -5   1  -3 589.646 46.2111   6
  -5   1  -3 576.597 44.7085   7
  -5   1  -2 498.081 39.0385   7
  -5   1  -2 572.995 40.6533   3
  -5   1  -2 589.153 39.9088   5
  -5   1  -2 533.016 36.3647   8
  -5   1  -2 555.325 42.2251   6
  -5   1  -1 665.786 40.2571   8
  -5   1  -1 587.112 40.0087   7
  -5   1  -1 598.049 43.6939   6
  -5   1  -1 582.905 41.5183   3
  -5   1   0 520.655 34.7573   8
  -5   1   0 506.574 36.0233   3
  -5   1   0 528.922 38.9188   6
  -5   1   0 531.290 34.0531   7
  -5   1   1 1182.40 71.4198   6
  -5   1   1 1207.96 67.5676   3
  -5   1   1 1128.87 63.6457   7
  -5   1   2 85.2452 11.5145   8
  -5   1   2 82.7558 10.8396   3
  -5   1   2 95.8382 15.1240   6
  -5   1   3 13.5597 6.85731   8
  -5   1   3 17.3240 5.89544   3
  -5   1   4 106.460 8.97610   3
  -5   1   4 131.947 13.4672   8
  -5   1   5 108.292 13.0438   8
  -5   1   6 509.433 33.8253   8
  -5   1   7 151.353 15.7001   8
  -5   1   8 11.5662 8.11309   8
  -5   1   9-1.04218 9.07450   8
  -5   2  -8-3.89292 23.9688   6
  -5   2  -7 48.8746 19.1810   3
  -5   2  -7 56.9642 22.3030   6
  -5   2  -6 294.019 32.3792   3
  -5   2  -6 232.058 32.7110   6
  -5   2  -5 605.367 51.1656   7
  -5   2  -5 641.809 49.6642   5
  -5   2  -5 786.379 57.4067   6
  -5   2  -5 703.407 43.8054   8
  -5   2  -4 942.533 68.9302   6
  -5   2  -4 967.322 66.0765   7
  -5   2  -4 979.456 65.9948   5
  -5   2  -4 977.725 65.7588   3
  -5   2  -4 1076.29 60.2048   8
  -5   2  -3 362.845 27.0802   8
  -5   2  -3 338.073 33.8291   6
  -5   2  -3 378.699 32.9482   5
  -5   2  -3 357.226 32.0190   7
  -5   2  -3 410.637 32.1880   3
  -5   2  -2 648.343 43.9930   3
  -5   2  -2 678.003 40.7407   8
  -5   2  -2 575.462 42.7379   7
  -5   2  -2 634.339 47.4176   6
  -5   2  -2 602.027 45.5651   5
  -5   2  -1 284.867 27.0871   5
  -5   2  -1 307.623 23.4580   7
  -5   2  -1 245.967 21.9393   1
  -5   2  -1 262.926 26.5233   6
  -5   2  -1 265.629 23.5550   3
  -5   2  -1 260.501 21.1201   8
  -5   2   0 49.5411 9.17886   7
  -5   2   0 51.0899 9.37823   8
  -5   2   0 72.0231 14.6157   5
  -5   2   0 39.7265 9.93507   3
  -5   2   0 78.1791 14.3614   6
  -5   2   1 270.193 20.9281   1
  -5   2   1 266.706 20.7203   3
  -5   2   1 282.392 26.4872   6
  -5   2   1 263.028 20.6334   8
  -5   2   1 236.760 17.6067   7
  -5   2   2 770.326 41.0288   7
  -5   2   2 789.700 45.8905   3
  -5   2   2 784.500 46.7705   1
  -5   2   2 806.525 53.5782   6
  -5   2   3 132.348 13.0491   1
  -5   2   3 135.282 14.0201   8
  -5   2   3 120.941 11.2817   3
  -5   2   3 144.936 18.5654   6
  -5   2   4 15.0056 4.50192   3
  -5   2   4 19.3311 6.77186   1
  -5   2   4 16.1330 6.63533   8
  -5   2   5 22.8121 6.99657   1
  -5   2   5 36.7850 8.54111   8
  -5   2   6 177.596 14.9190   1
  -5   2   6 193.035 17.4829   8
  -5   2   7 43.0782 7.67778   1
  -5   2   7 52.7845 10.4130   8
  -5   2   8 278.270 22.5257   8
  -5   2   9 373.258 27.3706   8
  -5   3  -8 154.243 31.7820   6
  -5   3  -7 114.921 28.0474   6
  -5   3  -7 127.354 24.0219   3
  -5   3  -6 118.279 22.6128   3
  -5   3  -6 86.9452 21.9470   5
  -5   3  -6 114.970 26.2176   6
  -5   3  -5 381.866 37.4507   7
  -5   3  -5 415.248 40.4738   6
  -5   3  -5 387.660 38.0890   5
  -5   3  -5 415.768 29.1588   8
  -5   3  -4 393.963 35.3878   3
  -5   3  -4 451.183 41.5695   6
  -5   3  -4 467.744 30.9715   8
  -5   3  -4 439.510 39.4378   5
  -5   3  -3 209.886 18.2161   8
  -5   3  -3 199.827 19.4699   1
  -5   3  -3 136.916 22.7587   6
  -5   3  -3 224.167 25.8281   5
  -5   3  -3 169.556 21.0563   3
  -5   3  -2 78.9062 13.2016   3
  -5   3  -2 58.4023 10.2519   8
  -5   3  -2 42.9041 15.0059   6
  -5   3  -2 68.4377 11.2901   1
  -5   3  -2 56.8835 15.3194   5
  -5   3  -1 89.7927 12.7651   1
  -5   3  -1 103.139 14.5198   3
  -5   3  -1 110.129 12.5494   8
  -5   3  -1 96.7584 16.9122   6
  -5   3  -1 111.148 18.8126   5
  -5   3   0 23.8298 11.1459   6
  -5   3   0 38.3303 8.07719   8
  -5   3   0 17.7206 8.04670   3
  -5   3   0 30.7240 13.5826   5
  -5   3   1 596.104 39.5369   3
  -5   3   1 639.990 47.1257   6
  -5   3   1 722.560 49.3040   5
  -5   3   1 676.004 39.9087   8
  -5   3   1 604.797 39.5283   1
  -5   3   2 536.260 43.7987   6
  -5   3   2 633.036 37.3283   3
  -5   3   2 629.247 37.9180   1
  -5   3   2 589.540 34.0832   7
  -5   3   3 272.351 18.9898   1
  -5   3   3 239.117 18.8846   8
  -5   3   3 250.978 17.1508   3
  -5   3   3 282.002 26.6047   6
  -5   3   3 191.954 14.1749   7
  -5   3   4 22.2497 7.61264   8
  -5   3   4 14.2551 4.23549   7
  -5   3   4 17.6959 5.29906   3
  -5   3   4 14.4331 6.49285   1
  -5   3   4 13.2171 4.52469   3
  -5   3   5 99.2244 11.0885   1
  -5   3   5 101.218 7.93326   3
  -5   3   5 80.9421 11.8796   8
  -5   3   6 360.012 27.0587   8
  -5   3   6 397.874 25.5181   1
  -5   3   7 1120.80 61.1734   8
  -5   3   7 975.592 57.2714   1
  -5   3   8 693.105 41.6635   1
  -5   3   8 790.132 46.0530   8
  -5   3   9 353.599 27.0427   8
  -5   4  -8 223.634 38.2422   6
  -5   4  -7 245.040 31.0995   3
  -5   4  -7 143.445 31.0152   6
  -5   4  -6 120.546 27.5077   6
  -5   4  -6 99.8789 24.2785   5
  -5   4  -6 117.338 21.8128   3
  -5   4  -5 9.08291 15.4829   5
  -5   4  -5 26.8350 8.87937   8
  -5   4  -5 16.8040 10.4515   1
  -5   4  -5 3.25340 16.6335   6
  -5   4  -4 227.572 29.2703   5
  -5   4  -4 233.350 21.6137   1
  -5   4  -4 222.227 25.2743   3
  -5   4  -4 238.244 19.2159   8
  -5   4  -4 215.413 29.1306   6
  -5   4  -3 206.988 27.2709   5
  -5   4  -3 238.250 28.4000   6
  -5   4  -3 245.418 19.0814   8
  -5   4  -3 196.235 22.5736   3
  -5   4  -3 204.015 19.5567   1
  -5   4  -2 206.792 18.4644   1
  -5   4  -2 189.231 17.1671   8
  -5   4  -2 187.207 20.4891   3
  -5   4  -2 195.251 24.8708   5
  -5   4  -2 207.179 26.5784   6
  -5   4  -1 34.4723 12.7513   6
  -5   4  -1 39.0384 8.67750   8
  -5   4  -1 54.8390 11.7181   3
  -5   4  -1 24.9741 12.9280   5
  -5   4  -1 53.1047 9.72046   1
  -5   4   0 2.49525 8.29696   3
  -5   4   0 0.97428 6.30333   8
  -5   4   0-7.37197 12.5446   5
  -5   4   0 9.52668 10.3688   6
  -5   4   1 96.4861 11.0882   7
  -5   4   1 103.121 11.9453   8
  -5   4   1 103.850 12.5825   1
  -5   4   1 102.498 18.9164   5
  -5   4   1 72.3538 15.7353   6
  -5   4   2 111.807 11.2858   7
  -5   4   2 111.013 12.4080   1
  -5   4   2 100.158 17.7731   6
  -5   4   3 568.768 33.7700   1
  -5   4   3 507.536 33.5391   8
  -5   4   3 481.188 41.2858   6
  -5   4   3 465.908 30.7723   7
  -5   4   4 543.447 35.6158   8
  -5   4   4 531.534 33.4553   7
  -5   4   4 471.043 43.0873   6
  -5   4   4 578.263 35.1429   1
  -5   4   4 540.320 32.6671   3
  -5   4   5 328.250 23.9785   8
  -5   4   5 284.996 19.8226   3
  -5   4   5 354.617 22.9252   1
  -5   4   5 243.201 21.3622   7
  -5   4   6 662.300 40.5316   3
  -5   4   6 710.287 44.6555   7
  -5   4   6 759.115 43.2021   1
  -5   4   6 757.606 45.4764   8
  -5   4   7 928.753 55.3045   3
  -5   4   7 1022.05 60.8223   8
  -5   4   8 475.884 33.6208   8
  -5   4   8 470.980 30.2728   1
  -5   4   9 112.181 15.6645   8
  -5   5  -7 10.5717 18.1933   3
  -5   5  -7-8.11500 22.2278   6
  -5   5  -6 1.46449 11.2716   1
  -5   5  -6 4.81863 15.4401   3
  -5   5  -6 3.72733 19.5965   6
  -5   5  -5 23.7256 18.3313   5
  -5   5  -5 24.1004 18.6206   6
  -5   5  -5 5.72243 7.69885   8
  -5   5  -5 16.6217 10.9575   1
  -5   5  -4 200.845 28.0852   6
  -5   5  -4 197.682 17.5193   8
  -5   5  -4 201.278 19.7436   1
  -5   5  -4 136.276 22.4236   3
  -5   5  -4 213.493 30.4042   5
  -5   5  -3 240.722 30.2576   5
  -5   5  -3 253.496 21.8744   1
  -5   5  -3 178.788 23.4826   3
  -5   5  -3 239.319 19.6104   8
  -5   5  -3 249.569 30.5096   6
  -5   5  -2 403.150 29.4567   1
  -5   5  -2 387.565 32.0820   3
  -5   5  -2 403.003 28.0761   8
  -5   5  -2 478.186 40.8407   6
  -5   5  -2 404.004 39.4348   5
  -5   5  -1 5.37348 11.7062   6
  -5   5  -1 5.54096 13.0362   5
  -5   5  -1 10.5582 7.74574   1
  -5   5  -1 11.0125 7.40504   8
  -5   5   0 78.2863 10.9504   8
  -5   5   0 70.6022 18.2463   5
  -5   5   0 62.9740 11.0009   7
  -5   5   1 409.507 28.9587   1
  -5   5   1 469.717 39.7944   5
  -5   5   1 396.957 29.0445   7
  -5   5   1 397.962 28.4264   8
  -5   5   2 1777.67 90.4894   1
  -5   5   2 1470.27 88.9875   7
  -5   5   3 1902.16 114.042   7
  -5   5   3 1978.19 125.495   5
  -5   5   3 2045.67 113.441   3
  -5   5   4 1423.44 74.1249   1
  -5   5   4 1281.54 72.2570   3
  -5   5   4 1170.61 73.5408   7
  -5   5   5 469.947 30.7128   1
  -5   5   5 405.551 28.8569   3
  -5   5   5 452.218 32.2999   7
  -5   5   6 237.876 19.7939   1
  -5   5   6 223.813 18.6512   3
  -5   5   6 249.246 22.9936   7
  -5   5   7 64.8436 10.9075   3
  -5   5   7 76.3564 11.6696   1
  -5   5   7 86.8149 16.3314   7
  -5   5   8 1.86366 8.52613   1
  -5   5   9 22.1600 11.7295   8
  -5   6  -7 72.3994 15.2814   1
  -5   6  -7 55.2088 25.5604   6
  -5   6  -7 75.2908 21.3959   3
  -5   6  -6 11.8050 19.8385   6
  -5   6  -6 32.4212 13.6302   1
  -5   6  -6 42.0481 18.4516   3
  -5   6  -5 79.0090 15.0674   1
  -5   6  -5 95.2099 12.4065   8
  -5   6  -5 80.2111 24.4315   6
  -5   6  -4-0.99078 8.76077   8
  -5   6  -4-5.41555 9.77458   1
  -5   6  -4 17.6170 19.8030   5
  -5   6  -3 58.3091 10.9308   8
  -5   6  -3 29.9802 18.4374   5
  -5   6  -3 54.2147 11.8110   1
  -5   6  -2 231.644 21.2875   1
  -5   6  -2 212.210 30.0434   5
  -5   6  -2 249.972 20.3170   8
  -5   6  -1 442.499 43.5516   5
  -5   6  -1 457.484 32.2289   8
  -5   6  -1 525.113 34.4319   1
  -5   6  -1 475.931 36.1305   7
  -5   6   0 217.785 29.7267   5
  -5   6   0 250.219 22.6051   7
  -5   6   0 199.141 27.6468   6
  -5   6   1 720.605 55.9760   6
  -5   6   1 753.616 46.7614   1
  -5   6   1 714.460 47.9106   7
  -5   6   2 1344.43 88.4969   5
  -5   6   2 1336.05 87.0832   6
  -5   6   2 1293.17 75.8586   3
  -5   6   2 1281.38 77.6377   7
  -5   6   2 1372.56 76.5774   1
  -5   6   3 742.418 47.1262   3
  -5   6   3 755.050 57.2785   6
  -5   6   3 807.258 59.0282   5
  -5   6   3 732.760 49.0181   7
  -5   6   4 253.652 30.0624   6
  -5   6   4 253.606 24.0765   7
  -5   6   4 263.438 22.3007   3
  -5   6   5 88.0734 15.3331   7
  -5   6   5 51.2193 11.6026   3
  -5   6   6 40.1346 14.8333   7
  -5   6   6 43.4343 11.5440   3
  -5   6   7 66.9015 17.5237   7
  -5   6   7 35.7674 11.8732   3
  -5   6   8 241.785 28.8450   7
  -5   7  -7 25.0793 14.6637   1
  -5   7  -6 5.15867 17.0226   3
  -5   7  -6 25.7752 13.5705   1
  -5   7  -5 2.93981 11.0092   1
  -5   7  -5 11.6096 21.7514   6
  -5   7  -4 213.873 32.6769   6
  -5   7  -4 223.075 22.3791   1
  -5   7  -4 202.772 19.1922   8
  -5   7  -3 426.874 29.7385   8
  -5   7  -3 463.653 45.8950   5
  -5   7  -3 422.788 31.7366   1
  -5   7  -2 997.550 79.5820   5
  -5   7  -2 1196.82 66.4465   8
  -5   7  -2 1214.25 68.5062   1
  -5   7  -2 1051.11 78.9309   6
  -5   7  -2 1043.97 71.2482   7
  -5   7  -1 976.395 66.3393   7
  -5   7  -1 1119.36 64.2229   1
  -5   7  -1 1036.53 75.3497   6
  -5   7   0 456.181 36.9940   7
  -5   7   0 486.087 44.8657   6
  -5   7   0 484.660 35.5726   3
  -5   7   1 390.786 28.8740   3
  -5   7   1 305.174 36.0719   5
  -5   7   1 316.986 29.4646   7
  -5   7   1 314.880 35.0967   6
  -5   7   2 155.166 26.5397   5
  -5   7   2 133.724 19.6468   7
  -5   7   2 137.579 16.8418   3
  -5   7   2 123.662 22.8303   6
  -5   7   3-15.8214 17.7845   5
  -5   7   3 12.7825 11.2183   3
  -5   7   3-1.84142 11.4549   7
  -5   7   3-3.07310 15.2053   6
  -5   7   4 104.819 21.9202   6
  -5   7   4 118.398 16.4479   3
  -5   7   4 122.204 19.3146   7
  -5   7   5 178.504 18.9879   3
  -5   7   5 165.345 22.6668   7
  -5   7   6 48.1318 17.0593   7
  -5   7   6 58.9526 14.4158   3
  -5   7   7 64.2417 18.8336   7
  -5   7   8 12.8830 16.9934   7
  -5   7   9 2.76544 21.4247   7
  -5   8  -7 3.53956 23.9892   9
  -5   8  -7 38.9899 16.5103   1
  -5   8  -6 51.4911 20.6509   3
  -5   8  -6 65.7491 27.2573   6
  -5   8  -6 96.7257 17.1649   1
  -5   8  -5 241.318 24.5270   1
  -5   8  -5 179.725 35.4864   6
  -5   8  -4 386.747 30.3997   1
  -5   8  -4 327.620 26.5096   8
  -5   8  -4 347.067 42.5900   6
  -5   8  -3 384.401 36.9872   7
  -5   8  -3 414.665 44.2040   6
  -5   8  -3 441.248 31.0382   8
  -5   8  -3 415.854 32.8021   1
  -5   8  -2 566.048 53.1707   6
  -5   8  -2 543.355 45.6342   7
  -5   8  -2 653.909 42.6215   1
  -5   8  -1 187.548 29.7109   6
  -5   8  -1 217.391 23.1788   3
  -5   8  -1 190.448 24.3756   7
  -5   8   0 54.0915 17.5986   7
  -5   8   0 65.7629 14.5226   3
  -5   8   0 72.9324 21.6850   6
  -5   8   0 64.0119 22.5747   5
  -5   8   1 48.9520 20.5085   5
  -5   8   1 55.4245 20.8214   6
  -5   8   1 52.3326 13.6000   3
  -5   8   1 32.2021 15.3208   7
  -5   8   2 79.0391 23.7344   5
  -5   8   2 69.2491 17.5768   7
  -5   8   2 78.1030 15.4882   3
  -5   8   2 58.5407 20.7541   6
  -5   8   3 294.340 28.0797   3
  -5   8   3 330.853 37.3068   5
  -5   8   3 329.189 31.6192   7
  -5   8   3 294.533 35.4299   6
  -5   8   4 263.903 27.3137   3
  -5   8   4 306.595 31.6364   7
  -5   8   5 21.9287 16.3670   7
  -5   8   5 72.2185 17.1598   3
  -5   8   6 3.66295 12.7116   3
  -5   8   6-5.14414 16.9512   7
  -5   8   7-5.51462 18.0082   7
  -5   8   8 8.86042 21.1652   7
  -5   8   9 147.250 32.8352   7
  -5   9  -6 175.145 23.2653   1
  -5   9  -5 261.851 34.0011   7
  -5   9  -5 299.038 28.3179   1
  -5   9  -5 211.817 38.0907   6
  -5   9  -4 107.471 18.7624   1
  -5   9  -4 135.561 30.6383   6
  -5   9  -4 109.521 24.8722   7
  -5   9  -3 76.5168 22.0471   7
  -5   9  -3 54.8044 25.1087   6
  -5   9  -3 77.6179 16.8072   1
  -5   9  -2 11.3061 18.6469   6
  -5   9  -2-5.16478 15.8993   7
  -5   9  -2-1.67448 12.1801   1
  -5   9  -1 61.8875 21.5346   6
  -5   9  -1 84.0065 20.4450   7
  -5   9   0 28.4003 19.9454   6
  -5   9   0 95.9888 20.1928   7
  -5   9   1 50.5910 19.3095   7
  -5   9   1 27.9206 19.9592   6
  -5   9   2 54.1078 19.5584   7
  -5   9   2 34.8506 19.9578   6
  -5   9   3 24.7849 19.9721   6
  -5   9   3 39.9353 16.8152   7
  -5   9   4 66.2527 20.9381   7
  -5   9   5 22.8400 18.8509   7
  -5   9   6 89.3657 25.3755   7
  -5   9   7 169.615 30.8760   7
  -5   9   8 134.026 31.5307   7
  -5  10  -5 37.9569 16.4914   1
  -5  10  -4 14.3580 15.6276   1
  -5  10  -4-17.3560 24.3871   6
  -5  10  -3 29.8311 22.4967   7
  -5  10  -3 8.29594 23.6051   6
  -5  10  -3-1.82173 14.4837   1
  -5  10  -2 91.9412 28.3778   6
  -5  10  -2 141.157 26.4195   7
  -5  10  -1 219.004 30.5024   7
  -5  10  -1 165.935 32.1904   6
  -5  10   0 61.1734 21.5903   7
  -5  10   0 18.7938 20.1350   6
  -5  10   1 70.3551 25.7718   6
  -5  10   1 17.6451 20.5010   7
  -5  10   2 18.5301 23.5212   6
  -5  10   2-3.01381 19.3152   7
  -5  10   3 115.975 29.0192   6
  -5  10   3 83.8193 25.4616   7
  -5  10   4 355.359 41.4759   7
  -5  10   5 453.864 47.1367   7
  -5  10   6 194.592 34.7797   7
  -5  11  -3 17.4110 23.8608   6
  -5  11  -2 45.9478 26.8673   6
  -5  11  -1 32.3206 24.9272   6
  -5  11   0-23.6273 23.2199   6
  -5  11   0 3.32299 22.6899   7
  -5  11   1 67.6213 26.4992   7
  -5  11   1 38.8839 25.7640   6
  -5  11   2 121.242 30.5542   7
  -5  11   2 170.807 33.5163   6
  -4  -7   0 79.8979 21.3532   3
  -4  -7   1-4.52513 16.7033   3
  -4  -7   2 14.8151 14.9470   3
  -4  -7   3 93.8633 19.6898   3
  -4  -7   4 91.1673 20.8361   3
  -4  -6  -2 12.5187 17.3890   3
  -4  -6  -1-7.03636 15.6016   3
  -4  -6   0 67.9874 19.4977   3
  -4  -6   1 138.652 22.1060   3
  -4  -6   2 100.017 20.0999   7
  -4  -6   2 73.3567 18.3578   3
  -4  -6   3 41.8759 14.1134   3
  -4  -6   4 1.64083 13.4437   3
  -4  -5  -3 7.42913 16.6188   3
  -4  -5  -2 2.30396 14.9060   3
  -4  -5  -1 4.27111 13.5613   3
  -4  -5  -1 17.8098 16.7937   7
  -4  -5   0 190.433 25.3511   7
  -4  -5   0 227.972 25.0928   3
  -4  -5   1 116.535 18.2280   7
  -4  -5   1 128.484 19.6029   3
  -4  -5   2 29.8670 13.6750   3
  -4  -5   2 28.9997 13.2116   7
  -4  -5   3 66.4297 14.0851   3
  -4  -5   4 193.362 20.5001   3
  -4  -4  -4 54.7584 18.4468   3
  -4  -4  -3 288.130 30.8715   3
  -4  -4  -2 124.957 22.0242   7
  -4  -4  -2 106.227 20.4548   3
  -4  -4  -1 21.6396 14.6120   7
  -4  -4  -1 42.6970 14.5207   3
  -4  -4   0 21.1816 12.6914   7
  -4  -4   0 21.1959 11.7946   3
  -4  -4   1 264.796 24.7926   3
  -4  -4   1 236.613 24.0633   7
  -4  -4   2 371.278 29.0444   3
  -4  -4   2 328.582 28.8844   8
  -4  -4   2 365.470 28.8175   7
  -4  -4   3 787.198 52.8407   8
  -4  -4   3 854.206 51.9435   3
  -4  -4   4 372.696 28.3405   3
  -4  -4   4 411.953 30.8733   8
  -4  -4   5 372.188 29.5313   8
  -4  -3  -6 40.8941 18.7228   3
  -4  -3  -4 65.6565 18.9288   3
  -4  -3  -3 8.95798 14.6278   7
  -4  -3  -3 4.16586 7.17565   6
  -4  -3  -3 10.7759 13.4101   3
  -4  -3  -2 70.7335 8.88745   6
  -4  -3  -2 91.4411 19.2759   7
  -4  -3  -2 108.358 17.9537   3
  -4  -3  -1 39.0967 12.1949   3
  -4  -3  -1 53.3495 12.5474   8
  -4  -3  -1 64.1974 14.4441   7
  -4  -3   0 276.412 25.1817   3
  -4  -3   0 290.913 25.6086   7
  -4  -3   1 611.824 42.7547   8
  -4  -3   1 642.329 42.4877   7
  -4  -3   1 676.244 43.6466   3
  -4  -3   2 1086.48 66.2254   8
  -4  -3   2 1183.42 65.6890   7
  -4  -3   2 1061.01 65.2367   3
  -4  -3   3 1215.91 69.7323   3
  -4  -3   3 1208.92 71.5251   8
  -4  -3   4 359.809 27.6338   8
  -4  -3   4 364.656 25.5273   3
  -4  -3   5 166.937 17.5048   8
  -4  -3   6 22.9942 9.86793   8
  -4  -3   7 13.1854 8.70415   8
  -4  -3   8 109.366 13.7853   8
  -4  -2  -7 125.569 26.8795   3
  -4  -2  -6-10.3283 16.2253   3
  -4  -2  -6 9.11524 15.0185   6
  -4  -2  -5 19.6505 12.9883   6
  -4  -2  -4 26.1973 14.7257   3
  -4  -2  -4 29.6697 11.4477   6
  -4  -2  -4 36.9379 17.2320   7
  -4  -2  -3 325.227 26.7389   8
  -4  -2  -3 276.884 27.8785   3
  -4  -2  -3 238.708 23.5014   6
  -4  -2  -3 353.023 30.6907   7
  -4  -2  -2 520.607 40.2699   3
  -4  -2  -2 581.270 41.1075   7
  -4  -2  -2 494.169 35.0465   6
  -4  -2  -2 602.781 38.6261   8
  -4  -2  -1 855.887 52.9943   8
  -4  -2  -1 780.805 48.2609   6
  -4  -2  -1 907.626 55.2214   7
  -4  -2  -1 916.488 55.6482   3
  -4  -2   0 1278.54 72.1902   3
  -4  -2   0 1283.51 71.2925   7
  -4  -2   0 1187.78 64.8372   6
  -4  -2   0 1097.08 69.5859   8
  -4  -2   1 686.203 42.1938   7
  -4  -2   1 668.512 43.1958   8
  -4  -2   1 660.809 43.2158   3
  -4  -2   2 609.822 39.0784   8
  -4  -2   2 591.781 37.1368   7
  -4  -2   2 601.026 38.3422   3
  -4  -2   3 33.2688 7.65685   3
  -4  -2   3 17.8445 8.27836   8
  -4  -2   4 89.9317 12.3630   8
  -4  -2   4 92.3332 9.90327   3
  -4  -2   5 9.46823 7.94713   8
  -4  -2   6 13.2408 7.97029   8
  -4  -2   7 101.753 12.2562   8
  -4  -2   8 230.559 18.9129   8
  -4  -1  -8-21.6698 20.9795   6
  -4  -1  -7-10.5658 17.7237   3
  -4  -1  -7 2.76134 17.8662   6
  -4  -1  -6 29.2365 16.5337   6
  -4  -1  -6 19.4307 15.9075   3
  -4  -1  -5 131.632 20.8347   6
  -4  -1  -5 176.424 24.8566   7
  -4  -1  -4 559.292 43.5293   6
  -4  -1  -4 661.294 46.8749   3
  -4  -1  -4 638.392 41.9274   8
  -4  -1  -4 636.708 47.6152   7
  -4  -1  -3 1605.07 92.4460   7
  -4  -1  -3 1618.58 87.9192   8
  -4  -1  -3 1710.13 92.8318   3
  -4  -1  -2 893.821 52.6892   8
  -4  -1  -2 809.904 52.3543   6
  -4  -1  -2 804.310 54.7009   3
  -4  -1  -2 908.393 55.8470   7
  -4  -1  -1 575.834 38.0162   8
  -4  -1  -1 589.444 37.7786   6
  -4  -1  -1 623.511 40.8121   3
  -4  -1  -1 557.844 39.3317   7
  -4  -1   0 189.621 16.5280   6
  -4  -1   0 198.347 17.8325   8
  -4  -1   0 211.345 18.0773   7
  -4  -1   0 202.420 19.0076   3
  -4  -1   1 60.6812 9.86546   3
  -4  -1   1 41.6961 8.16973   6
  -4  -1   1 52.6440 8.46908   7
  -4  -1   2 26.9802 5.62040   7
  -4  -1   2 26.2842 7.96260   8
  -4  -1   2 33.4600 7.52057   3
  -4  -1   3 303.060 22.6711   8
  -4  -1   3 296.308 20.3184   3
  -4  -1   4 416.771 27.8420   8
  -4  -1   4 391.135 23.8588   3
  -4  -1   5 181.076 16.2576   8
  -4  -1   6 259.000 20.1696   8
  -4  -1   7 47.4217 9.20474   8
  -4  -1   8 16.2334 7.56059   8
  -4   0  -9-14.2981 23.1368   6
  -4   0  -8 25.8764 21.5344   6
  -4   0  -8 16.5170 17.6703   3
  -4   0  -7 225.283 27.6776   3
  -4   0  -7 124.382 25.1890   6
  -4   0  -6 396.826 39.2038   6
  -4   0  -6 496.958 40.2469   3
  -4   0  -5 288.614 30.5797   6
  -4   0  -5 339.083 25.4401   8
  -4   0  -5 293.003 31.7927   7
  -4   0  -5 319.434 24.7630   5
  -4   0  -4 436.828 35.4320   6
  -4   0  -4 414.236 36.0879   7
  -4   0  -4 441.195 30.9483   8
  -4   0  -4 425.962 30.0514   5
  -4   0  -3 304.497 27.2728   6
  -4   0  -3 304.341 23.3232   5
  -4   0  -3 391.005 29.6211   3
  -4   0  -3 295.421 23.7423   8
  -4   0  -3 315.086 28.2678   7
  -4   0  -2 189.324 20.6346   7
  -4   0  -2 247.270 22.0191   3
  -4   0  -2 207.595 20.7231   6
  -4   0  -2 240.738 18.7729   5
  -4   0  -2 206.611 18.4711   8
  -4   0  -1 155.767 16.9728   6
  -4   0  -1 170.602 17.7217   3
  -4   0  -1 166.752 16.6028   7
  -4   0  -1 203.148 16.7616   8
  -4   0   0 59.3125 8.95090   7
  -4   0   0 50.7545 9.10508   8
  -4   0   0 43.5106 9.26038   3
  -4   0   0 43.0405 8.85321   6
  -4   0   1 145.043 13.6403   3
  -4   0   1 150.249 11.9650   7
  -4   0   1 148.397 15.1517   6
  -4   0   2 422.480 27.1328   3
  -4   0   2 408.417 28.0713   8
  -4   0   2 452.376 30.7418   6
  -4   0   3 907.778 49.6677   3
  -4   0   3 893.414 52.3730   8
  -4   0   4 34.4372 7.80727   8
  -4   0   5 140.656 13.5802   8
  -4   0   6 143.838 13.7566   8
  -4   0   7 146.600 14.1105   8
  -4   0   8 176.596 15.8975   8
  -4   0   9 545.631 34.0709   8
  -4   1  -9 222.307 36.4500   6
  -4   1  -8 293.942 34.2802   3
  -4   1  -8 282.173 36.2747   6
  -4   1  -7 346.753 39.0648   6
  -4   1  -7 407.982 38.0390   3
  -4   1  -6 294.041 34.0059   7
  -4   1  -6 311.202 29.4811   5
  -4   1  -6 332.757 32.0625   3
  -4   1  -6 284.486 33.2346   6
  -4   1  -6 373.352 25.5599   8
  -4   1  -5 135.856 21.7224   6
  -4   1  -5 154.722 19.0441   5
  -4   1  -5 163.321 23.1401   7
  -4   1  -5 170.095 16.3342   8
  -4   1  -4 110.010 12.9395   8
  -4   1  -4 110.277 15.3885   5
  -4   1  -4 97.9569 17.9303   7
  -4   1  -4 88.8987 16.8973   6
  -4   1  -3 144.096 18.1155   7
  -4   1  -3 149.319 17.1050   5
  -4   1  -3 156.766 19.3188   6
  -4   1  -3 144.126 14.4271   8
  -4   1  -3 161.026 18.4040   3
  -4   1  -2 386.952 25.9866   8
  -4   1  -2 347.082 29.4700   6
  -4   1  -2 387.396 28.8339   3
  -4   1  -2 360.315 28.2304   7
  -4   1  -2 362.832 28.3330   5
  -4   1  -1 524.600 33.3250   8
  -4   1  -1 554.896 37.0124   5
  -4   1  -1 505.896 37.0360   6
  -4   1  -1 552.659 35.5993   3
  -4   1  -1 490.675 34.0412   7
  -4   1   0 238.869 21.5541   5
  -4   1   0 218.847 18.5463   3
  -4   1   0 265.698 18.5151   8
  -4   1   0 239.227 21.0832   6
  -4   1   0 209.034 17.2098   7
  -4   1   1 12.9447 5.31282   3
  -4   1   1 11.4813 3.91324   7
  -4   1   1 6.83461 6.89427   6
  -4   1   2 50.0632 7.04969   3
  -4   1   2 65.0725 8.29576   1
  -4   1   2 52.8340 8.17373   8
  -4   1   2 46.4085 9.97387   6
  -4   1   3 4.22435 3.43495   3
  -4   1   3 6.96030 5.11056   1
  -4   1   3 12.1043 6.05090   8
  -4   1   4 543.087 32.7033   1
  -4   1   4 555.185 34.1423   8
  -4   1   5 584.467 35.9803   8
  -4   1   6 981.383 56.1497   8
  -4   1   7 894.915 51.8824   8
  -4   1   8 973.809 55.8714   8
  -4   1   9 379.712 26.0165   8
  -4   2  -9 42.2267 26.5098   6
  -4   2  -8 13.1047 18.6517   3
  -4   2  -8 20.9170 20.7988   6
  -4   2  -7 156.199 23.9634   3
  -4   2  -7 141.306 26.6615   6
  -4   2  -6 43.3404 18.6947   7
  -4   2  -6 44.7515 16.1167   3
  -4   2  -6 8.45437 15.4875   6
  -4   2  -6 20.2528 8.33684   8
  -4   2  -5 1.90360 10.9760   3
  -4   2  -5 7.95859 7.04875   8
  -4   2  -5 2.13235 11.8458   5
  -4   2  -5 25.3470 13.8954   6
  -4   2  -4 50.5778 9.80781   8
  -4   2  -4 58.5986 15.2735   5
  -4   2  -4 54.3470 14.4479   6
  -4   2  -3 262.659 25.6128   5
  -4   2  -3 287.906 20.7253   8
  -4   2  -3 229.909 23.1667   3
  -4   2  -3 307.824 27.8423   6
  -4   2  -2 211.072 18.0227   1
  -4   2  -2 194.403 19.4803   3
  -4   2  -2 222.039 17.2979   8
  -4   2  -2 214.185 22.5391   6
  -4   2  -2 277.831 23.8826   5
  -4   2  -1 601.996 44.2518   6
  -4   2  -1 650.822 39.4561   1
  -4   2  -1 636.247 40.6158   3
  -4   2  -1 627.377 44.2770   5
  -4   2  -1 659.771 38.6876   8
  -4   2   0 81.5734 9.67088   8
  -4   2   0 83.6421 13.6213   5
  -4   2   0 81.1404 10.2149   3
  -4   2   0 93.5356 13.8676   6
  -4   2   1 212.458 16.2977   1
  -4   2   1 203.474 20.5121   6
  -4   2   1 209.273 21.3382   5
  -4   2   1 192.013 15.6531   3
  -4   2   2 293.175 19.6512   1
  -4   2   2 310.868 25.5543   6
  -4   2   2 271.736 16.1118   7
  -4   2   2 300.404 19.0030   3
  -4   2   2 266.124 19.8885   8
  -4   2   3 1682.75 85.4770   1
  -4   2   3 1544.86 93.1119   6
  -4   2   3 1577.51 83.3358   3
  -4   2   3 1523.96 85.8923   8
  -4   2   4 2499.92 132.583   3
  -4   2   4 2798.68 137.542   8
  -4   2   4 2719.06 135.977   1
  -4   2   5 1410.91 75.2636   1
  -4   2   5 1393.20 77.2345   8
  -4   2   6 781.336 43.7187   1
  -4   2   6 796.225 46.3884   8
  -4   2   7 135.561 10.6930   1
  -4   2   7 152.880 14.3008   8
  -4   2   8 227.155 18.6483   8
  -4   2   9 31.8235 9.26694   8
  -4   3  -9-3.98713 22.1274   6
  -4   3  -9 5.63483 19.5548   3
  -4   3  -8 3.62908 19.6183   6
  -4   3  -8 5.13045 17.9511   3
  -4   3  -7 42.8603 21.5232   6
  -4   3  -7 120.836 21.6541   3
  -4   3  -6 214.211 30.1858   6
  -4   3  -6 223.586 25.9477   3
  -4   3  -6 247.672 18.4076   8
  -4   3  -5 45.5613 16.4777   6
  -4   3  -5 65.3876 16.6716   3
  -4   3  -5 70.8784 9.98685   8
  -4   3  -4 170.197 14.7329   8
  -4   3  -4 149.290 16.0621   1
  -4   3  -4 184.289 22.9214   6
  -4   3  -4 179.883 23.0726   5
  -4   3  -3-0.99543 6.06453   1
  -4   3  -3-2.18924 10.1091   6
  -4   3  -3-2.13111 11.5197   5
  -4   3  -3 1.45874 9.25760   3
  -4   3  -3 1.56730 5.30363   8
  -4   3  -2 100.947 16.6123   6
  -4   3  -2 116.545 14.3826   3
  -4   3  -2 113.713 11.2637   8
  -4   3  -2 97.3415 11.7498   1
  -4   3  -2 91.5842 16.3099   5
  -4   3  -1 407.743 33.3829   6
  -4   3  -1 438.811 34.3235   5
  -4   3  -1 424.547 26.6714   8
  -4   3  -1 361.911 26.6483   1
  -4   3  -1 445.028 29.6620   3
  -4   3   0 1044.27 64.1551   3
  -4   3   0 1051.85 70.2903   5
  -4   3   0 1160.23 70.9631   6
  -4   3   0 1244.42 63.6466   8
  -4   3   1 741.423 42.5823   1
  -4   3   1 669.689 49.0959   5
  -4   3   1 667.644 42.1045   8
  -4   3   1 758.022 41.4912   7
  -4   3   1 765.337 49.9671   6
  -4   3   2 383.257 33.9140   6
  -4   3   2 452.586 27.4098   7
  -4   3   2 408.183 35.8381   5
  -4   3   3 2369.17 137.757   6
  -4   3   3 2572.91 130.272   8
  -4   3   3 2515.01 129.182   1
  -4   3   3 2464.50 127.595   3
  -4   3   3 2326.81 127.773   7
  -4   3   4 1208.25 66.9609   7
  -4   3   4 1205.77 65.1774   3
  -4   3   4 1234.92 66.8409   1
  -4   3   4 1231.88 68.2303   8
  -4   3   5 535.905 33.3775   7
  -4   3   5 569.582 33.6382   8
  -4   3   5 591.418 31.7636   1
  -4   3   6 62.4029 9.65236   8
  -4   3   6 61.1055 7.83295   1
  -4   3   6 54.5929 7.22904   3
  -4   3   7-3.79010 7.38917   8
  -4   3   7 1.15740 4.93331   1
  -4   3   7 4.36093 4.89128   3
  -4   3   8 2.52079 5.39743   1
  -4   3   8 15.6155 8.95342   8
  -4   3   9 230.625 20.0039   8
  -4   4  -9 47.6692 21.9973   3
  -4   4  -8 3.53227 19.8553   9
  -4   4  -8-15.2029 22.6595   6
  -4   4  -8-5.11261 17.5993   3
  -4   4  -7 122.838 21.4818   3
  -4   4  -7 89.5525 22.7440   9
  -4   4  -7 79.6388 22.7348   6
  -4   4  -6 110.004 14.1101   1
  -4   4  -6 68.9411 19.7131   9
  -4   4  -6 90.9756 10.7221   8
  -4   4  -6 93.9720 18.7311   3
  -4   4  -5 56.7871 8.90568   8
  -4   4  -5 38.3741 15.5212   9
  -4   4  -5 62.9239 17.2928   6
  -4   4  -5 64.3588 11.4082   1
  -4   4  -5 59.9997 15.2711   3
  -4   4  -4-5.18413 12.1908   6
  -4   4  -4 7.42424 7.60211   1
  -4   4  -4 5.32856 6.09231   8
  -4   4  -3 462.627 33.7503   3
  -4   4  -3 408.762 38.2406   5
  -4   4  -3 490.233 39.6333   6
  -4   4  -3 439.526 28.4709   8
  -4   4  -3 439.325 30.0918   1
  -4   4  -2 654.631 50.1999   5
  -4   4  -2 589.668 48.1711   6
  -4   4  -2 680.424 40.3699   8
  -4   4  -2 747.670 42.3998   1
  -4   4  -1 1835.68 111.471   6
  -4   4  -1 1982.88 103.744   1
  -4   4  -1 1859.47 102.133   8
  -4   4  -1 1952.93 113.136   5
  -4   4   0 2782.63 149.349   8
  -4   4   0 2999.63 160.475   5
  -4   4   1 2230.29 109.529   1
  -4   4   1 1853.11 108.690   7
  -4   4   2 603.954 35.5080   1
  -4   4   2 540.571 35.0672   7
  -4   4   3 400.171 26.4819   1
  -4   4   3 400.487 25.9281   3
  -4   4   3 402.357 27.1489   7
  -4   4   4 17.7737 7.87039   7
  -4   4   4 15.0100 6.17859   3
  -4   4   5 14.8442 6.26690   3
  -4   4   5 14.7497 8.56359   7
  -4   4   6 348.420 23.5893   3
  -4   4   6 333.042 27.8243   7
  -4   4   7 77.6016 11.3744   3
  -4   4   7 99.3972 15.9487   7
  -4   4   8 85.2581 10.3503   1
  -4   4   8 66.9815 11.1710   3
  -4   5  -8-7.02372 20.7014   9
  -4   5  -8-2.57727 18.0340   3
  -4   5  -8 15.9144 23.7178   6
  -4   5  -7 18.2578 19.7388   6
  -4   5  -7-14.0831 16.0221   3
  -4   5  -7 7.64499 10.3164   1
  -4   5  -7-3.17389 19.3368   9
  -4   5  -6 176.383 27.3342   6
  -4   5  -6 206.421 15.2958   8
  -4   5  -6 183.917 24.3246   3
  -4   5  -6 187.634 27.4339   9
  -4   5  -6 138.830 17.5501   1
  -4   5  -5 79.8273 16.9777   3
  -4   5  -5 102.560 11.1635   8
  -4   5  -5 135.000 14.5527   1
  -4   5  -5 88.3158 19.4875   9
  -4   5  -4 415.938 28.4437   8
  -4   5  -4 491.610 31.8062   1
  -4   5  -4 460.142 38.2190   9
  -4   5  -3 773.634 46.4153   8
  -4   5  -3 821.256 49.0140   1
  -4   5  -3 802.441 59.7400   5
  -4   5  -2 970.346 68.8287   5
  -4   5  -2 989.077 57.0168   8
  -4   5  -2 1040.53 58.9789   1
  -4   5  -1 1334.78 84.4582   5
  -4   5  -1 1295.98 73.6561   1
  -4   5   0 474.420 38.7564   6
  -4   5   0 467.007 32.8712   7
  -4   5   1 28.7435 9.31554   7
  -4   5   1 44.5396 12.7881   6
  -4   5   2 184.251 16.4320   3
  -4   5   2 185.275 23.0696   5
  -4   5   2 160.908 21.4364   6
  -4   5   2 193.392 17.5721   7
  -4   5   3 6.95353 9.66265   6
  -4   5   3-2.38133 10.3685   5
  -4   5   3 2.53870 7.22479   7
  -4   5   3 4.81749 7.11428   3
  -4   5   4 232.487 20.1254   3
  -4   5   4 297.806 23.7061   7
  -4   5   5 344.003 29.1211   7
  -4   5   5 378.353 26.3936   3
  -4   5   6 375.318 28.0591   3
  -4   5   6 421.757 33.7547   7
  -4   5   7 1.14620 8.88154   3
  -4   5   7 9.89018 13.7300   7
  -4   5   8-2.19881 14.0909   7
  -4   5   8 4.83898 10.2561   3
  -4   6  -8 55.9936 21.8983   9
  -4   6  -8 39.5395 20.1539   3
  -4   6  -7 172.326 19.6198   1
  -4   6  -7 191.328 27.1497   3
  -4   6  -7 196.086 29.2934   9
  -4   6  -6 531.459 36.6415   1
  -4   6  -6 522.224 43.1005   3
  -4   6  -6 538.896 47.0029   9
  -4   6  -5 588.788 45.3630   3
  -4   6  -5 592.489 52.6991   6
  -4   6  -5 641.091 37.7254   8
  -4   6  -5 615.014 41.1108   1
  -4   6  -5 600.991 48.8926   9
  -4   6  -4 933.403 66.5739   9
  -4   6  -4 922.072 71.1403   6
  -4   6  -4 1080.40 58.1980   8
  -4   6  -4 1021.50 60.8032   1
  -4   6  -3 365.599 24.8065   1
  -4   6  -3 266.712 27.0260   9
  -4   6  -3 269.933 33.2245   5
  -4   6  -3 292.076 31.6742   6
  -4   6  -3 259.729 21.1281   8
  -4   6  -2 104.080 21.9537   5
  -4   6  -2 122.343 14.2432   1
  -4   6  -2 156.175 22.7063   6
  -4   6  -1 63.2116 12.7606   7
  -4   6  -1 53.6791 16.1814   6
  -4   6   0 4.99361 11.9529   6
  -4   6   0 3.07814 9.28167   7
  -4   6   0 13.2378 12.2295   5
  -4   6   1 380.404 34.6039   5
  -4   6   1 289.264 26.4444   7
  -4   6   1 348.216 32.8123   6
  -4   6   1 317.949 24.9813   3
  -4   6   2 226.994 19.3811   3
  -4   6   2 160.209 23.8725   5
  -4   6   2 205.284 20.6416   7
  -4   6   2 181.773 24.1219   6
  -4   6   3 467.613 34.4755   7
  -4   6   3 458.488 39.6842   6
  -4   6   3 468.648 39.8292   5
  -4   6   3 402.155 30.7612   3
  -4   6   4 14.5108 6.28189   4
  -4   6   4 4.96878 8.91871   3
  -4   6   4 12.2813 11.0400   7
  -4   6   5-1.02725 7.70433   4
  -4   6   5 11.7602 10.7146   3
  -4   6   6 33.3867 14.3047   7
  -4   6   6 47.1789 12.4789   3
  -4   6   6 51.7318 12.0264   4
  -4   6   7 201.961 21.5224   4
  -4   6   7 245.312 23.1748   3
  -4   6   7 240.815 27.5708   7
  -4   6   8 182.176 26.8585   7
  -4   6   8 173.929 20.9748   4
  -4   6   9 291.424 34.9855   7
  -4   7  -8 150.140 31.0182   9
  -4   7  -7 287.107 33.4049   3
  -4   7  -7 307.175 41.4065   6
  -4   7  -7 358.650 38.7891   9
  -4   7  -7 342.135 27.4314   1
  -4   7  -6 168.701 26.2615   9
  -4   7  -6 182.792 29.7715   6
  -4   7  -6 167.376 25.0655   3
  -4   7  -6 198.470 20.4948   1
  -4   7  -5 255.039 22.8896   1
  -4   7  -5 225.020 32.8455   6
  -4   7  -5 218.407 28.0818   9
  -4   7  -5 252.034 19.5866   8
  -4   7  -4 244.498 22.2788   1
  -4   7  -4 244.898 27.0885   9
  -4   7  -4 213.446 30.4742   6
  -4   7  -4 239.161 19.1622   8
  -4   7  -3 68.3375 14.3430   9
  -4   7  -3 65.5509 12.3848   1
  -4   7  -3 48.4507 18.8854   6
  -4   7  -3 40.6440 19.7373   5
  -4   7  -2 23.1470 15.8557   6
  -4   7  -2 1.93773 10.4829   7
  -4   7  -1 346.718 37.0059   5
  -4   7  -1 326.852 27.0888   3
  -4   7  -1 348.950 34.9658   6
  -4   7  -1 323.624 29.4845   7
  -4   7   0 635.840 43.3766   3
  -4   7   0 691.352 53.7623   5
  -4   7   0 617.923 46.2326   7
  -4   7   0 661.919 51.8518   6
  -4   7   1 158.367 25.4259   5
  -4   7   1 187.442 24.9690   6
  -4   7   1 146.638 19.7318   7
  -4   7   1 134.603 16.8967   3
  -4   7   2 8.59586 5.27940   4
  -4   7   2 17.2549 11.8091   7
  -4   7   2-2.67807 13.2553   6
  -4   7   2-5.68118 14.2840   5
  -4   7   2 5.82189 9.94113   3
  -4   7   3 0.75125 6.04550   4
  -4   7   3 2.01428 11.4617   7
  -4   7   3 5.92887 10.8618   3
  -4   7   3-5.63542 14.8138   5
  -4   7   3-5.50774 13.6258   6
  -4   7   4 32.0870 14.5553   7
  -4   7   4 70.3996 14.3403   3
  -4   7   4 45.3659 9.47722   4
  -4   7   5 65.7368 17.4651   7
  -4   7   5 25.7535 12.6588   3
  -4   7   5 47.3267 10.4872   4
  -4   7   6 657.062 48.6842   3
  -4   7   6 720.105 46.4966   4
  -4   7   6 809.419 55.8842   7
  -4   7   7 544.911 39.6999   3
  -4   7   7 449.666 35.7164   4
  -4   7   7 518.699 45.0441   7
  -4   7   8 418.362 42.2353   7
  -4   7   8 385.105 32.2566   4
  -4   7   9 129.853 27.9733   7
  -4   8  -7 54.6565 14.9148   1
  -4   8  -7 31.4994 19.7258   9
  -4   8  -7 64.0038 27.6983   6
  -4   8  -7 32.1795 19.9251   3
  -4   8  -6 14.0302 17.9842   9
  -4   8  -6 1.45772 11.1476   1
  -4   8  -6 11.8776 20.8171   6
  -4   8  -5 2.81506 10.7642   1
  -4   8  -5 7.43056 16.6205   9
  -4   8  -5 14.7731 19.6947   6
  -4   8  -4 114.884 15.5954   1
  -4   8  -4 96.7340 23.5380   6
  -4   8  -4 88.0574 19.4821   9
  -4   8  -4 96.3698 20.9463   7
  -4   8  -3 94.7338 18.7608   7
  -4   8  -3 101.758 23.4664   6
  -4   8  -3 92.7384 17.6907   9
  -4   8  -2 56.4121 19.3827   6
  -4   8  -2 38.6813 20.0935   5
  -4   8  -2 34.6992 13.6617   3
  -4   8  -2 27.1199 13.8905   7
  -4   8  -1 6.54126 11.6276   3
  -4   8  -1 3.03725 15.0291   6
  -4   8  -1 2.23805 12.4220   7
  -4   8  -1 3.34927 17.0990   5
  -4   8   0 11.2031 12.9385   7
  -4   8   0 27.9334 12.8477   3
  -4   8   0 5.89620 15.7474   6
  -4   8   0 35.5205 19.2729   5
  -4   8   1 15.7940 13.3018   7
  -4   8   1 8.67870 4.68601   4
  -4   8   1-2.89657 15.0107   6
  -4   8   1-11.7762 12.1473   3
  -4   8   1-9.50094 15.4164   5
  -4   8   2 5.16665 12.1561   3
  -4   8   2 13.9540 13.2413   7
  -4   8   2 11.7018 5.93715   4
  -4   8   2 3.11205 16.3675   5
  -4   8   2-2.90363 15.0527   6
  -4   8   3 469.724 35.4770   3
  -4   8   3 481.052 43.8765   5
  -4   8   3 442.318 41.6800   6
  -4   8   3 371.796 27.3759   4
  -4   8   3 475.586 39.6857   7
  -4   8   4 649.878 53.4397   5
  -4   8   4 640.748 46.0926   3
  -4   8   4 618.119 39.4882   4
  -4   8   4 613.530 49.6464   7
  -4   8   5 522.049 36.9922   4
  -4   8   5 589.335 47.9993   7
  -4   8   5 578.715 43.2933   3
  -4   8   6 534.519 46.4345   7
  -4   8   6 515.766 40.5236   3
  -4   8   6 466.184 35.3868   4
  -4   8   7 112.210 26.1528   7
  -4   8   7 108.064 17.5733   4
  -4   8   8 27.6673 15.1499   4
  -4   8   8 48.9774 24.8484   7
  -4   9  -7-6.31186 21.1762   9
  -4   9  -6 56.2234 20.4006   9
  -4   9  -6 102.231 17.6733   1
  -4   9  -6 75.1424 28.5480   6
  -4   9  -5 64.2556 22.1511   7
  -4   9  -5 85.8729 26.8345   6
  -4   9  -5 106.050 22.0946   9
  -4   9  -5 107.539 17.7442   1
  -4   9  -4 113.321 22.6490   7
  -4   9  -4 81.1187 24.6949   6
  -4   9  -4 123.527 20.1540   9
  -4   9  -3 34.3704 18.8898   7
  -4   9  -3 49.1957 20.5632   6
  -4   9  -3 33.7263 13.6080   9
  -4   9  -2 15.6889 16.7694   7
  -4   9  -2 10.1262 18.5025   6
  -4   9  -1-3.25184 16.3494   6
  -4   9  -1-7.84875 16.6059   7
  -4   9   0 315.990 36.9066   6
  -4   9   0 303.884 33.7942   7
  -4   9   1 881.788 64.4079   6
  -4   9   1 957.010 63.2601   7
  -4   9   1 984.883 69.4377   5
  -4   9   1 766.332 45.4974   4
  -4   9   2 502.263 32.7575   4
  -4   9   2 579.231 49.2947   6
  -4   9   2 505.381 49.1117   5
  -4   9   3 471.460 43.1031   7
  -4   9   3 404.065 28.4314   4
  -4   9   3 408.636 43.7318   5
  -4   9   4 62.4494 22.3798   7
  -4   9   4 68.8726 12.6931   4
  -4   9   4 75.4470 23.3954   5
  -4   9   5 293.377 35.9650   7
  -4   9   5 242.566 22.3611   4
  -4   9   6 143.518 18.8563   4
  -4   9   6 110.361 27.7323   7
  -4   9   7-3.42548 22.3694   7
  -4   9   7 1.63039 13.7451   4
  -4  10  -6 20.0909 14.5368   1
  -4  10  -5 12.3816 24.8788   6
  -4  10  -5 6.81630 14.4518   1
  -4  10  -4 12.1713 19.5043   7
  -4  10  -4 3.91159 24.0871   6
  -4  10  -3 29.8444 23.9704   6
  -4  10  -3 39.0937 22.1067   7
  -4  10  -2 134.861 26.8850   7
  -4  10  -2 121.750 27.9484   6
  -4  10  -1 221.808 32.2954   7
  -4  10  -1 227.461 33.6358   6
  -4  10   0 354.123 40.6300   6
  -4  10   0 375.239 39.7667   7
  -4  10   1 306.939 36.2456   7
  -4  10   1 292.479 37.9379   6
  -4  10   2 378.411 42.2388   6
  -4  10   2 380.322 42.2419   7
  -4  10   3 331.370 39.7365   7
  -4  10   4 30.7811 23.5934   7
  -4  10   5 3.53124 23.8995   7
  -4  11  -4 220.549 38.9824   6
  -4  11  -3 300.379 42.1776   6
  -4  11  -2 219.973 35.7108   6
  -4  11  -1 164.750 33.1969   6
  -4  11   0 107.292 28.0874   7
  -4  11   0 118.229 29.0479   6
  -4  11   1 35.6037 23.5442   7
  -4  11   1 41.1642 23.0962   6
  -3  -8   1 145.054 25.3695   3
  -3  -8   2 54.9923 18.9528   3
  -3  -8   3-6.34734 15.7342   3
  -3  -7  -2 129.015 25.4918   3
  -3  -7  -1 49.1846 18.8951   3
  -3  -7   0 15.3177 16.1715   3
  -3  -7   1 12.2951 14.9186   3
  -3  -7   2 50.3303 15.9686   3
  -3  -7   3 60.9562 16.2909   3
  -3  -6  -3 7.21664 15.7131   3
  -3  -6  -2 53.9568 18.1850   3
  -3  -6  -1 33.5788 15.6950   3
  -3  -6   0 44.7299 16.9098   7
  -3  -6   0 27.4528 12.9179   3
  -3  -6   1 349.147 31.9453   3
  -3  -6   1 382.532 34.0812   7
  -3  -6   2 626.388 44.7387   3
  -3  -6   2 648.924 47.0693   7
  -3  -6   3 455.947 35.4159   3
  -3  -5  -5 126.675 24.7679   3
  -3  -5  -3 30.8179 15.6041   3
  -3  -5  -2 360.863 33.3231   7
  -3  -5  -2 293.374 30.2707   3
  -3  -5  -1 617.950 44.9442   3
  -3  -5  -1 607.977 46.3111   7
  -3  -5   0 637.372 46.3039   7
  -3  -5   0 644.996 45.1732   3
  -3  -5   1 827.854 52.0056   3
  -3  -5   1 733.657 52.1975   7
  -3  -5   2 328.862 28.1793   3
  -3  -5   2 395.578 30.7090   7
  -3  -5   3 458.654 33.4189   3
  -3  -5   4 233.380 21.5167   3
  -3  -4  -6 5.10598 16.8274   3
  -3  -4  -5 80.7434 19.6515   3
  -3  -4  -4 244.721 20.5723   6
  -3  -4  -3 311.629 30.4197   7
  -3  -4  -3 262.514 18.1924   6
  -3  -4  -3 270.572 26.6016   3
  -3  -4  -2 760.594 51.7725   3
  -3  -4  -2 730.954 52.4460   7
  -3  -4  -1 415.208 33.8323   3
  -3  -4  -1 455.212 35.6918   7
  -3  -4   0 655.024 44.8518   3
  -3  -4   0 693.916 46.3833   7
  -3  -4   1 517.421 36.8804   3
  -3  -4   1 555.665 38.4401   7
  -3  -4   2 77.4471 12.2604   3
  -3  -4   2 85.3366 13.2117   7
  -3  -4   3 6.63941 6.53145   3
  -3  -4   4 124.952 14.3634   3
  -3  -3  -7 130.171 24.4867   3
  -3  -3  -6 64.5464 16.8394   6
  -3  -3  -6 113.635 20.9232   3
  -3  -3  -5 414.888 32.2542   6
  -3  -3  -5 374.422 35.4921   3
  -3  -3  -4 503.759 42.0731   7
  -3  -3  -4 521.457 35.9795   6
  -3  -3  -3 754.228 50.0444   3
  -3  -3  -3 819.014 52.2129   7
  -3  -3  -2 682.899 44.2862   3
  -3  -3  -2 572.020 35.6093   6
  -3  -3  -2 688.198 45.4579   7
  -3  -3  -1 73.7059 13.8673   7
  -3  -3  -1 91.5521 13.9699   3
  -3  -3   0 9.21862 7.54771   3
  -3  -3   0 33.1251 9.96246   7
  -3  -3   1 343.342 25.4363   3
  -3  -3   1 332.748 25.4680   8
  -3  -3   1 311.569 24.8407   7
  -3  -3   2 218.931 18.4406   3
  -3  -3   2 203.979 18.8105   8
  -3  -3   2 243.255 19.3566   7
  -3  -3   3 77.3899 10.2102   3
  -3  -3   3 91.3277 11.8681   8
  -3  -3   4 186.125 15.1946   3
  -3  -3   4 170.883 16.3403   8
  -3  -3   5 176.379 16.3189   8
  -3  -3   6 33.2048 8.89471   8
  -3  -3   7 69.1102 10.0127   8
  -3  -2  -8 176.085 27.0930   3
  -3  -2  -8 134.009 25.0307   6
  -3  -2  -7 418.870 39.4250   6
  -3  -2  -7 521.878 42.9221   3
  -3  -2  -6 404.086 36.2776   3
  -3  -2  -6 375.678 33.8555   6
  -3  -2  -5 710.392 48.1495   3
  -3  -2  -5 632.206 49.4974   7
  -3  -2  -5 572.397 43.8696   6
  -3  -2  -4 151.097 17.3247   6
  -3  -2  -4 146.280 21.5742   7
  -3  -2  -3 97.8195 16.2406   3
  -3  -2  -3 108.907 13.2166   6
  -3  -2  -3 145.128 19.2419   7
  -3  -2  -2 77.3058 9.70587   6
  -3  -2  -2 78.6812 14.6364   7
  -3  -2  -2 95.2399 14.0425   3
  -3  -2  -2 79.4779 11.6387   8
  -3  -2  -1 79.3237 10.8594   8
  -3  -2  -1 57.9197 7.18235   6
  -3  -2  -1 75.5077 12.3446   7
  -3  -2  -1 66.8331 11.4441   3
  -3  -2   0 78.7482 6.99532   6
  -3  -2   0 99.8500 12.7399   7
  -3  -2   0 110.712 12.5156   3
  -3  -2   1 324.885 23.8252   3
  -3  -2   1 332.242 23.8349   8
  -3  -2   1 338.849 23.5876   7
  -3  -2   2 288.233 20.3537   3
  -3  -2   2 294.512 20.2130   7
  -3  -2   2 272.671 21.1357   8
  -3  -2   3 281.666 18.7561   3
  -3  -2   3 242.923 19.5283   8
  -3  -2   4 77.1245 10.2719   8
  -3  -2   4 112.272 9.68506   3
  -3  -2   5 381.736 25.4579   8
  -3  -2   6 879.748 50.4736   8
  -3  -2   7 605.168 36.1845   8
  -3  -2   8 685.495 39.7292   8
  -3  -1  -9 117.472 27.2837   6
  -3  -1  -9 169.963 27.9606   3
  -3  -1  -8 180.924 27.5229   6
  -3  -1  -8 166.712 25.1032   3
  -3  -1  -7 102.305 20.4133   6
  -3  -1  -7 90.1996 19.5552   3
  -3  -1  -6 99.0157 20.5125   7
  -3  -1  -6 86.6496 17.0199   6
  -3  -1  -6 81.1075 10.4156   5
  -3  -1  -6 50.5270 15.9205   3
  -3  -1  -5 51.8142 14.1067   6
  -3  -1  -5 55.0669 7.98275   5
  -3  -1  -5 91.3270 16.0753   3
  -3  -1  -5 79.1223 17.1753   7
  -3  -1  -4-1.87411 10.7933   7
  -3  -1  -4-1.55529 8.05912   6
  -3  -1  -4 0.48041 3.95907   5
  -3  -1  -3 30.4168 8.58859   6
  -3  -1  -3 20.9752 10.7612   7
  -3  -1  -3 43.7687 9.03633   8
  -3  -1  -2 658.459 41.2670   6
  -3  -1  -2 666.375 41.2723   8
  -3  -1  -2 674.667 44.3215   7
  -3  -1  -2 690.851 44.2431   3
  -3  -1  -1 186.080 15.1888   6
  -3  -1  -1 179.084 15.6416   8
  -3  -1  -1 190.635 17.5483   3
  -3  -1  -1 190.653 17.4684   7
  -3  -1   0 621.642 37.2139   6
  -3  -1   0 644.451 39.8693   3
  -3  -1   0 655.066 39.1025   7
  -3  -1   1 8.22755 4.71028   7
  -3  -1   1 2.56684 4.03787   6
  -3  -1   1 0.80093 4.67204   8
  -3  -1   1 5.65082 4.48499   3
  -3  -1   2 438.201 27.6486   3
  -3  -1   2 459.750 28.8259   8
  -3  -1   2 465.227 26.8134   7
  -3  -1   3 922.854 51.9064   8
  -3  -1   3 907.325 49.5703   3
  -3  -1   4 345.587 22.9266   8
  -3  -1   5 1280.05 70.0413   8
  -3  -1   6 599.741 35.5321   8
  -3  -1   7 877.081 49.3592   8
  -3  -1   8 268.678 18.3332   8
  -3  -1   9 100.597 9.30302   8
  -3   0  -9 95.0918 22.9790   3
  -3   0  -9 58.9622 24.8443   6
  -3   0  -8 99.2657 19.9794   3
  -3   0  -8 55.5406 19.4770   6
  -3   0  -7 26.4389 16.0908   3
  -3   0  -7 31.0357 17.2593   6
  -3   0  -6 67.7208 16.8293   6
  -3   0  -6 47.6767 15.1939   3
  -3   0  -6 73.8558 17.9131   7
  -3   0  -5 418.451 33.5581   6
  -3   0  -5 317.462 32.2892   7
  -3   0  -5 352.223 31.0445   3
  -3   0  -4 116.604 17.3659   7
  -3   0  -4 134.831 12.9862   8
  -3   0  -4 110.840 13.0278   5
  -3   0  -4 109.615 16.0705   6
  -3   0  -3 321.581 25.7724   6
  -3   0  -3 280.924 25.6571   7
  -3   0  -3 323.249 22.5697   5
  -3   0  -2 42.8414 9.03383   3
  -3   0  -2 32.6034 9.70702   7
  -3   0  -2 67.9140 10.4126   6
  -3   0  -2 50.2432 8.05838   8
  -3   0  -2 44.2292 7.67507   5
  -3   0  -1 135.992 13.4018   3
  -3   0  -1 122.203 11.6704   8
  -3   0  -1 129.635 12.7236   6
  -3   0  -1 115.862 11.7870   5
  -3   0  -1 131.102 13.3891   7
  -3   0   0 232.683 17.8916   6
  -3   0   0 221.332 16.4121   8
  -3   0   0 243.217 17.7575   3
  -3   0   0 204.592 16.0016   7
  -3   0   1 1226.33 63.9589   3
  -3   0   1 1148.25 65.2314   6
  -3   0   1 1131.88 61.7375   7
  -3   0   2 1249.91 66.5508   8
  -3   0   2 1193.85 64.9125   3
  -3   0   3 1270.00 69.0610   8
  -3   0   4 2410.73 126.413   8
  -3   0   5 2285.94 120.110   8
  -3   0   6 231.751 16.5561   8
  -3   0   7 80.5958 9.02327   8
  -3   0   8 165.853 13.1635   8
  -3   0   9-1.05194 5.37040   8
  -3   1  -9 2.56858 17.0836   3
  -3   1  -9 10.1656 21.5064   6
  -3   1  -8 6.05976 15.9372   6
  -3   1  -8 14.0475 16.2575   3
  -3   1  -7 69.9496 18.6376   6
  -3   1  -7 116.374 19.3676   3
  -3   1  -6 39.6345 13.1985   3
  -3   1  -6 16.5901 12.9124   6
  -3   1  -6 46.7320 17.2021   7
  -3   1  -5 183.301 20.8851   3
  -3   1  -5 206.151 23.1757   6
  -3   1  -5 196.286 23.6451   7
  -3   1  -5 191.076 15.7428   8
  -3   1  -4 63.2319 8.42765   8
  -3   1  -4 68.8814 14.2023   7
  -3   1  -4 64.1105 13.0700   6
  -3   1  -3 105.160 14.5703   6
  -3   1  -3 128.974 11.3446   8
  -3   1  -3 116.837 14.9254   7
  -3   1  -3 118.463 14.1837   5
  -3   1  -2 846.000 47.8374   8
  -3   1  -2 871.255 52.7115   6
  -3   1  -2 832.458 51.3035   5
  -3   1  -2 864.135 51.0690   3
  -3   1  -2 813.918 50.8830   7
  -3   1  -1 1108.10 65.5108   5
  -3   1  -1 1241.69 64.7623   3
  -3   1  -1 1044.10 62.4226   1
  -3   1  -1 1073.73 63.4025   7
  -3   1  -1 1217.80 62.6309   8
  -3   1  -1 1155.76 66.3556   6
  -3   1   0 2595.64 127.989   3
  -3   1   0 2474.10 130.805   6
  -3   1   0 2380.70 126.717   8
  -3   1   0 2248.61 126.192   7
  -3   1   0 2560.14 131.239   5
  -3   1   1 2888.55 145.253   1
  -3   1   1 2954.34 149.498   6
  -3   1   1 2636.87 144.642   3
  -3   1   2 3298.86 175.466   3
  -3   1   2 3518.96 182.105   6
  -3   1   2 3546.30 177.601   8
  -3   1   2 3491.43 176.855   1
  -3   1   3 523.256 30.0136   8
  -3   1   3 487.867 28.8208   1
  -3   1   4 775.472 43.2834   8
  -3   1   4 758.306 41.7488   1
  -3   1   5 4.41391 2.99569   1
  -3   1   5 4.82134 4.42230   8
  -3   1   6 11.7176 4.78278   8
  -3   1   7 49.7480 7.67350   8
  -3   1   8 302.771 20.4674   8
  -3   1   9 31.4084 6.95168   8
  -3   2 -10 57.8265 23.7774   3
  -3   2  -9 17.6998 18.6792   3
  -3   2  -9 6.92235 18.4691   9
  -3   2  -9 21.0559 20.6991   6
  -3   2  -8 208.313 30.1820   6
  -3   2  -8 180.058 25.4416   3
  -3   2  -8 144.097 25.9564   9
  -3   2  -7 37.2294 18.8848   7
  -3   2  -7 22.4754 15.2359   9
  -3   2  -7 22.5034 16.6267   6
  -3   2  -7 20.4162 13.7526   3
  -3   2  -6 23.6170 12.8253   3
  -3   2  -6 7.46701 12.1268   6
  -3   2  -6 6.02111 5.61200   8
  -3   2  -6-5.00321 14.0702   9
  -3   2  -5 336.089 29.3699   3
  -3   2  -5 352.639 32.5933   6
  -3   2  -5 382.114 23.6948   8
  -3   2  -4 584.428 33.9920   8
  -3   2  -4 544.341 42.2529   6
  -3   2  -4 600.699 36.1035   1
  -3   2  -4 530.835 39.5709   3
  -3   2  -3 632.210 39.1045   1
  -3   2  -3 670.059 37.8795   8
  -3   2  -3 660.840 45.4253   6
  -3   2  -2 1383.16 81.1173   3
  -3   2  -2 1463.72 84.7598   6
  -3   2  -2 1442.65 78.8002   1
  -3   2  -2 1510.27 78.0515   8
  -3   2  -2 1429.55 84.3967   5
  -3   2  -1 1002.66 56.7171   3
  -3   2  -1 1035.37 60.7857   5
  -3   2  -1 1079.45 55.4247   1
  -3   2  -1 919.860 54.1500   8
  -3   2  -1 947.971 59.7266   6
  -3   2   0 2906.32 163.229   6
  -3   2   0 2950.48 163.777   5
  -3   2   0 3175.57 158.210   8
  -3   2   0 3033.68 159.049   3
  -3   2   1 1265.29 72.8568   6
  -3   2   1 1245.66 67.3252   1
  -3   2   1 1243.66 73.4061   5
  -3   2   2 191.456 18.1014   6
  -3   2   2 157.993 11.8119   7
  -3   2   2 208.739 13.9803   8
  -3   2   2 200.828 13.4704   1
  -3   2   3 6.58086 3.41798   7
  -3   2   3 9.11370 3.51281   1
  -3   2   3 10.1407 2.69265   3
  -3   2   3 4.24155 4.01413   8
  -3   2   4 21.8685 4.39634   1
  -3   2   4 26.5164 5.66231   7
  -3   2   4 24.2311 3.56217   3
  -3   2   4 21.5446 5.14264   8
  -3   2   5 531.379 29.1482   1
  -3   2   5 488.880 28.4445   3
  -3   2   5 518.544 31.0023   8
  -3   2   6 127.187 9.09349   1
  -3   2   6 117.582 11.2347   8
  -3   2   6 98.0466 9.22433   3
  -3   2   7 517.659 30.4412   8
  -3   2   7 443.460 28.5766   3
  -3   2   7 492.833 27.0565   1
  -3   2   8-4.58115 6.88301   3
  -3   2   8-1.46527 6.14394   8
  -3   2   9 24.1517 7.84499   8
  -3   3 -10 27.2858 19.7468   3
  -3   3  -9 14.6001 20.2565   6
  -3   3  -9-10.3272 21.8465   9
  -3   3  -9-2.48623 17.5366   3
  -3   3  -8 22.4751 16.1430   3
  -3   3  -8 23.0378 18.9885   6
  -3   3  -7 193.362 24.3931   3
  -3   3  -7 240.627 23.4583   2
  -3   3  -7 194.226 29.2073   6
  -3   3  -6 337.686 20.1463   8
  -3   3  -6 280.952 28.0191   3
  -3   3  -6 328.440 33.3600   6
  -3   3  -6 238.835 30.1226   9
  -3   3  -6 322.872 26.5229   2
  -3   3  -5 734.246 56.8664   6
  -3   3  -5 750.127 56.2523   9
  -3   3  -5 862.589 51.1401   2
  -3   3  -5 840.854 46.2345   8
  -3   3  -5 898.595 49.4982   1
  -3   3  -5 756.162 52.9698   3
  -3   3  -4 673.584 47.3107   9
  -3   3  -4 614.529 43.4930   3
  -3   3  -4 668.138 37.9059   8
  -3   3  -4 712.644 40.1966   1
  -3   3  -4 586.915 46.5965   6
  -3   3  -3 2631.31 132.212   8
  -3   3  -3 2465.35 139.962   9
  -3   3  -3 2501.04 133.625   1
  -3   3  -3 2379.48 141.316   6
  -3   3  -2 2141.48 109.583   8
  -3   3  -2 1987.94 117.316   6
  -3   3  -2 2058.67 110.716   1
  -3   3  -1 491.308 39.0333   6
  -3   3  -1 604.116 34.7784   1
  -3   3  -1 592.930 33.8309   8
  -3   3  -1 612.539 41.7137   5
  -3   3   0 1.18810 3.29740   8
  -3   3   0 1.56228 6.51217   5
  -3   3   1 53.2723 6.82312   7
  -3   3   1 46.2723 6.48045   1
  -3   3   2 423.281 24.9769   3
  -3   3   2 389.767 25.4764   7
  -3   3   3 196.811 14.3523   3
  -3   3   3 218.373 16.2446   7
  -3   3   4 546.229 32.6135   3
  -3   3   4 581.424 35.7223   7
  -3   3   5 229.515 16.5330   3
  -3   3   5 212.690 19.3187   7
  -3   3   6 7.13559 8.96800   7
  -3   3   6-0.74022 5.65918   3
  -3   3   7 6.60693 6.93171   3
  -3   3   8 490.507 32.3908   3
  -3   3   9 231.673 20.4266   3
  -3   4 -10 46.2899 22.6900   3
  -3   4  -9 27.3510 19.2605   3
  -3   4  -9 53.1812 24.4408   6
  -3   4  -9 61.6606 25.7439   9
  -3   4  -8 103.235 26.1168   6
  -3   4  -8 119.225 22.5476   3
  -3   4  -8 138.576 25.3661   9
  -3   4  -7 354.962 37.0620   9
  -3   4  -7 366.562 30.3298   2
  -3   4  -7 377.948 26.5168   1
  -3   4  -7 349.351 38.3214   6
  -3   4  -7 309.721 31.6356   3
  -3   4  -6 765.806 56.4403   9
  -3   4  -6 772.087 58.9753   6
  -3   4  -6 766.723 42.9495   8
  -3   4  -6 819.724 47.2573   1
  -3   4  -6 836.012 50.0534   2
  -3   4  -6 698.298 52.2014   3
  -3   4  -5 916.111 53.7186   2
  -3   4  -5 957.873 52.5001   1
  -3   4  -5 851.814 49.0622   8
  -3   4  -5 941.992 61.6878   9
  -3   4  -5 830.894 56.9206   3
  -3   4  -4 327.959 23.3308   1
  -3   4  -4 365.341 21.7646   8
  -3   4  -4 308.894 23.9357   2
  -3   4  -4 336.890 29.5167   9
  -3   4  -4 328.436 27.4265   3
  -3   4  -3 283.046 20.0695   1
  -3   4  -3 242.129 23.4209   9
  -3   4  -3 259.240 18.0083   8
  -3   4  -3 286.981 19.4386   2
  -3   4  -2 20.0565 6.02149   1
  -3   4  -2 7.78946 6.76742   9
  -3   4  -1 19.0064 5.85126   1
  -3   4  -1 19.0512 9.47476   5
  -3   4   0 86.7081 10.7609   7
  -3   4   0 91.9052 14.1621   6
  -3   4   1 373.499 24.2731   3
  -3   4   1 332.506 28.7676   6
  -3   4   1 362.336 30.2875   5
  -3   4   1 363.430 25.5541   7
  -3   4   2 764.069 45.1957   3
  -3   4   2 796.126 52.2712   6
  -3   4   2 778.744 52.3239   5
  -3   4   2 788.265 46.8039   7
  -3   4   3 27.7179 7.40697   7
  -3   4   3 31.2766 9.93343   6
  -3   4   3 30.8273 5.69361   4
  -3   4   3 33.4071 11.4146   5
  -3   4   3 33.5273 7.23688   3
  -3   4   4 66.9488 10.6397   7
  -3   4   4 40.4577 7.10099   4
  -3   4   4 50.6302 8.12032   3
  -3   4   5 250.689 19.4435   3
  -3   4   5 229.326 18.8210   4
  -3   4   5 243.027 22.8353   7
  -3   4   6 96.2696 16.5450   7
  -3   4   6 80.7290 12.0879   4
  -3   4   6 103.159 12.4808   3
  -3   4   7 454.012 31.6557   3
  -3   4   7 425.448 32.0614   4
  -3   4   7 499.598 38.1366   7
  -3   4   8 723.954 47.6336   4
  -3   4   8 733.346 46.2340   3
  -3   4   9 289.571 26.2817   4
  -3   5  -9 249.098 34.0828   9
  -3   5  -9 158.863 27.6197   3
  -3   5  -8 569.161 36.2382   1
  -3   5  -8 445.437 42.0915   3
  -3   5  -8 584.617 49.3089   9
  -3   5  -7 371.618 37.8963   9
  -3   5  -7 402.072 27.9765   1
  -3   5  -7 377.935 30.5138   2
  -3   5  -7 359.800 34.1941   3
  -3   5  -6 141.098 11.1988   8
  -3   5  -6 140.254 16.2188   2
  -3   5  -6 121.837 19.6120   3
  -3   5  -6 109.608 20.5362   9
  -3   5  -6 140.914 14.6055   1
  -3   5  -5 10.2894 8.41406   2
  -3   5  -5 23.4323 11.6936   9
  -3   5  -5 17.2440 7.74575   1
  -3   5  -5 14.6766 5.45483   8
  -3   5  -5 10.6912 12.8129   6
  -3   5  -4 6.72318 6.38959   2
  -3   5  -4 0.61634 4.69156   8
  -3   5  -4 18.4399 7.38158   1
  -3   5  -4 9.15738 9.49607   9
  -3   5  -4 17.0016 13.1331   6
  -3   5  -3 2.22349 9.47620   6
  -3   5  -3-0.65305 5.02588   2
  -3   5  -3 0.89391 5.94465   1
  -3   5  -3-3.08952 7.51897   9
  -3   5  -2 197.466 23.2000   6
  -3   5  -2 229.026 20.0447   9
  -3   5  -1 514.535 40.7486   6
  -3   5  -1 552.755 35.1643   9
  -3   5  -1 568.935 37.7598   7
  -3   5   0 481.712 31.8019   3
  -3   5   0 475.917 37.2628   6
  -3   5   0 465.223 38.1415   5
  -3   5   0 483.226 33.5975   7
  -3   5   1 38.4193 9.65208   7
  -3   5   1 46.6324 4.96806   4
  -3   5   1 45.2601 8.85915   3
  -3   5   1 44.7543 12.3351   5
  -3   5   1 41.8630 11.0603   6
  -3   5   2 140.761 18.5610   6
  -3   5   2 124.603 14.8275   7
  -3   5   2 127.737 13.5950   3
  -3   5   2 111.402 17.6263   5
  -3   5   2 143.934 10.8453   4
  -3   5   3 315.328 29.0987   6
  -3   5   3 313.345 23.6569   3
  -3   5   3 347.268 30.5619   5
  -3   5   3 335.236 26.3497   7
  -3   5   3 299.522 20.8701   4
  -3   5   4 610.254 38.0181   3
  -3   5   4 571.781 40.6261   7
  -3   5   4 542.439 35.0168   4
  -3   5   5 1127.84 71.8945   7
  -3   5   5 1179.48 66.3732   4
  -3   5   5 1156.48 68.1143   3
  -3   5   6 450.449 34.6649   3
  -3   5   6 523.479 34.3492   4
  -3   5   6 538.255 40.5092   7
  -3   5   7 941.333 58.0023   4
  -3   5   7 969.546 58.7991   3
  -3   5   7 932.246 64.9821   7
  -3   5   8 219.217 22.6003   3
  -3   5   8 224.742 28.5883   7
  -3   5   8 230.020 22.6192   4
  -3   5   9 55.7089 14.6600   4
  -3   5  10-1.87866 14.0677   4
  -3   6  -9 33.6541 19.6156   3
  -3   6  -9 44.5629 22.8773   9
  -3   6  -8 114.507 23.3061   3
  -3   6  -8 102.502 27.5548   6
  -3   6  -8 123.600 25.3298   9
  -3   6  -8 106.807 14.6163   1
  -3   6  -7 103.102 14.0948   1
  -3   6  -7 113.040 16.8563   2
  -3   6  -7 85.7146 19.3101   3
  -3   6  -7 58.0544 19.1298   9
  -3   6  -7 86.3422 25.1836   6
  -3   6  -6 28.0382 10.2737   2
  -3   6  -6 28.3147 18.1463   6
  -3   6  -6 18.7347 6.27955   8
  -3   6  -6 19.3498 9.79330   1
  -3   6  -6 7.33945 13.4392   9
  -3   6  -5 175.587 16.0278   2
  -3   6  -5 150.509 16.1621   1
  -3   6  -5 195.068 26.4837   6
  -3   6  -5 157.307 13.6123   8
  -3   6  -5 132.636 20.6382   9
  -3   6  -4 338.832 24.5381   1
  -3   6  -4 323.926 22.5557   2
  -3   6  -4 299.603 32.6807   6
  -3   6  -4 299.537 28.3220   9
  -3   6  -3 541.083 44.7038   6
  -3   6  -3 539.590 39.0768   9
  -3   6  -3 565.194 32.8050   2
  -3   6  -2 73.6691 16.0247   6
  -3   6  -2 84.3133 14.7282   7
  -3   6  -2 72.9762 7.07920   2
  -3   6  -2 73.7465 11.6167   9
  -3   6  -1 4.84894 7.77822   3
  -3   6  -1 5.77419 5.62180   9
  -3   6  -1 11.0528 11.1195   6
  -3   6  -1 7.45430 11.8976   5
  -3   6  -1 14.4987 8.59859   7
  -3   6   0 112.721 15.8974   7
  -3   6   0 139.006 20.8257   5
  -3   6   0 131.462 19.3491   6
  -3   6   0 156.315 16.1698   3
  -3   6   0 139.285 9.15048   4
  -3   6   1 245.339 25.5173   6
  -3   6   1 237.655 20.6630   3
  -3   6   1 232.637 22.6929   7
  -3   6   1 222.837 14.9019   4
  -3   6   1 187.792 24.6733   5
  -3   6   2 871.138 56.7797   5
  -3   6   2 835.468 49.1976   3
  -3   6   2 729.769 51.1996   7
  -3   6   2 759.714 43.4804   4
  -3   6   2 679.634 52.7716   6
  -3   6   3 693.549 50.7813   5
  -3   6   3 777.872 45.8225   3
  -3   6   3 679.412 50.5766   6
  -3   6   3 687.682 40.3961   4
  -3   6   3 582.644 46.0509   7
  -3   6   4 1243.77 74.5091   3
  -3   6   4 1292.86 71.0466   4
  -3   6   4 1235.14 78.4658   7
  -3   6   5 601.774 43.0130   3
  -3   6   5 724.708 49.1651   7
  -3   6   5 618.786 40.1751   4
  -3   6   6 367.734 31.2598   3
  -3   6   6 411.680 29.5180   4
  -3   6   6 362.869 35.0414   7
  -3   6   7 233.609 29.4203   7
  -3   6   7 244.312 25.3850   3
  -3   6   7 263.704 24.0252   4
  -3   6   8 7.07642 14.3230   3
  -3   6   8 1.58894 11.3843   4
  -3   6   8-8.47029 17.9185   7
  -3   6   9 3.06083 20.7182   7
  -3   6   9 8.86707 13.7435   4
  -3   7  -8 2.51574 17.8885   3
  -3   7  -8-3.11679 18.1659   9
  -3   7  -8 32.0639 23.8954   6
  -3   7  -7 82.7749 14.3539   2
  -3   7  -7 104.491 14.8385   1
  -3   7  -7 100.513 23.2188   9
  -3   7  -7 84.3127 24.8248   6
  -3   7  -6 168.193 24.9778   9
  -3   7  -6 194.596 18.8432   1
  -3   7  -6 176.909 18.7044   2
  -3   7  -5 44.0227 11.8279   1
  -3   7  -5 36.9733 18.0722   6
  -3   7  -5 38.0018 10.1296   2
  -3   7  -5 45.2446 15.5728   9
  -3   7  -4 14.2791 15.4753   6
  -3   7  -4 22.2748 11.9446   9
  -3   7  -4 22.8415 7.10529   2
  -3   7  -3-10.0228 10.8493   7
  -3   7  -3 13.0044 5.14763   2
  -3   7  -3 23.2970 11.5862   3
  -3   7  -3 8.01794 12.8018   6
  -3   7  -3 21.7091 10.2341   9
  -3   7  -2 13.2731 3.78711   2
  -3   7  -2 20.3522 13.9550   6
  -3   7  -2 21.5273 11.6887   7
  -3   7  -2 13.7073 9.22682   9
  -3   7  -1 126.726 18.6270   7
  -3   7  -1 101.644 11.6065   9
  -3   7  -1 100.285 20.9641   5
  -3   7  -1 85.2459 13.6736   3
  -3   7  -1 144.355 21.2832   6
  -3   7  -1 90.4885 6.44904   4
  -3   7   0 729.736 47.6219   3
  -3   7   0 787.182 54.6923   6
  -3   7   0 801.805 52.4074   7
  -3   7   0 693.370 39.2056   4
  -3   7   0 738.379 55.4257   5
  -3   7   1 1648.77 88.7617   3
  -3   7   1 1576.96 94.4187   6
  -3   7   1 1460.79 94.7362   5
  -3   7   1 1450.87 80.2289   4
  -3   7   1 1558.16 91.7065   7
  -3   7   2 1200.31 68.8544   3
  -3   7   2 1145.75 73.8290   6
  -3   7   2 1135.89 71.5862   7
  -3   7   2 1116.52 74.3360   5
  -3   7   2 1043.87 60.8435   4
  -3   7   3 477.363 36.8955   3
  -3   7   3 506.073 42.2611   5
  -3   7   3 485.969 40.5537   7
  -3   7   3 503.022 31.8975   4
  -3   7   4 309.540 31.5584   7
  -3   7   4 291.792 27.6343   3
  -3   7   4 299.878 23.1815   4
  -3   7   5-4.98971 16.1412   7
  -3   7   5 9.02525 13.6118   3
  -3   7   5 3.48134 8.12127   4
  -3   7   6 18.8662 17.2908   7
  -3   7   6 23.9357 11.1160   4
  -3   7   6 3.77668 13.6578   3
  -3   7   7 24.0611 12.6610   4
  -3   7   7 29.6733 15.8645   3
  -3   7   7 11.7501 18.8602   7
  -3   7   8 90.8675 18.0972   4
  -3   7   8 63.4683 24.1110   7
  -3   7   9 47.5487 26.9328   7
  -3   8  -8 61.3325 23.3472   3
  -3   8  -8 37.8776 21.5022   9
  -3   8  -7 31.0709 19.8000   9
  -3   8  -7 26.1693 12.2522   1
  -3   8  -7 7.72647 21.4721   6
  -3   8  -6 37.4795 16.4411   9
  -3   8  -6 54.1868 12.7721   1
  -3   8  -6 10.7138 19.9219   6
  -3   8  -5 3.30640 17.8730   6
  -3   8  -5-4.93678 14.3844   7
  -3   8  -5 6.55619 13.1721   9
  -3   8  -4 61.6475 17.5248   7
  -3   8  -4 97.1390 10.7350   2
  -3   8  -4 98.3747 24.2024   6
  -3   8  -4 71.0733 16.0898   9
  -3   8  -3 542.116 40.6387   3
  -3   8  -3 566.687 40.1923   9
  -3   8  -3 534.401 48.0676   6
  -3   8  -3 570.970 32.3954   2
  -3   8  -3 534.259 44.7894   7
  -3   8  -2 1109.15 70.5006   6
  -3   8  -2 898.400 57.1166   9
  -3   8  -2 874.608 69.3308   5
  -3   8  -2 937.447 49.4879   2
  -3   8  -2 1034.48 66.1614   7
  -3   8  -1 960.174 64.7443   6
  -3   8  -1 860.140 50.8728   9
  -3   8  -1 911.213 57.3859   3
  -3   8  -1 885.179 66.2448   5
  -3   8  -1 872.906 61.2223   7
  -3   8  -1 857.195 46.4152   4
  -3   8   0 476.124 37.1832   3
  -3   8   0 471.089 41.6369   6
  -3   8   0 492.496 44.3037   5
  -3   8   0 479.681 28.0567   4
  -3   8   0 479.592 40.7252   7
  -3   8   1 303.484 27.6504   3
  -3   8   1 313.129 31.9014   6
  -3   8   1 243.158 31.3318   5
  -3   8   1 236.968 28.8755   7
  -3   8   1 268.534 19.1246   4
  -3   8   2 91.1412 11.0208   4
  -3   8   2 75.0170 16.6846   3
  -3   8   2 71.2352 19.6129   6
  -3   8   2 70.0247 19.0365   7
  -3   8   2 75.4666 19.8238   5
  -3   8   3 39.4183 17.3611   7
  -3   8   3 82.0307 12.0149   4
  -3   8   3 72.6197 16.5777   3
  -3   8   3 70.7966 19.5256   5
  -3   8   4-2.20051 9.58017   4
  -3   8   4 2.02488 13.7042   3
  -3   8   4-2.75627 16.4311   7
  -3   8   5 95.7056 23.5999   7
  -3   8   5 83.2026 14.3502   4
  -3   8   6 58.4480 14.0733   4
  -3   8   6 58.7303 22.0011   7
  -3   8   7 182.872 22.0705   4
  -3   8   7 212.676 32.7044   7
  -3   8   8 28.4910 15.0292   4
  -3   8   8 53.3629 26.5074   7
  -3   9  -7-17.2027 19.0691   9
  -3   9  -7 16.2836 23.4471   6
  -3   9  -6 76.8834 16.1611   1
  -3   9  -6 52.9452 23.7068   6
  -3   9  -6 35.5475 18.9707   9
  -3   9  -5 249.032 36.2381   6
  -3   9  -5 226.087 27.7851   9
  -3   9  -5 256.200 31.8806   7
  -3   9  -4 396.783 40.0042   7
  -3   9  -4 432.301 43.6229   6
  -3   9  -4 413.721 34.8287   9
  -3   9  -3 313.423 33.9240   7
  -3   9  -3 302.911 35.9430   6
  -3   9  -3 283.605 26.1452   9
  -3   9  -2 233.593 29.8782   7
  -3   9  -2 292.348 32.8877   6
  -3   9  -2 227.319 21.0352   9
  -3   9  -1 307.850 33.5510   7
  -3   9  -1 316.791 34.7863   6
  -3   9  -1 331.318 38.9801   5
  -3   9  -1 305.510 19.1546   4
  -3   9  -1 302.355 22.0559   9
  -3   9   0 246.676 30.3174   7
  -3   9   0 206.628 15.7654   4
  -3   9   0 238.227 33.7030   5
  -3   9   0 225.490 30.1084   6
  -3   9   1 25.7374 8.04614   4
  -3   9   1 29.7122 18.4792   6
  -3   9   1 25.3019 18.8948   5
  -3   9   1 14.1206 17.6115   7
  -3   9   2 73.4479 22.0259   7
  -3   9   2 83.3760 11.7928   4
  -3   9   2 62.3649 21.4917   6
  -3   9   2 67.5872 22.6758   5
  -3   9   3 107.552 25.0903   7
  -3   9   3 87.6869 12.9529   4
  -3   9   3 59.3685 20.8700   5
  -3   9   4 306.582 36.3955   7
  -3   9   4 217.791 20.9271   4
  -3   9   5 45.0942 13.4578   4
  -3   9   5 26.6299 23.1934   7
  -3   9   6 18.3655 13.5517   4
  -3   9   6 3.51482 23.5929   7
  -3   9   7-8.51426 14.5210   4
  -3  10  -6 232.887 37.8073   6
  -3  10  -5 222.364 36.7556   6
  -3  10  -4 181.740 30.8333   6
  -3  10  -4 137.731 28.5975   7
  -3  10  -3 122.325 26.0695   7
  -3  10  -3 69.4684 24.1666   6
  -3  10  -2 21.4862 18.7204   7
  -3  10  -2 12.5761 19.7754   6
  -3  10  -1 49.6083 21.5428   7
  -3  10  -1 2.99567 19.4063   6
  -3  10   0 75.0219 22.7118   6
  -3  10   0 85.6443 25.2170   7
  -3  10   1 78.7976 22.6988   7
  -3  10   1 65.3258 21.1230   6
  -3  10   2 6.80950 20.5225   7
  -3  10   2 3.34093 21.4108   5
  -3  10   3 20.7082 11.3065   4
  -3  10   3 31.7949 20.8573   7
  -3  10   4 13.0816 12.7020   4
  -3  10   4 18.2392 22.7032   7
  -3  10   5 17.6278 12.9535   4
  -3  10   6 17.9645 14.1744   4
  -2  -8  -1 25.7660 17.7102   3
  -2  -8   0 184.596 25.5490   3
  -2  -8   1 308.409 30.9697   3
  -2  -8   2 578.589 45.2961   3
  -2  -7  -2 374.878 35.2636   3
  -2  -7  -1 598.456 46.4322   3
  -2  -7   0 318.235 30.6855   3
  -2  -7   1 111.717 19.3588   3
  -2  -7   1 170.775 23.4529   7
  -2  -7   2 140.828 20.6564   3
  -2  -6  -5 193.365 27.6016   3
  -2  -6  -2 413.746 36.0230   3
  -2  -6  -2 485.938 40.1425   7
  -2  -6  -1 397.826 32.6928   3
  -2  -6  -1 354.355 34.0188   7
  -2  -6   0 60.7972 16.5787   7
  -2  -6   0 50.3472 13.8143   3
  -2  -6   1 101.406 17.7525   7
  -2  -6   1 88.9161 15.6005   3
  -2  -6   2 82.3106 14.9221   3
  -2  -6   3 356.142 28.7694   3
  -2  -5  -7 188.000 28.5021   3
  -2  -5  -6 532.889 44.4711   3
  -2  -5  -5 141.542 22.8285   3
  -2  -5  -4 177.099 16.9697   6
  -2  -5  -4 235.735 25.9628   3
  -2  -5  -3 182.301 24.7106   7
  -2  -5  -3 222.173 15.0607   6
  -2  -5  -3 175.501 15.4999   6
  -2  -5  -2 199.953 24.1625   7
  -2  -5  -2 204.485 22.4906   3
  -2  -5  -1 13.0542 9.64338   3
  -2  -5  -1 14.7441 12.7051   7
  -2  -5   0 118.105 16.8166   7
  -2  -5   0 90.1728 14.9239   3
  -2  -5   1 98.4626 14.0233   3
  -2  -5   1 93.7603 15.2245   7
  -2  -5   2 225.242 20.2339   3
  -2  -5   2 203.366 21.1496   7
  -2  -5   3 72.1391 12.3012   3
  -2  -4  -8 171.906 27.5799   3
  -2  -4  -7 247.827 30.2578   3
  -2  -4  -6 396.670 34.7064   3
  -2  -4  -6 307.121 28.9369   6
  -2  -4  -5 88.3894 13.3070   6
  -2  -4  -5 64.5781 16.5206   3
  -2  -4  -4 105.062 20.8252   7
  -2  -4  -4 106.969 17.6263   3
  -2  -4  -4 115.232 13.4341   6
  -2  -4  -3 14.3974 6.82352   6
  -2  -4  -3 50.1105 13.7709   7
  -2  -4  -3 45.1191 7.32821   6
  -2  -4  -2 172.856 12.3658   6
  -2  -4  -2 215.407 20.8791   3
  -2  -4  -2 202.283 21.9058   7
  -2  -4  -1 766.164 49.8663   3
  -2  -4  -1 797.404 51.4596   7
  -2  -4   0 136.060 16.4986   7
  -2  -4   0 140.512 15.8380   3
  -2  -4   1 55.4761 9.95337   3
  -2  -4   1 51.4806 10.8247   7
  -2  -4   2 6.29874 6.20641   3
  -2  -4   2 14.6196 7.97003   7
  -2  -4   3 103.311 12.2216   3
  -2  -3  -9 255.116 33.1944   3
  -2  -3  -8 108.364 21.6226   6
  -2  -3  -8 118.869 23.1555   3
  -2  -3  -7 130.739 20.7338   6
  -2  -3  -7 105.559 20.7473   3
  -2  -3  -6-5.27758 10.3790   6
  -2  -3  -6-12.6509 13.2563   3
  -2  -3  -5 86.5758 18.9908   7
  -2  -3  -5 112.151 16.1131   6
  -2  -3  -4 63.4494 11.2276   6
  -2  -3  -4 83.3376 17.0569   7
  -2  -3  -4 83.8235 14.8567   3
  -2  -3  -3 109.309 16.3151   7
  -2  -3  -3 68.1901 9.29132   6
  -2  -3  -2 96.4168 14.7385   7
  -2  -3  -2 88.0359 8.60632   6
  -2  -3  -2 114.792 14.8498   3
  -2  -3  -1 537.969 36.1126   7
  -2  -3  -1 486.522 34.5169   3
  -2  -3   0 24.0586 7.83035   7
  -2  -3   0 1.06819 5.46775   3
  -2  -3   1 5.58022 5.42026   3
  -2  -3   1-0.92626 5.64373   8
  -2  -3   1 1.01296 5.76452   7
  -2  -3   2 740.060 44.4432   3
  -2  -3   2 770.725 45.1859   8
  -2  -3   2 767.043 45.6860   7
  -2  -3   3 1140.21 63.1961   3
  -2  -3   3 1130.64 63.8649   8
  -2  -3   4 1541.70 83.7577   8
  -2  -2 -10-3.16106 19.6644   6
  -2  -2  -9 45.0011 19.7656   6
  -2  -2  -9 27.9457 19.6376   3
  -2  -2  -8-2.47965 14.4504   6
  -2  -2  -8 9.35939 15.1384   3
  -2  -2  -7 4.27950 13.5795   6
  -2  -2  -7-2.13981 14.4819   3
  -2  -2  -6 334.258 29.0417   3
  -2  -2  -6 284.221 27.1052   6
  -2  -2  -6 237.371 28.5790   7
  -2  -2  -5 144.614 20.9505   7
  -2  -2  -5 118.499 16.3636   6
  -2  -2  -5 98.2014 16.5061   3
  -2  -2  -4 108.957 17.4190   7
  -2  -2  -4 128.087 14.3559   6
  -2  -2  -4 139.814 16.9678   3
  -2  -2  -3 55.1639 12.3558   7
  -2  -2  -3 43.3221 8.06677   6
  -2  -2  -2 18.6272 5.03811   6
  -2  -2  -2 20.1729 8.42053   7
  -2  -2  -1 691.914 42.2139   3
  -2  -2  -1 660.616 36.8872   6
  -2  -2  -1 700.262 40.6393   8
  -2  -2  -1 648.378 41.9204   7
  -2  -2   0 2332.53 123.188   7
  -2  -2   0 2271.81 122.889   3
  -2  -2   1 1313.61 74.5853   3
  -2  -2   1 1361.37 74.8332   8
  -2  -2   1 1437.34 75.1100   7
  -2  -2   2 1265.64 70.8617   3
  -2  -2   2 1369.05 71.7611   8
  -2  -2   3 1057.84 58.7166   8
  -2  -2   3 1070.11 57.8693   3
  -2  -2   4 824.578 46.4151   8
  -2  -2   5 417.347 25.4523   8
  -2  -2   6 101.356 9.08654   8
  -2  -2   7 2.05883 3.76881   8
  -2  -2   8 13.5226 13.7476   9
  -2  -1 -10 13.0590 19.2860   3
  -2  -1 -10 6.48632 19.3398   6
  -2  -1  -9 86.6116 21.2230   3
  -2  -1  -9 95.1635 23.3691   6
  -2  -1  -8 68.6928 20.1142   6
  -2  -1  -8 90.1745 19.6631   3
  -2  -1  -7 83.5782 21.3993   7
  -2  -1  -7 95.1469 19.5773   6
  -2  -1  -7 107.705 18.5506   3
  -2  -1  -6 164.346 21.0641   6
  -2  -1  -6 182.716 24.2758   7
  -2  -1  -6 215.142 21.8403   3
  -2  -1  -5 9.50264 10.6960   7
  -2  -1  -5 14.3682 10.0471   3
  -2  -1  -5 9.51807 8.59287   6
  -2  -1  -4 162.027 17.9422   3
  -2  -1  -4 182.946 17.7138   6
  -2  -1  -4 173.690 19.4683   7
  -2  -1  -3 617.070 40.9255   6
  -2  -1  -3 745.545 40.5005   8
  -2  -1  -3 700.056 44.6685   7
  -2  -1  -3 648.864 36.9494   5
  -2  -1  -2 608.444 37.9614   6
  -2  -1  -2 678.284 38.2098   8
  -2  -1  -2 645.750 41.0025   7
  -2  -1  -1 2489.18 130.187   6
  -2  -1  -1 2567.54 131.331   8
  -2  -1  -1 2444.45 132.752   3
  -2  -1  -1 2487.10 133.074   7
  -2  -1   0 1923.23 104.573   6
  -2  -1   0 2144.41 107.663   3
  -2  -1   0 2076.22 107.004   7
  -2  -1   1 3864.34 194.843   8
  -2  -1   1 3625.85 194.401   3
  -2  -1   1 3845.29 194.032   7
  -2  -1   2 1342.97 71.4531   3
  -2  -1   2 1383.40 72.7504   8
  -2  -1   3 340.156 21.0505   8
  -2  -1   4 14.2904 4.07979   8
  -2  -1   5 58.3999 6.45230   8
  -2  -1   6 442.047 25.3517   8
  -2  -1   6 416.377 33.2959   9
  -2  -1   7 180.279 12.2783   8
  -2  -1   7 208.804 22.6719   9
  -2  -1   8 205.908 24.4521   9
  -2  -1   9 48.7134 17.0821   9
  -2   0 -10 10.0234 19.6972   6
  -2   0 -10-7.56053 17.4942   3
  -2   0 -10 23.7479 20.2263   9
  -2   0  -9 27.7334 16.8742   3
  -2   0  -9 20.7947 19.8091   6
  -2   0  -9 39.9247 20.8360   9
  -2   0  -8 7.87698 14.7596   6
  -2   0  -8 24.8233 15.3091   9
  -2   0  -8-6.28967 13.0446   3
  -2   0  -7 88.5240 16.5559   3
  -2   0  -7 51.5681 15.8018   9
  -2   0  -7 114.407 19.7097   6
  -2   0  -6 46.9082 12.6811   3
  -2   0  -6 59.2100 13.9037   6
  -2   0  -6 38.9498 12.5407   9
  -2   0  -6 45.6890 15.8397   7
  -2   0  -5 710.750 48.1773   6
  -2   0  -5 779.919 48.2581   3
  -2   0  -5 703.527 49.7740   9
  -2   0  -5 650.748 48.4102   7
  -2   0  -4 1310.10 79.7851   6
  -2   0  -4 1456.64 80.0602   3
  -2   0  -4 1437.44 74.7755   8
  -2   0  -4 1398.31 82.4186   9
  -2   0  -4 1235.61 80.1948   7
  -2   0  -3 1195.66 63.2469   8
  -2   0  -3 1152.42 67.0459   6
  -2   0  -3 1093.01 67.7413   7
  -2   0  -2 1614.90 83.6774   8
  -2   0  -2 1518.07 85.9968   6
  -2   0  -2 1533.46 84.1746   5
  -2   0  -2 1625.32 87.3276   7
  -2   0  -1 3604.98 182.196   8
  -2   0  -1 3355.92 182.433   5
  -2   0  -1 3386.22 183.705   7
  -2   0  -1 3642.92 183.678   6
  -2   0  -1 3736.66 184.252   3
  -2   0   0 1076.12 61.1149   6
  -2   0   0 1158.03 61.0600   3
  -2   0   0 1136.30 60.2712   7
  -2   0   1 313.203 19.6699   6
  -2   0   1 282.458 17.7679   3
  -2   0   1 300.049 18.2809   8
  -2   0   2 74.5814 6.69877   8
  -2   0   3 11.8496 3.43901   8
  -2   0   4 267.441 16.6065   8
  -2   0   5 458.789 26.1918   8
  -2   0   5 448.493 31.8431   9
  -2   0   6 405.569 31.4770   9
  -2   0   6 418.693 24.2557   8
  -2   0   7 5.26516 10.2286   9
  -2   0   7 3.11183 3.40857   8
  -2   0   8 36.6208 13.8226   9
  -2   0   8 22.8281 4.62724   8
  -2   0   9 136.928 21.9402   9
  -2   1 -11 34.6972 20.3402   3
  -2   1 -10 13.7734 19.1196   6
  -2   1 -10 29.4926 21.0716   3
  -2   1 -10-3.38619 19.2782   9
  -2   1  -9 17.9356 16.7913   3
  -2   1  -9 9.24934 16.6694   6
  -2   1  -9-6.11983 17.4150   9
  -2   1  -8 335.511 30.9978   3
  -2   1  -8 272.849 32.3648   6
  -2   1  -8 329.852 34.5364   9
  -2   1  -7 258.340 26.0203   3
  -2   1  -7 233.108 23.5428   2
  -2   1  -7 276.483 28.9004   6
  -2   1  -7 296.854 30.4998   9
  -2   1  -6 931.651 61.0522   6
  -2   1  -6 956.889 56.3818   2
  -2   1  -6 975.138 58.4781   3
  -2   1  -6 859.710 60.2571   9
  -2   1  -6 773.494 59.3561   7
  -2   1  -5 1006.28 68.0458   6
  -2   1  -5 1102.18 66.4718   3
  -2   1  -5 1125.38 69.7653   9
  -2   1  -5 1219.33 65.1339   2
  -2   1  -5 1024.30 67.7719   7
  -2   1  -4 1149.52 69.2636   3
  -2   1  -4 1162.43 67.6059   2
  -2   1  -4 1165.15 72.1557   9
  -2   1  -4 1236.83 64.2559   8
  -2   1  -4 1228.81 72.1016   6
  -2   1  -3 628.016 41.0107   6
  -2   1  -3 635.540 35.4889   8
  -2   1  -2 822.475 43.4101   8
  -2   1  -2 794.649 44.0240   1
  -2   1  -2 726.123 47.1083   6
  -2   1  -1 4.25372 3.92899   6
  -2   1  -1 2.26374 2.75913   1
  -2   1  -1 0.79329 2.41745   8
  -2   1  -1-0.82758 4.16079   5
  -2   1  -1 0.61123 3.25973   3
  -2   1   0 97.4101 10.3787   5
  -2   1   0 106.943 8.27198   3
  -2   1   0 82.7810 7.46921   8
  -2   1   0 88.6502 9.74271   6
  -2   1   1 627.247 37.2930   6
  -2   1   1 585.129 33.8074   1
  -2   1   1 656.148 33.7320   3
  -2   1   2 602.554 33.4348   8
  -2   1   2 640.955 32.9592   1
  -2   1   2 580.470 32.1901   7
  -2   1   3 248.116 14.2713   1
  -2   1   3 231.805 15.2042   8
  -2   1   4 6.05751 2.38642   3
  -2   1   4 12.0717 2.53133   1
  -2   1   4 10.1739 3.48311   8
  -2   1   5 13.3094 3.99311   3
  -2   1   5 1.11515 6.53330   9
  -2   1   5 18.8317 4.32588   8
  -2   1   6 77.0021 7.91755   8
  -2   1   6 82.4321 13.1024   9
  -2   1   6 76.0614 8.12075   3
  -2   1   7 236.814 22.8981   9
  -2   1   7 243.598 16.2137   8
  -2   1   8 271.274 17.5819   8
  -2   1   8 262.790 26.5943   9
  -2   1   9 824.793 45.1762   8
  -2   1   9 808.957 57.8897   9
  -2   2 -11 13.1885 19.6226   3
  -2   2 -10 67.3194 23.8826   9
  -2   2 -10 114.359 28.8548   6
  -2   2 -10 67.8819 21.6914   3
  -2   2  -9 387.486 41.6493   6
  -2   2  -9 468.276 39.5350   3
  -2   2  -9 408.334 41.9857   9
  -2   2  -8 192.000 23.0211   3
  -2   2  -8 139.197 24.7041   6
  -2   2  -8 208.172 26.4379   9
  -2   2  -7 358.136 34.3321   6
  -2   2  -7 344.519 33.7441   9
  -2   2  -7 329.508 27.7566   2
  -2   2  -7 370.012 31.3262   3
  -2   2  -6 1107.53 75.3042   6
  -2   2  -6 1104.15 71.0039   3
  -2   2  -6 1330.69 70.7410   2
  -2   2  -5 892.854 47.0090   8
  -2   2  -5 793.637 53.8271   3
  -2   2  -5 871.974 52.3276   2
  -2   2  -5 925.651 58.8811   6
  -2   2  -4 101.220 13.0704   3
  -2   2  -4 134.716 12.8867   2
  -2   2  -4 146.652 11.2527   1
  -2   2  -4 109.544 15.9443   6
  -2   2  -4 111.879 9.06227   8
  -2   2  -3 72.2166 7.33681   1
  -2   2  -3 65.8517 8.03456   2
  -2   2  -3 65.6624 10.3035   3
  -2   2  -3 64.3326 10.4965   6
  -2   2  -3 65.6635 10.6913   9
  -2   2  -3 62.9363 6.11122   8
  -2   2  -2 23.6200 3.63823   8
  -2   2  -2 19.2503 4.30930   2
  -2   2  -2 19.8001 6.10337   6
  -2   2  -2 13.1716 5.83661   9
  -2   2  -2 12.8187 3.67378   1
  -2   2  -1 238.451 18.6036   9
  -2   2  -1 267.636 16.1786   8
  -2   2  -1 269.563 16.6878   1
  -2   2   0 699.860 42.9914   5
  -2   2   1 1978.32 103.048   7
  -2   2   2 280.893 16.9934   3
  -2   2   2 283.744 18.2519   7
  -2   2   3 1.98030 3.26797   4
  -2   2   3 4.95120 3.44769   7
  -2   2   3 4.03226 2.80470   3
  -2   2   4 310.325 19.5447   3
  -2   2   4 316.366 21.0585   9
  -2   2   4 303.041 20.4068   4
  -2   2   4 302.792 22.3460   7
  -2   2   5 921.783 50.6317   3
  -2   2   5 908.992 55.0106   7
  -2   2   5 871.110 53.0253   9
  -2   2   6 2079.13 116.799   9
  -2   2   6 2154.23 113.261   3
  -2   2   7 881.384 55.6721   9
  -2   2   7 866.789 51.0409   3
  -2   2   8 602.577 37.3178   3
  -2   2   8 514.386 37.7820   4
  -2   2   8 589.052 42.2785   9
  -2   2   9 261.716 23.5889   3
  -2   2   9 287.228 28.7154   9
  -2   2   9 297.096 25.2646   4
  -2   2  10 70.8989 20.0220   9
  -2   3 -11 65.7990 23.9674   3
  -2   3 -10 120.954 27.2845   9
  -2   3 -10 148.466 31.3804   6
  -2   3 -10 148.532 24.9035   3
  -2   3  -9 513.003 47.2547   6
  -2   3  -9 435.539 42.6480   9
  -2   3  -9 444.475 39.1825   3
  -2   3  -8 198.925 21.4918   2
  -2   3  -8 187.500 27.4950   6
  -2   3  -8 161.429 22.3535   3
  -2   3  -7 279.347 26.4013   3
  -2   3  -7 226.483 28.8613   6
  -2   3  -7 244.753 22.5022   2
  -2   3  -6 59.2726 12.7064   3
  -2   3  -6 32.4028 14.1130   6
  -2   3  -6 45.8788 14.0323   9
  -2   3  -6 36.7185 7.43899   1
  -2   3  -6 47.1958 10.8440   2
  -2   3  -5 56.7006 5.49930   8
  -2   3  -5 58.9808 9.99748   2
  -2   3  -5 41.4916 10.7322   3
  -2   3  -5 59.1348 12.5411   9
  -2   3  -5 53.8913 7.68437   1
  -2   3  -4 254.328 23.1664   9
  -2   3  -4 271.268 17.5468   1
  -2   3  -4 256.145 21.2578   3
  -2   3  -4 277.232 18.9541   2
  -2   3  -4 222.225 15.0123   8
  -2   3  -3 209.565 15.3124   1
  -2   3  -3 214.694 19.1568   9
  -2   3  -3 236.362 16.0921   2
  -2   3  -3 219.334 14.0435   8
  -2   3  -2 159.352 15.1502   9
  -2   3  -2 182.241 13.1621   1
  -2   3  -2 191.071 12.7274   2
  -2   3  -1 100.412 7.42278   2
  -2   3  -1 116.009 10.8103   9
  -2   3   0 44.3982 6.65189   7
  -2   3   0 34.1396 7.81003   6
  -2   3   1 65.0321 7.15733   3
  -2   3   1 64.9402 8.08709   7
  -2   3   1 41.1621 8.68546   6
  -2   3   1 80.3978 10.8777   5
  -2   3   1 63.4382 5.15845   4
  -2   3   2 850.378 46.4516   7
  -2   3   2 816.175 44.5856   3
  -2   3   2 744.982 48.8376   6
  -2   3   2 797.195 49.4395   5
  -2   3   2 754.560 42.8125   4
  -2   3   3 1376.38 72.2316   3
  -2   3   3 1285.56 74.5568   7
  -2   3   3 1314.18 71.1699   4
  -2   3   4 726.173 41.1175   3
  -2   3   4 706.418 39.8102   9
  -2   3   4 640.085 40.0624   4
  -2   3   4 713.072 44.1850   7
  -2   3   5 891.812 55.3609   7
  -2   3   5 842.012 50.9681   3
  -2   3   5 830.940 50.8756   9
  -2   3   5 971.738 51.6991   4
  -2   3   6 887.237 53.6446   3
  -2   3   6 934.014 59.2385   7
  -2   3   6 923.510 54.8369   9
  -2   3   6 906.923 53.7968   4
  -2   3   7 607.459 39.5930   3
  -2   3   7 617.110 41.6367   9
  -2   3   8 677.418 43.0205   3
  -2   3   8 595.670 44.3529   9
  -2   3   9 25.6236 12.5669   3
  -2   3   9 42.9301 14.0808   9
  -2   3  10 32.7734 14.1350   4
  -2   3  10 28.9684 14.6348   9
  -2   4 -11 150.153 27.2423   3
  -2   4 -10 183.313 28.2363   3
  -2   4  -9 15.3141 17.6062   3
  -2   4  -9-6.06716 18.0853   9
  -2   4  -8 111.232 16.8988   2
  -2   4  -8 86.5758 17.6379   3
  -2   4  -8 113.571 21.8439   9
  -2   4  -7 1.28769 9.15529   2
  -2   4  -7 3.54060 11.7733   3
  -2   4  -7-4.79459 11.8620   9
  -2   4  -7 4.67009 6.37807   1
  -2   4  -6 2.22204 5.90135   1
  -2   4  -6 14.3125 8.59492   2
  -2   4  -6 11.1307 10.4874   3
  -2   4  -6 9.17224 3.03077   8
  -2   4  -6 2.08891 10.0049   9
  -2   4  -5 214.315 16.2633   1
  -2   4  -5 198.004 23.7045   6
  -2   4  -5 196.374 13.1308   8
  -2   4  -5 205.222 17.3512   2
  -2   4  -5 232.042 23.0756   9
  -2   4  -4 531.156 29.6945   4
  -2   4  -4 517.803 40.0529   6
  -2   4  -4 579.181 32.7531   1
  -2   4  -4 494.714 32.5828   2
  -2   4  -4 577.346 38.7425   9
  -2   4  -3 280.420 15.0706   4
  -2   4  -3 257.106 24.1114   6
  -2   4  -3 253.698 17.8259   2
  -2   4  -3 223.807 20.9939   9
  -2   4  -2 22.2564 4.13632   2
  -2   4  -2 29.1876 8.91850   6
  -2   4  -2 19.6118 5.95300   9
  -2   4  -1 227.596 20.6193   6
  -2   4  -1 232.117 16.5233   9
  -2   4  -1 218.172 13.0408   2
  -2   4  -1 242.052 18.9296   7
  -2   4   0 621.948 35.5452   4
  -2   4   0 678.583 40.1877   3
  -2   4   0 778.173 45.5098   6
  -2   4   0 796.952 47.1049   5
  -2   4   0 707.931 37.8152   9
  -2   4   0 776.056 42.7854   7
  -2   4   1 2363.83 127.464   3
  -2   4   1 2305.67 131.439   6
  -2   4   1 2357.61 132.591   5
  -2   4   1 2541.38 129.971   7
  -2   4   1 2419.81 123.937   4
  -2   4   2 3244.21 171.521   7
  -2   4   2 3314.84 169.176   3
  -2   4   2 3262.21 173.928   6
  -2   4   2 3296.04 174.409   5
  -2   4   2 3125.87 166.086   4
  -2   4   3 1843.66 98.3339   3
  -2   4   3 1911.58 103.503   5
  -2   4   3 1973.44 102.109   7
  -2   4   3 1674.59 95.6519   4
  -2   4   4 880.869 51.0797   3
  -2   4   4 891.827 54.7968   7
  -2   4   4 810.854 48.8149   4
  -2   4   5 662.003 38.4082   9
  -2   4   5 628.981 39.4459   4
  -2   4   5 574.482 40.2351   3
  -2   4   5 729.696 46.3906   7
  -2   4   6 13.1559 7.82703   4
  -2   4   6 11.2610 9.19707   3
  -2   4   6 19.2941 7.79598   9
  -2   4   6 9.90364 12.0886   7
  -2   4   7 43.0936 10.8926   4
  -2   4   7 57.6960 13.2610   3
  -2   4   7 37.8993 15.3637   7
  -2   4   7 33.2805 10.4536   9
  -2   4   8 33.9882 11.2584   9
  -2   4   8 48.9741 12.5799   4
  -2   4   8 41.4712 12.6551   3
  -2   4   9 44.5646 14.8251   3
  -2   4   9 50.7528 15.2990   9
  -2   5 -10 29.5159 19.4845   3
  -2   5  -9-7.31351 20.8077   6
  -2   5  -9-12.2224 18.4167   9
  -2   5  -9 26.9127 18.5897   3
  -2   5  -8 48.9554 14.0189   2
  -2   5  -8 45.0649 16.6819   3
  -2   5  -8 82.1636 23.2108   6
  -2   5  -8 57.3512 18.9049   9
  -2   5  -8 75.2622 11.0318   1
  -2   5  -7 170.033 18.1616   2
  -2   5  -7 130.920 19.9747   3
  -2   5  -7 162.210 14.8475   1
  -2   5  -7 141.252 24.1189   6
  -2   5  -7 164.249 22.9635   9
  -2   5  -6 287.937 29.4158   9
  -2   5  -6 337.665 20.4396   4
  -2   5  -6 319.765 22.6934   1
  -2   5  -6 301.441 32.2181   6
  -2   5  -6 325.836 24.6604   2
  -2   5  -6 293.983 18.6316   8
  -2   5  -5 51.4329 9.28024   2
  -2   5  -5 45.6609 8.53853   1
  -2   5  -5 25.7454 12.8870   6
  -2   5  -5 63.8672 13.4003   9
  -2   5  -5 50.7469 6.00639   4
  -2   5  -4 53.0774 5.17084   4
  -2   5  -4 47.8777 8.09049   2
  -2   5  -4 50.9834 11.8495   9
  -2   5  -4 42.0516 13.1969   6
  -2   5  -3 480.669 38.7171   6
  -2   5  -3 498.629 27.1436   4
  -2   5  -3 563.419 30.4944   2
  -2   5  -3 510.331 35.4362   9
  -2   5  -2 1016.12 61.1003   9
  -2   5  -2 1106.05 67.4437   6
  -2   5  -2 1059.59 56.6779   2
  -2   5  -2 1118.77 64.7196   7
  -2   5  -1 633.384 45.4006   6
  -2   5  -1 660.901 35.3152   2
  -2   5  -1 675.449 39.4630   9
  -2   5  -1 725.030 44.4408   7
  -2   5   0 1176.13 64.2433   3
  -2   5   0 1126.37 68.3108   6
  -2   5   0 1061.40 58.2048   4
  -2   5   0 1129.54 59.3525   9
  -2   5   0 1136.79 66.7143   7
  -2   5   0 1098.67 69.5384   5
  -2   5   1 1483.68 73.3674   4
  -2   5   1 1472.72 78.5869   3
  -2   5   1 1331.49 70.4421   2
  -2   5   1 1467.95 83.6786   5
  -2   5   1 1440.87 80.9194   7
  -2   5   1 1451.67 82.0979   6
  -2   5   2 1730.45 87.6827   4
  -2   5   2 1622.50 91.6946   3
  -2   5   2 1504.34 94.3083   6
  -2   5   2 1635.19 85.1386   2
  -2   5   2 1635.34 96.1152   5
  -2   5   2 1658.96 94.7065   7
  -2   5   3 555.740 33.9369   3
  -2   5   3 454.280 27.5707   2
  -2   5   3 480.018 29.7927   4
  -2   5   3 450.507 35.7366   5
  -2   5   3 474.399 35.8441   7
  -2   5   4 112.179 16.4866   7
  -2   5   4 90.8764 11.4922   4
  -2   5   4 128.190 10.9735   2
  -2   5   4 112.819 14.5139   3
  -2   5   5 8.40972 9.88720   3
  -2   5   5 1.03011 6.91245   4
  -2   5   5-2.02427 11.2348   7
  -2   5   5 2.91046 4.20442   9
  -2   5   6 81.7501 15.3342   3
  -2   5   6 121.417 14.3631   4
  -2   5   6 113.673 19.9493   7
  -2   5   6 117.387 12.2735   9
  -2   5   7 86.8770 14.5218   4
  -2   5   7 60.7050 18.6908   7
  -2   5   7 75.3729 15.6484   3
  -2   5   7 83.6028 12.3273   9
  -2   5   8 189.874 20.8914   4
  -2   5   8 144.522 24.8016   7
  -2   5   8 144.909 20.7849   3
  -2   5   9 188.588 22.6403   4
  -2   6 -10 53.2994 22.2614   3
  -2   6  -9 124.015 26.9620   9
  -2   6  -9 129.234 24.4437   3
  -2   6  -9 144.992 31.0409   6
  -2   6  -8 5.64443 11.4955   2
  -2   6  -8 3.68847 8.55863   1
  -2   6  -8 2.16894 14.5539   3
  -2   6  -8-6.88045 19.5770   6
  -2   6  -8 19.4283 16.7300   9
  -2   6  -7 85.3830 11.8592   1
  -2   6  -7 96.6517 14.3232   2
  -2   6  -7 84.0380 9.88457   4
  -2   6  -7 78.7181 18.6582   9
  -2   6  -7 71.6439 22.0410   6
  -2   6  -6 67.8147 12.0320   2
  -2   6  -6 61.5934 7.39575   4
  -2   6  -6 59.1972 10.4467   1
  -2   6  -6 44.9336 16.8482   6
  -2   6  -6 82.0880 17.5589   9
  -2   6  -5 88.0712 16.5818   9
  -2   6  -5 89.4869 7.80213   4
  -2   6  -5 87.8047 11.3870   2
  -2   6  -5 83.7037 17.7350   6
  -2   6  -4 276.654 18.0943   2
  -2   6  -4 225.161 13.9939   4
  -2   6  -4 200.087 21.4952   9
  -2   6  -4 209.508 25.5832   6
  -2   6  -3 1216.76 71.2643   3
  -2   6  -3 1304.50 78.5065   6
  -2   6  -3 1228.86 72.1062   9
  -2   6  -3 1293.33 66.3212   2
  -2   6  -2 1646.48 92.6776   6
  -2   6  -2 1569.70 84.8314   9
  -2   6  -2 1468.54 79.5122   2
  -2   6  -2 1543.21 89.6915   7
  -2   6  -1 922.534 60.2501   6
  -2   6  -1 919.811 52.6394   9
  -2   6  -1 938.279 60.1483   7
  -2   6   0 700.938 44.1731   3
  -2   6   0 718.887 47.9411   6
  -2   6   0 746.888 47.6426   7
  -2   6   0 646.096 37.4510   9
  -2   6   0 649.535 48.7446   5
  -2   6   1 242.060 14.0395   2
  -2   6   1 209.070 23.2584   7
  -2   6   1 279.063 22.8122   3
  -2   6   1 266.504 26.4480   5
  -2   6   1 253.692 24.3589   6
  -2   6   1 240.864 16.7573   4
  -2   6   2-5.60801 9.54742   7
  -2   6   2 8.30046 9.12208   3
  -2   6   2 0.69040 5.63077   4
  -2   6   2 5.46963 8.57841   6
  -2   6   2 9.81073 10.1716   5
  -2   6   2 8.19496 3.23899   2
  -2   6   3 187.790 15.7157   4
  -2   6   3 165.559 21.6941   7
  -2   6   3 189.680 13.5171   2
  -2   6   3 197.553 20.2967   3
  -2   6   3 172.204 21.8599   5
  -2   6   4 47.7271 14.2641   7
  -2   6   4 61.3602 10.5158   4
  -2   6   4 67.4864 8.83672   2
  -2   6   4 71.5337 14.2047   3
  -2   6   5 72.9272 16.1936   3
  -2   6   5 128.673 15.1327   4
  -2   6   5 113.519 20.2053   7
  -2   6   5 128.454 13.2231   2
  -2   6   6 82.6147 13.8716   4
  -2   6   6 75.3625 19.8001   7
  -2   6   6 86.2643 9.53684   9
  -2   6   6 99.0081 17.9080   3
  -2   6   7 23.0305 15.2586   3
  -2   6   7 43.7412 12.5492   4
  -2   6   7 31.5138 18.4411   7
  -2   6   8 4.90124 12.4057   4
  -2   6   8 8.13676 16.6670   3
  -2   6   8-6.21347 20.0998   7
  -2   6   9 19.9376 14.6497   4
  -2   6   9 46.9236 24.0525   7
  -2   7  -9-2.48674 19.0107   3
  -2   7  -9-4.01237 21.6894   6
  -2   7  -9-3.15305 17.9421   9
  -2   7  -8 98.4449 24.3734   6
  -2   7  -8 67.8921 21.2765   9
  -2   7  -7 140.897 23.6203   9
  -2   7  -7 76.2519 23.8991   6
  -2   7  -7 106.141 15.1861   2
  -2   7  -7 124.866 14.5645   1
  -2   7  -6 480.902 39.7900   9
  -2   7  -6 474.073 32.0835   2
  -2   7  -6 435.604 43.2070   6
  -2   7  -5 775.381 46.7359   2
  -2   7  -5 744.811 54.0962   9
  -2   7  -5 812.368 59.5588   6
  -2   7  -5 823.122 42.7730   4
  -2   7  -5 689.812 50.9237   3
  -2   7  -4 758.194 51.5972   3
  -2   7  -4 870.346 60.0502   6
  -2   7  -4 770.720 46.5544   2
  -2   7  -4 848.032 54.3521   9
  -2   7  -4 835.520 43.6336   4
  -2   7  -3 870.971 52.2520   9
  -2   7  -3 788.718 52.3339   3
  -2   7  -3 810.245 57.8847   6
  -2   7  -3 805.864 45.6210   2
  -2   7  -2 88.4480 14.2333   3
  -2   7  -2 95.5763 12.2113   9
  -2   7  -2 92.2575 16.7840   6
  -2   7  -2 111.196 18.7264   7
  -2   7  -2 63.5600 7.20011   2
  -2   7  -1 24.5531 12.3854   7
  -2   7  -1 35.6275 13.9841   6
  -2   7  -1 19.8310 6.29122   9
  -2   7   0-2.40169 13.3289   5
  -2   7   0 10.3752 11.5161   7
  -2   7   0-2.00352 10.5336   6
  -2   7   0 1.83680 3.87226   9
  -2   7   0 1.53842 9.47214   3
  -2   7   1 7.59152 3.33783   2
  -2   7   1 10.7563 11.9458   7
  -2   7   1 10.3360 6.16757   4
  -2   7   1 7.83354 11.0144   6
  -2   7   1 6.39650 9.85399   3
  -2   7   1 6.85545 11.8481   5
  -2   7   2 230.830 17.1827   4
  -2   7   2 190.728 23.9916   7
  -2   7   2 182.931 13.0909   2
  -2   7   2 182.000 22.8590   6
  -2   7   2 204.743 21.9500   3
  -2   7   2 239.426 25.6542   5
  -2   7   3 274.943 21.1090   4
  -2   7   3 226.677 25.3685   3
  -2   7   3 302.093 30.4609   7
  -2   7   3 266.010 17.8449   2
  -2   7   3 277.514 27.9579   5
  -2   7   4 212.643 18.9463   4
  -2   7   4 184.300 25.4396   7
  -2   7   4 183.323 15.6619   2
  -2   7   4 228.650 24.7948   3
  -2   7   5 68.5556 20.2638   7
  -2   7   5 43.3367 11.5204   4
  -2   7   5 73.1747 10.6341   2
  -2   7   6 21.0222 11.5581   4
  -2   7   6 59.2909 21.6045   7
  -2   7   6 18.9711 15.2752   3
  -2   7   7 114.400 17.9631   4
  -2   7   7 129.140 27.5679   7
  -2   7   8 149.345 20.6134   4
  -2   7   8 76.1565 27.8790   7
  -2   7   9 165.165 25.6994   8
  -2   8  -8 264.483 39.5606   6
  -2   8  -8 347.820 37.1949   9
  -2   8  -7 294.530 22.8946   1
  -2   8  -7 185.545 28.3361   7
  -2   8  -7 199.030 28.8766   9
  -2   8  -7 220.276 34.2883   6
  -2   8  -6 227.322 20.2532   8
  -2   8  -6 201.491 30.9194   6
  -2   8  -6 235.001 27.2923   9
  -2   8  -6 174.183 27.0161   7
  -2   8  -5 79.4808 21.5008   6
  -2   8  -5 75.6584 18.5214   9
  -2   8  -5 86.8166 11.9059   2
  -2   8  -4 214.849 29.0459   6
  -2   8  -4 207.587 23.2012   9
  -2   8  -4 257.977 18.3102   2
  -2   8  -3 73.9692 15.9695   3
  -2   8  -3 74.9884 14.0058   9
  -2   8  -3 94.2985 20.3876   6
  -2   8  -3 101.493 9.81941   2
  -2   8  -2 27.4374 12.6228   3
  -2   8  -2 17.9110 8.46656   9
  -2   8  -2 28.8546 15.1565   6
  -2   8  -2 24.7231 5.60661   2
  -2   8  -1 94.3334 19.3389   7
  -2   8  -1 54.5951 20.5546   5
  -2   8  -1 85.6457 10.6586   9
  -2   8  -1 97.8800 18.6995   6
  -2   8   0 150.701 23.4718   7
  -2   8   0 145.159 21.0641   6
  -2   8   0 178.240 20.3708   3
  -2   8   0 94.5340 21.7953   5
  -2   8   0 150.611 10.4054   2
  -2   8   0 143.838 10.9346   9
  -2   8   1 136.502 23.4500   7
  -2   8   1 129.887 9.63286   2
  -2   8   1 126.221 13.0382   4
  -2   8   1 114.746 19.4157   6
  -2   8   1 136.447 23.1039   5
  -2   8   1 127.239 19.1434   3
  -2   8   2 143.018 24.2113   7
  -2   8   2 143.922 11.3339   2
  -2   8   2 166.531 15.4589   4
  -2   8   2 153.891 22.6824   5
  -2   8   2 151.493 21.9261   3
  -2   8   3-2.11189 8.90462   4
  -2   8   3 14.8203 14.6961   3
  -2   8   3-2.36093 13.5986   5
  -2   8   3 5.85636 5.75207   2
  -2   8   3 11.3670 16.9418   7
  -2   8   4 47.6378 21.0876   7
  -2   8   4 40.7161 11.6685   4
  -2   8   4 35.0793 8.39743   2
  -2   8   5 132.363 17.5484   4
  -2   8   5 94.6570 24.5302   7
  -2   8   5 117.344 14.0338   2
  -2   8   6 142.774 20.0935   4
  -2   8   6 232.022 33.3660   7
  -2   8   7 222.121 23.9427   4
  -2   8   7 155.587 32.4441   7
  -2   8   8 244.094 30.9451   8
  -2   9  -8 106.791 26.3822   9
  -2   9  -7 36.7880 23.5646   6
  -2   9  -7 87.4156 22.3129   9
  -2   9  -6 45.0632 21.2043   7
  -2   9  -6 60.9847 22.8377   6
  -2   9  -6 30.5263 19.2517   9
  -2   9  -5-2.04840 14.6775   9
  -2   9  -5 8.70243 12.0241   8
  -2   9  -5 16.5895 19.0336   7
  -2   9  -5-6.24342 19.2210   6
  -2   9  -4-12.2401 12.3365   9
  -2   9  -4 11.6722 16.1964   6
  -2   9  -3 215.648 21.2238   9
  -2   9  -3 133.678 25.2460   6
  -2   9  -2 158.963 16.7810   9
  -2   9  -2 149.104 24.0494   6
  -2   9  -1 78.9052 19.9205   7
  -2   9  -1 70.5859 9.93941   9
  -2   9  -1 79.6191 19.0695   6
  -2   9  -1 89.2289 22.2589   5
  -2   9   0-17.4069 16.9093   7
  -2   9   0 3.00412 18.3052   5
  -2   9   0 13.7588 12.8927   6
  -2   9   0 12.2073 8.18907   4
  -2   9   1 4.62269 8.13423   4
  -2   9   1 3.01777 18.1890   7
  -2   9   1-4.49868 13.1082   6
  -2   9   1 2.86964 14.1990   5
  -2   9   2 61.4971 12.5026   4
  -2   9   2 32.8671 18.2914   5
  -2   9   3 154.447 29.0476   7
  -2   9   3 166.565 18.2146   4
  -2   9   4 285.201 25.6528   4
  -2   9   4 307.852 38.3585   7
  -2   9   5 316.092 39.4377   7
  -2   9   5 296.243 27.2390   4
  -2   9   6 191.533 23.8122   4
  -2  10  -7-7.62274 25.7975   6
  -2  10  -6 45.7740 25.9054   6
  -2  10  -5 9.84860 21.0432   6
  -2  10  -4 12.5034 19.2703   7
  -2  10  -4 12.2138 18.4299   6
  -2  10  -4 28.3260 14.7911   8
  -2  10  -3 97.2631 24.2120   6
  -2  10  -2 39.9456 19.3307   6
  -2  10  -1-7.45757 15.9343   6
  -2  10   0 114.141 27.6193   7
  -2  10   1 156.703 30.4017   7
  -2  10   1 124.895 15.3868   4
  -2  10   2 262.545 23.4360   4
  -2  10   2 301.102 38.9378   7
  -2  10   3 363.548 44.5439   7
  -2  10   3 345.034 28.3720   4
  -2  10   4 367.035 30.6357   4
  -2  10   5 154.649 21.4959   4
  -2  11  -4 7.99260 15.0725   8
  -2  11  -3 4.15493 16.7190   8
  -2  11  -2 148.493 23.3663   8
  -1  -9  -1 512.571 44.7341   3
  -1  -9   0 272.001 31.2584   3
  -1  -9   1 38.4283 18.8365   3
  -1  -8  -2 110.553 22.3899   3
  -1  -8  -1 36.3429 16.4447   3
  -1  -8   0 18.4442 14.5990   3
  -1  -8   1 3.95998 12.5672   3
  -1  -7  -5 316.622 33.8318   3
  -1  -7  -4 61.2247 17.9491   3
  -1  -7  -1 97.5396 19.9256   7
  -1  -7  -1 85.0241 16.7319   3
  -1  -7   0 473.321 38.6485   3
  -1  -7   0 585.827 43.2840   7
  -1  -7   1 303.459 30.7532   7
  -1  -7   1 366.766 30.3500   3
  -1  -7   2 50.0712 13.6655   3
  -1  -6  -7 54.3429 20.0649   3
  -1  -6  -6 44.1745 17.6720   3
  -1  -6  -5 17.4215 14.5084   3
  -1  -6  -4 59.0307 10.3238   6
  -1  -6  -4 62.9559 16.0218   3
  -1  -6  -3 20.3993 15.7018   7
  -1  -6  -3 34.6760 8.91171   6
  -1  -6  -3 38.1355 7.03045   6
  -1  -6  -2 55.4935 6.65050   6
  -1  -6  -2 56.4993 16.0256   7
  -1  -6  -1 106.342 18.1334   7
  -1  -6  -1 74.5038 14.0890   3
  -1  -6   0 140.887 19.6558   7
  -1  -6   0 143.610 17.4822   3
  -1  -6   1 68.6135 14.5436   7
  -1  -6   1 55.4291 12.1302   3
  -1  -6   2 2.82733 7.94661   3
  -1  -5  -8 46.3848 18.6826   3
  -1  -5  -7 1.81684 13.0187   6
  -1  -5  -7-11.4201 14.7781   3
  -1  -5  -6 15.2215 11.4177   6
  -1  -5  -6 10.6405 13.9134   3
  -1  -5  -5 309.743 29.4676   3
  -1  -5  -5 261.165 23.3110   6
  -1  -5  -5 322.097 27.4499   6
  -1  -5  -4 418.623 35.2579   3
  -1  -5  -4 391.205 31.7832   6
  -1  -5  -4 541.195 40.5135   7
  -1  -5  -4 485.179 30.8135   6
  -1  -5  -3 64.2239 15.8167   7
  -1  -5  -3 38.3446 7.37701   6
  -1  -5  -3 48.9321 9.38720   6
  -1  -5  -3 50.2618 14.0742   3
  -1  -5  -2 2.80601 4.87233   6
  -1  -5  -2 7.26767 9.82307   7
  -1  -5  -1 18.2671 10.8736   7
  -1  -5  -1 14.1774 8.76485   3
  -1  -5   0 222.577 22.1637   7
  -1  -5   0 253.938 21.7518   3
  -1  -5   1 1103.69 65.1057   3
  -1  -5   1 1098.80 66.7984   7
  -1  -5   2 1161.48 65.0715   6
  -1  -5   2 1286.29 70.2589   3
  -1  -4  -9-7.44529 18.9725   6
  -1  -4  -9 2.45219 18.7464   3
  -1  -4  -8 40.9923 16.7193   6
  -1  -4  -8 73.3630 19.7328   3
  -1  -4  -7 84.8644 17.0544   6
  -1  -4  -7 104.074 19.0807   3
  -1  -4  -6 20.1268 10.2451   6
  -1  -4  -6 15.6584 12.4558   3
  -1  -4  -5 175.221 24.2043   7
  -1  -4  -5 202.758 18.7720   6
  -1  -4  -5 148.585 20.0916   3
  -1  -4  -4 10.0364 11.5204   7
  -1  -4  -4 40.9540 8.82640   6
  -1  -4  -4 32.5496 11.0223   3
  -1  -4  -3 51.8023 9.43595   6
  -1  -4  -3 62.3794 13.5685   7
  -1  -4  -3 67.7537 8.35447   6
  -1  -4  -3 45.5110 11.0701   3
  -1  -4  -2 159.524 17.6091   7
  -1  -4  -2 135.317 12.4122   6
  -1  -4  -1 503.055 35.7394   3
  -1  -4  -1 585.338 37.9750   7
  -1  -4   0 1200.26 70.3987   3
  -1  -4   0 1274.44 72.2582   7
  -1  -4   1 2201.83 120.193   3
  -1  -4   1 2266.52 121.817   7
  -1  -4   2 2484.89 130.830   6
  -1  -4   2 2562.25 134.168   3
  -1  -4   6 80.5345 15.9582   9
  -1  -4   7 238.594 26.8469   9
  -1  -4   8 153.533 24.2843   9
  -1  -3 -10 25.7590 20.6015   6
  -1  -3 -10 52.4884 20.2109   3
  -1  -3  -9 45.3239 18.3035   6
  -1  -3  -9 39.6360 17.7100   3
  -1  -3  -8 74.7371 18.6876   6
  -1  -3  -8 71.1280 17.5197   3
  -1  -3  -7-5.62981 12.2548   6
  -1  -3  -7-0.87357 6.67815   5
  -1  -3  -7 5.94126 12.4446   3
  -1  -3  -6 3.14913 9.49090   6
  -1  -3  -6-9.01864 10.5116   3
  -1  -3  -5 9.05512 7.97093   6
  -1  -3  -5 3.26226 8.70310   3
  -1  -3  -4 838.161 49.5223   6
  -1  -3  -4 783.126 52.2336   3
  -1  -3  -4 850.370 55.3048   7
  -1  -3  -3 1570.94 84.8811   6
  -1  -3  -3 1549.42 88.8310   3
  -1  -3  -3 1574.83 90.8817   7
  -1  -3  -2 1217.93 65.6189   6
  -1  -3  -2 1231.65 71.9345   7
  -1  -3  -1 950.404 59.5039   3
  -1  -3  -1 1169.32 62.1402   7
  -1  -3   0 1192.70 64.7676   3
  -1  -3   0 1102.13 65.3030   7
  -1  -3   1 1129.40 63.0382   7
  -1  -3   1 1093.03 61.9871   3
  -1  -3   2 81.5198 8.74712   3
  -1  -3   5 10.5911 7.38370   9
  -1  -3   6 167.159 19.6334   9
  -1  -3   7 316.597 29.5770   9
  -1  -2 -10 20.4233 19.2804   6
  -1  -2 -10 35.9127 18.7232   3
  -1  -2  -9-10.2546 17.5021   6
  -1  -2  -9-2.21065 15.0930   3
  -1  -2  -8 4.46916 14.8639   6
  -1  -2  -8 8.07179 12.6846   3
  -1  -2  -7 209.208 28.4304   7
  -1  -2  -7 278.114 26.8377   6
  -1  -2  -7 246.631 25.0107   3
  -1  -2  -6 236.267 22.8481   6
  -1  -2  -6 231.237 23.0990   3
  -1  -2  -5 761.300 48.3231   6
  -1  -2  -5 742.404 48.7590   3
  -1  -2  -4 2449.07 133.405   3
  -1  -2  -4 2436.89 131.315   6
  -1  -2  -3 1855.56 98.7558   7
  -1  -2  -3 1720.54 93.5920   6
  -1  -2  -3 1675.06 96.0597   3
  -1  -2  -2 1263.12 68.4962   6
  -1  -2  -2 1316.13 73.3873   7
  -1  -2  -1 323.610 17.9005   6
  -1  -2  -1 278.954 21.7261   7
  -1  -2   0 31.2351 5.67397   7
  -1  -2   0 44.6938 6.13720   3
  -1  -2   1 9.88628 4.08207   7
  -1  -2   1 9.02792 3.52258   3
  -1  -2   1 19.2275 4.12945   8
  -1  -2   2 682.584 38.8983   3
  -1  -2   2 717.441 39.0722   8
  -1  -2   3 956.403 51.6209   8
  -1  -2   4 543.942 36.1767   9
  -1  -2   8 210.570 25.5207   9
  -1  -2   9 190.247 25.0053   9
  -1  -1 -11 4.92755 17.9232   3
  -1  -1 -10-5.98276 19.8934   6
  -1  -1 -10-6.01962 19.4725   9
  -1  -1 -10 2.27294 15.7762   3
  -1  -1  -9 55.1263 19.0545   6
  -1  -1  -9 72.6450 18.6053   3
  -1  -1  -9 53.9375 18.9662   9
  -1  -1  -8 491.639 41.2903   6
  -1  -1  -8 428.602 40.4227   9
  -1  -1  -7 663.499 47.8027   6
  -1  -1  -7 603.683 49.3072   7
  -1  -1  -7 707.568 44.8927   2
  -1  -1  -7 626.637 47.8829   9
  -1  -1  -6 388.530 29.9330   6
  -1  -1  -6 355.063 27.3824   2
  -1  -1  -6 330.864 28.1669   3
  -1  -1  -6 330.296 29.4990   9
  -1  -1  -5 994.286 58.6284   6
  -1  -1  -5 931.425 55.7286   2
  -1  -1  -5 936.397 57.4012   3
  -1  -1  -5 899.291 58.6647   9
  -1  -1  -4 1206.20 68.6174   6
  -1  -1  -4 1166.13 68.7602   3
  -1  -1  -4 1205.31 70.2160   9
  -1  -1  -3 231.041 17.4139   6
  -1  -1  -3 226.799 18.2309   3
  -1  -1  -3 226.208 18.7266   9
  -1  -1  -3 210.491 18.9300   7
  -1  -1  -2 137.793 11.1339   6
  -1  -1  -2 148.198 13.5724   7
  -1  -1  -1 72.7270 6.09036   6
  -1  -1  -1 68.9737 7.93168   7
  -1  -1  -1 78.0488 7.08751   8
  -1  -1   0 16.8218 3.48621   7
  -1  -1   0 21.0093 3.76103   3
  -1  -1   1 1477.12 74.9161   8
  -1  -1   1 1484.88 74.9402   7
  -1  -1   1 1352.02 74.4484   3
  -1  -1   2 2844.01 145.584   8
  -1  -1   3 306.391 17.5118   8
  -1  -1   4 140.357 8.89683   8
  -1  -1   5 176.030 17.4179   9
  -1  -1   6 156.442 17.6207   9
  -1  -1   7 823.422 55.5369   9
  -1  -1   8 964.676 64.3384   9
  -1  -1   9 833.693 59.6836   9
  -1   0 -11 113.398 28.6611   9
  -1   0 -11 80.6799 22.9029   3
  -1   0 -10 263.987 29.9226   3
  -1   0 -10 276.381 35.4060   6
  -1   0 -10 263.941 33.5563   9
  -1   0  -9 354.843 37.8910   6
  -1   0  -9 378.877 33.9507   3
  -1   0  -9 414.419 38.4929   9
  -1   0  -8 658.976 51.3110   6
  -1   0  -8 584.221 51.0243   7
  -1   0  -8 697.135 48.2135   3
  -1   0  -8 752.591 52.2228   9
  -1   0  -7 277.162 30.1046   7
  -1   0  -7 274.023 28.1956   6
  -1   0  -7 353.316 28.2587   3
  -1   0  -7 320.032 29.6356   9
  -1   0  -6 118.166 14.6312   3
  -1   0  -6 103.058 17.5064   7
  -1   0  -6 111.942 16.7213   6
  -1   0  -6 126.233 17.1256   9
  -1   0  -5 318.985 25.8080   9
  -1   0  -5 273.808 24.2841   6
  -1   0  -5 287.293 23.3697   3
  -1   0  -4 39.2698 7.93265   3
  -1   0  -4 29.8518 7.40596   6
  -1   0  -4 31.0723 7.91033   9
  -1   0  -3 732.211 43.4754   6
  -1   0  -3 720.006 42.7949   3
  -1   0  -3 726.558 44.1091   9
  -1   0  -2 1646.20 89.0807   6
  -1   0  -2 1772.31 90.2798   7
  -1   0  -2 1664.85 86.5232   8
  -1   0  -2 1603.83 89.7916   9
  -1   0  -1 1165.86 62.1672   7
  -1   0  -1 1127.04 61.4946   6
  -1   0  -1 1171.28 60.4276   8
  -1   0   0 779.620 40.7619   6
  -1   0   0 736.045 40.4451   3
  -1   0   0 776.731 40.9203   5
  -1   0   1 68.8868 5.04188   8
  -1   0   2 227.905 13.0301   8
  -1   0   3 101.232 9.54761   9
  -1   0   3 83.1538 5.88862   8
  -1   0   4 973.844 50.7405   8
  -1   0   4 968.779 56.4071   9
  -1   0   5 844.236 53.6243   9
  -1   0   5 896.144 46.6089   8
  -1   0   6 1391.63 81.2063   9
  -1   0   6 1374.64 76.2151   4
  -1   0   7 855.684 56.3583   9
  -1   0   8 354.289 31.9687   9
  -1   0   9 155.811 23.4179   9
  -1   1 -11 88.2297 21.4062   3
  -1   1 -10 123.998 26.5245   6
  -1   1 -10 110.928 23.4763   9
  -1   1 -10 110.420 21.2038   3
  -1   1  -9 291.671 29.0259   3
  -1   1  -9 286.265 33.8071   6
  -1   1  -9 342.503 34.1721   9
  -1   1  -8 175.614 21.8184   3
  -1   1  -8 166.022 25.9788   7
  -1   1  -8 239.848 22.2512   2
  -1   1  -8 193.405 25.8809   6
  -1   1  -8 222.235 25.7377   9
  -1   1  -7 1.49010 9.73099   3
  -1   1  -7-5.10099 9.41382   2
  -1   1  -7-19.0666 12.7688   6
  -1   1  -7 8.22905 9.32231   9
  -1   1  -6 24.3815 9.48832   3
  -1   1  -6 3.51226 11.1584   7
  -1   1  -6-1.81354 10.0794   6
  -1   1  -6 9.80674 7.58256   2
  -1   1  -6 19.4243 10.0629   9
  -1   1  -5 6.37788 6.37706   2
  -1   1  -5-1.48806 6.61345   9
  -1   1  -5 3.24685 6.30847   3
  -1   1  -5 3.02029 7.59290   6
  -1   1  -4 708.495 42.7793   6
  -1   1  -4 597.151 41.1366   9
  -1   1  -4 669.426 38.5891   2
  -1   1  -4 619.773 39.4462   3
  -1   1  -3 567.449 36.3077   6
  -1   1  -3 554.722 34.3237   3
  -1   1  -3 567.708 33.4469   2
  -1   1  -3 588.209 30.6645   8
  -1   1  -3 572.503 31.8376   1
  -1   1  -2 1698.61 82.4220   2
  -1   1  -2 1661.44 85.0865   6
  -1   1  -2 1431.93 83.0203   3
  -1   1  -2 1431.93 81.0128   1
  -1   1  -2 1633.33 80.4325   8
  -1   1  -1 9.32714 2.34905   2
  -1   1  -1 12.2064 2.21687   1
  -1   1  -1 12.7989 1.80798   8
  -1   1   1 23.7921 2.67391   4
  -1   1   1 36.2106 3.51018   7
  -1   1   1 37.5851 3.00590   3
  -1   1   2 4669.89 238.778   3
  -1   1   2 4604.72 239.646   9
  -1   1   2 4891.22 240.605   7
  -1   1   3 8317.14 437.731   3
  -1   1   3 8841.93 439.683   9
  -1   1   3 8996.34 440.620   7
  -1   1   4 4501.39 233.345   9
  -1   1   4 4491.53 230.677   3
  -1   1   5 474.521 28.3751   3
  -1   1   5 416.931 30.6132   9
  -1   1   5 449.240 28.4243   4
  -1   1   6 195.950 16.2502   3
  -1   1   6 193.537 19.2680   9
  -1   1   6 201.480 16.6243   4
  -1   1   7 36.8450 8.82953   4
  -1   1   7 44.8616 9.52320   3
  -1   1   7 43.2257 11.5990   9
  -1   1   7 35.6725 4.40411   1
  -1   1   8 25.6333 9.60828   4
  -1   1   8 35.1168 4.17070   1
  -1   1   8 26.5563 11.8220   3
  -1   1   8 40.6955 13.9880   9
  -1   1   8 34.3954 6.08251   8
  -1   1   9 29.2961 11.4723   4
  -1   1   9 20.0007 15.3792   9
  -1   1   9 33.6652 5.95392   8
  -1   1  10 67.7139 14.9372   4
  -1   2 -11 114.937 23.1136   3
  -1   2 -10 60.7256 19.0757   3
  -1   2 -10 13.1894 18.1669   6
  -1   2 -10 45.1190 20.4493   9
  -1   2  -9 7.49357 13.9509   3
  -1   2  -9 17.5812 17.0933   6
  -1   2  -9 24.1228 15.6388   9
  -1   2  -8 142.393 17.5878   2
  -1   2  -8 127.827 18.2195   3
  -1   2  -8 92.7455 20.3625   6
  -1   2  -8 153.381 21.6571   9
  -1   2  -7 395.651 35.6057   6
  -1   2  -7 434.360 35.5133   9
  -1   2  -7 426.838 30.3287   2
  -1   2  -7 392.748 31.4411   3
  -1   2  -6 99.6960 12.0860   2
  -1   2  -6 92.8739 10.4323   4
  -1   2  -6 77.3594 12.6898   3
  -1   2  -5 60.2104 8.84062   2
  -1   2  -5 57.5155 7.30854   4
  -1   2  -5 52.1558 9.18919   3
  -1   2  -5 36.9136 5.41230   1
  -1   2  -4 19.9514 5.46896   2
  -1   2  -4 16.6874 3.98132   4
  -1   2  -4 14.6076 3.56224   1
  -1   2  -4 0.89660 5.99431   3
  -1   2  -4 11.2926 1.73416   8
  -1   2  -3 81.2793 6.82870   4
  -1   2  -3 81.9039 8.22579   2
  -1   2  -3 92.0797 7.18201   1
  -1   2  -3 106.766 11.0591   9
  -1   2  -3 93.4740 6.01373   8
  -1   2  -2 53.7355 4.17435   4
  -1   2  -2 56.7736 7.52748   9
  -1   2  -2 64.0341 5.66388   2
  -1   2  -1 4631.04 256.734   6
  -1   2  -1 5090.61 252.918   2
  -1   2  -1 5011.15 255.109   9
  -1   2   0 1435.66 70.0861   7
  -1   2   0 1261.17 66.5481   4
  -1   2   0 1257.39 70.8381   6
  -1   2   0 1365.03 67.5915   9
  -1   2   1 1520.49 82.5959   7
  -1   2   1 1391.87 81.2338   3
  -1   2   1 1735.58 84.4297   6
  -1   2   1 1529.32 80.1631   4
  -1   2   1 1608.03 79.3885   2
  -1   2   1 1554.62 84.1479   5
  -1   2   2 629.263 34.4197   4
  -1   2   2 602.029 35.2137   3
  -1   2   2 613.073 33.9062   2
  -1   2   2 628.392 33.6729   9
  -1   2   2 681.063 37.4321   7
  -1   2   3 1607.82 88.7543   3
  -1   2   3 1713.94 87.9145   2
  -1   2   3 1787.89 91.9552   7
  -1   2   3 1586.85 88.1265   9
  -1   2   3 1690.69 88.1177   4
  -1   2   4 1308.71 71.7478   2
  -1   2   4 1348.98 72.8309   9
  -1   2   4 1255.86 72.2357   3
  -1   2   4 1416.60 76.5809   7
  -1   2   5 704.366 43.1711   3
  -1   2   5 753.130 44.6962   9
  -1   2   5 706.080 47.2528   7
  -1   2   6 94.3972 12.1979   3
  -1   2   6 100.624 13.8239   9
  -1   2   7 135.401 15.0771   4
  -1   2   7 159.872 17.0669   3
  -1   2   7 143.502 18.0108   9
  -1   2   8 269.793 26.4363   9
  -1   2   8 242.948 19.3339   8
  -1   2   8 271.336 23.7085   3
  -1   2   8 289.587 23.4793   4
  -1   2   9 256.692 28.0079   9
  -1   2   9 238.908 22.7010   4
  -1   2   9 240.783 23.8712   3
  -1   2   9 214.389 17.5762   8
  -1   2  10 62.9413 15.7595   4
  -1   2  11-12.9065 15.8992   4
  -1   3 -11 50.3730 19.7856   3
  -1   3 -10 6.05438 15.9540   9
  -1   3 -10 41.5939 17.5683   3
  -1   3  -9 9.35440 12.4747   3
  -1   3  -9 37.6876 18.7062   9
  -1   3  -8 155.773 15.5367   4
  -1   3  -8 169.773 18.4840   2
  -1   3  -8 122.887 18.5716   3
  -1   3  -7 143.606 13.9420   4
  -1   3  -7 133.221 17.1335   3
  -1   3  -7 175.782 17.1468   2
  -1   3  -6 3.00261 7.17319   2
  -1   3  -6 4.39742 5.29927   4
  -1   3  -6 1.51468 3.96685   1
  -1   3  -6 20.5255 11.9623   6
  -1   3  -6 3.87553 8.59286   3
  -1   3  -6 3.60477 9.20292   9
  -1   3  -5 5.79936 6.62643   2
  -1   3  -5 2.51074 4.04134   4
  -1   3  -5 3.50687 7.47315   6
  -1   3  -5-3.06985 8.29728   9
  -1   3  -5-0.97253 3.71780   1
  -1   3  -4 422.067 25.2875   1
  -1   3  -4 435.295 32.3971   6
  -1   3  -4 442.433 31.1296   9
  -1   3  -4 445.169 26.9784   2
  -1   3  -4 421.846 24.7251   4
  -1   3  -3 883.724 46.6466   2
  -1   3  -3 895.797 52.4165   6
  -1   3  -3 896.984 50.6239   9
  -1   3  -3 793.852 44.4520   4
  -1   3  -2 4379.47 227.615   6
  -1   3  -2 4196.66 225.332   9
  -1   3  -2 4420.30 222.141   2
  -1   3  -1 6977.04 356.947   6
  -1   3  -1 6921.00 353.659   9
  -1   3   0 635.975 38.7263   3
  -1   3   0 734.221 41.5601   6
  -1   3   0 712.316 40.6422   7
  -1   3   0 673.434 36.3282   9
  -1   3   1 1411.55 78.9889   5
  -1   3   1 1451.28 76.7606   3
  -1   3   1 1360.17 78.0108   6
  -1   3   1 1380.54 73.0909   2
  -1   3   1 1628.90 79.0547   7
  -1   3   2 653.138 36.9772   4
  -1   3   2 698.039 39.3099   3
  -1   3   2 648.894 40.4987   5
  -1   3   2 687.114 35.0099   9
  -1   3   2 626.577 35.9824   2
  -1   3   2 626.489 40.5717   7
  -1   3   3 61.8731 7.64249   4
  -1   3   3 70.3957 6.91917   9
  -1   3   3 55.9346 8.89911   3
  -1   3   3 104.309 12.1030   7
  -1   3   3 76.1871 7.31278   2
  -1   3   4 852.826 48.5458   4
  -1   3   4 905.211 50.9278   3
  -1   3   4 850.534 48.2452   9
  -1   3   4 819.232 47.9671   2
  -1   3   4 816.112 53.5432   7
  -1   3   5 551.428 33.8792   2
  -1   3   5 558.147 34.5905   9
  -1   3   5 526.667 35.5676   3
  -1   3   5 461.842 37.7775   7
  -1   3   5 549.063 34.2062   4
  -1   3   6 158.686 16.9355   3
  -1   3   6 156.756 20.5466   7
  -1   3   6 158.693 16.4207   9
  -1   3   6 149.797 15.5941   2
  -1   3   7 20.9365 11.1778   3
  -1   3   7 34.2560 11.9901   9
  -1   3   8-2.77184 9.77610   4
  -1   3   8 1.52741 11.8334   3
  -1   3   8-1.75654 10.2364   9
  -1   3   8 7.55289 8.07998   8
  -1   3   9-2.02281 14.0398   9
  -1   3   9 7.81835 11.4589   4
  -1   3   9-14.9269 13.7476   3
  -1   3   9 11.7678 9.06924   8
  -1   3  10 12.2255 12.9069   4
  -1   4 -11 13.8820 18.1721   3
  -1   4 -10 25.1449 21.4292   6
  -1   4 -10 10.5685 16.8201   3
  -1   4  -9 92.3561 13.0547   4
  -1   4  -9 115.379 25.5417   6
  -1   4  -9 68.3084 19.9245   9
  -1   4  -9 82.0691 18.2543   3
  -1   4  -8 48.1360 12.2309   2
  -1   4  -8 30.0290 9.12238   4
  -1   4  -8 34.1193 16.6093   6
  -1   4  -8 16.5503 5.98432   1
  -1   4  -8 7.26450 13.8276   9
  -1   4  -8 18.9052 13.2776   3
  -1   4  -7 179.174 13.9101   4
  -1   4  -7 142.578 12.4607   1
  -1   4  -7 145.566 16.3605   2
  -1   4  -7 142.732 19.3249   3
  -1   4  -7 117.928 20.9938   6
  -1   4  -7 160.076 21.4671   9
  -1   4  -6 680.102 40.0234   4
  -1   4  -6 685.682 50.8021   6
  -1   4  -6 667.372 42.7924   2
  -1   4  -6 655.702 48.4242   9
  -1   4  -6 770.006 40.5642   1
  -1   4  -5 631.881 46.0434   6
  -1   4  -5 729.230 40.0550   2
  -1   4  -5 722.076 45.6553   9
  -1   4  -5 724.748 37.1187   4
  -1   4  -4 1194.89 72.6196   6
  -1   4  -4 1188.06 70.3678   9
  -1   4  -4 1202.77 65.5486   2
  -1   4  -4 1188.48 63.1547   4
  -1   4  -3 425.871 32.3454   6
  -1   4  -3 452.320 30.3132   9
  -1   4  -2 2969.86 156.857   3
  -1   4  -2 2986.98 160.150   6
  -1   4  -2 2990.71 156.911   9
  -1   4  -1 1010.30 59.7675   6
  -1   4  -1 1015.81 55.7424   9
  -1   4   0 312.705 23.6219   6
  -1   4   0 318.362 18.6134   9
  -1   4   0 289.832 23.3045   7
  -1   4   1 41.8363 9.01711   7
  -1   4   1 32.0137 6.74463   6
  -1   4   1 33.6725 7.30348   3
  -1   4   1 18.0932 7.11211   5
  -1   4   2 57.5982 10.5895   7
  -1   4   2 49.6183 5.71994   2
  -1   4   2 61.7368 9.54295   3
  -1   4   2 51.2500 6.67489   4
  -1   4   2 46.9333 9.13176   5
  -1   4   2 55.6069 4.33293   9
  -1   4   3 191.247 14.4935   4
  -1   4   3 155.420 18.0626   7
  -1   4   3 155.480 16.3050   3
  -1   4   3 177.761 12.0535   9
  -1   4   3 179.177 13.2214   2
  -1   4   4 323.603 24.4837   4
  -1   4   4 398.315 28.0662   3
  -1   4   4 380.060 24.3807   2
  -1   4   4 392.636 23.8545   9
  -1   4   4 340.313 29.8596   7
  -1   4   5 283.373 21.3866   4
  -1   4   5 244.136 22.7945   3
  -1   4   5 269.998 20.5176   2
  -1   4   5 286.141 20.6446   9
  -1   4   5 268.071 26.7457   7
  -1   4   6 210.383 22.0091   3
  -1   4   6 216.906 25.9630   7
  -1   4   6 252.116 20.5757   9
  -1   4   6 254.408 20.5833   2
  -1   4   6 206.948 19.5059   4
  -1   4   7-1.29237 9.26201   2
  -1   4   7 13.1155 9.68412   4
  -1   4   7-2.49754 13.3187   7
  -1   4   7 15.3917 9.39050   9
  -1   4   7-8.16574 11.6126   3
  -1   4   8 51.0607 15.0103   3
  -1   4   8 66.4112 14.4868   9
  -1   4   8 47.1818 12.4593   8
  -1   4   9 326.839 33.4359   3
  -1   4   9 420.863 30.8162   8
  -1   4  10 379.726 34.0931   4
  -1   5 -10 50.1611 18.9709   3
  -1   5 -10 45.1042 24.6837   6
  -1   5 -10 59.0296 21.3669   9
  -1   5  -9 58.0335 17.4879   3
  -1   5  -9 104.577 25.4912   6
  -1   5  -9 58.4983 20.4000   9
  -1   5  -8 124.223 16.4000   2
  -1   5  -8 117.235 11.8231   1
  -1   5  -8 138.293 13.6035   4
  -1   5  -8 152.335 21.4253   3
  -1   5  -8 108.082 22.9223   6
  -1   5  -8 143.960 23.2918   9
  -1   5  -7 622.192 37.1227   4
  -1   5  -7 548.255 48.6709   6
  -1   5  -7 598.104 40.7550   2
  -1   5  -7 546.300 46.2448   9
  -1   5  -7 704.911 37.9244   1
  -1   5  -6 638.262 49.3706   6
  -1   5  -6 555.017 37.9695   1
  -1   5  -6 705.266 47.8728   9
  -1   5  -6 698.927 41.1410   2
  -1   5  -6 684.175 36.7637   8
  -1   5  -6 669.794 37.6687   4
  -1   5  -5 820.200 57.9968   6
  -1   5  -5 836.956 49.9631   2
  -1   5  -5 823.069 55.4263   9
  -1   5  -5 888.539 47.2450   4
  -1   5  -4 529.751 31.8794   2
  -1   5  -4 509.078 38.8561   6
  -1   5  -4 515.275 36.7707   9
  -1   5  -3 300.225 22.8446   3
  -1   5  -3 292.970 25.8391   6
  -1   5  -3 294.199 23.6829   9
  -1   5  -2 487.309 32.3164   3
  -1   5  -2 488.866 34.8129   6
  -1   5  -2 475.321 31.2341   9
  -1   5  -1 596.942 41.1251   6
  -1   5  -1 636.687 36.8639   9
  -1   5   0 287.619 24.0858   6
  -1   5   0 324.965 19.5035   9
  -1   5   1 186.170 19.5264   7
  -1   5   1 201.858 17.8511   3
  -1   5   1 193.161 17.8918   6
  -1   5   1 169.305 11.2056   9
  -1   5   1 186.778 18.8218   5
  -1   5   2 3.82309 7.08055   3
  -1   5   2 13.5525 9.99180   7
  -1   5   2 7.84763 4.12028   2
  -1   5   2 7.50161 2.54917   9
  -1   5   2-1.40697 7.61306   5
  -1   5   3 188.351 15.0201   4
  -1   5   3 157.373 19.3061   7
  -1   5   3 164.066 12.9709   2
  -1   5   3 136.706 16.7113   3
  -1   5   3 151.718 10.8385   9
  -1   5   3 163.573 17.5506   5
  -1   5   4 59.0942 8.78037   2
  -1   5   4 73.4331 14.7903   7
  -1   5   4 55.3290 9.31611   4
  -1   5   4 53.2129 7.06650   9
  -1   5   4 64.8990 12.6319   3
  -1   5   5 43.2129 14.7925   7
  -1   5   5 13.3174 7.47709   2
  -1   5   5 37.9549 7.94254   9
  -1   5   5 35.8233 12.4567   3
  -1   5   5 38.3163 9.55409   4
  -1   5   6 401.464 27.8389   9
  -1   5   6 367.213 36.6480   7
  -1   5   6 382.588 32.8957   3
  -1   5   6 365.123 27.9132   2
  -1   5   6 404.256 29.3897   4
  -1   5   7 284.500 24.2799   9
  -1   5   7 313.322 28.9281   3
  -1   5   7 215.752 30.5851   7
  -1   5   7 243.766 23.1592   2
  -1   5   7 269.869 24.3570   4
  -1   5   8 193.957 21.3598   4
  -1   5   8 137.747 28.3928   7
  -1   5   8 186.116 21.6762   8
  -1   5   8 177.359 24.5084   3
  -1   5   9 148.098 20.9454   4
  -1   5   9 142.176 20.3977   8
  -1   6 -10 80.2625 22.0366   3
  -1   6  -9 194.290 26.6502   3
  -1   6  -9 176.290 30.8177   6
  -1   6  -9 248.803 31.9778   9
  -1   6  -8 386.666 39.4299   9
  -1   6  -8 471.542 33.9434   2
  -1   6  -8 391.769 42.5022   6
  -1   6  -8 495.202 30.4087   1
  -1   6  -7 703.933 51.0999   9
  -1   6  -7 685.718 40.4299   1
  -1   6  -7 688.224 54.2519   6
  -1   6  -7 633.753 37.2894   8
  -1   6  -7 647.849 42.4958   2
  -1   6  -7 676.784 39.0058   4
  -1   6  -6 257.808 18.3306   4
  -1   6  -6 305.606 28.5464   9
  -1   6  -6 254.853 29.3252   6
  -1   6  -6 267.294 21.6347   2
  -1   6  -6 267.260 19.4365   8
  -1   6  -5 153.106 14.3162   2
  -1   6  -5 171.784 17.5795   3
  -1   6  -5 120.149 20.1627   6
  -1   6  -5 152.440 19.5066   9
  -1   6  -5 143.529 13.8351   8
  -1   6  -5 128.059 11.2232   4
  -1   6  -4 51.5824 11.5679   3
  -1   6  -4 59.8704 13.5536   6
  -1   6  -4 67.4042 12.9241   9
  -1   6  -4 41.2257 12.8403   7
  -1   6  -3-1.75115 8.81329   7
  -1   6  -3 5.40271 10.0034   6
  -1   6  -3 15.0742 8.94062   3
  -1   6  -3 15.0240 8.70006   9
  -1   6  -2 143.612 17.8376   6
  -1   6  -2 121.956 15.2267   3
  -1   6  -2 143.887 14.0952   9
  -1   6  -1 633.309 41.4720   3
  -1   6  -1 695.063 43.5644   6
  -1   6  -1 570.786 36.7336   9
  -1   6   0 292.597 24.5263   6
  -1   6   0 324.879 28.5144   5
  -1   6   0 271.461 18.6280   9
  -1   6   1 166.749 21.5014   7
  -1   6   1 165.363 20.0585   5
  -1   6   1 191.276 18.9299   6
  -1   6   1 174.339 19.1694   3
  -1   6   1 178.154 11.8892   9
  -1   6   2 12.4423 11.0819   7
  -1   6   2 15.3747 5.51535   2
  -1   6   2 11.9412 2.87324   9
  -1   6   2 4.70485 9.37845   3
  -1   6   2 19.2598 3.21657   9
  -1   6   2 16.5077 10.2956   5
  -1   6   3 118.645 11.4509   2
  -1   6   3 117.970 18.8588   7
  -1   6   3 152.028 14.2746   4
  -1   6   3 103.115 8.24579   9
  -1   6   3 149.195 18.8383   3
  -1   6   3 143.962 17.2036   5
  -1   6   4 473.832 31.9877   4
  -1   6   4 456.024 29.7963   2
  -1   6   4 455.274 36.0861   3
  -1   6   4 438.311 26.7650   9
  -1   6   4 519.379 40.9321   7
  -1   6   5 525.045 35.5530   4
  -1   6   5 495.141 39.8287   3
  -1   6   5 488.478 33.4161   2
  -1   6   5 511.698 31.3889   9
  -1   6   5 567.373 45.4427   7
  -1   6   6 589.393 41.7639   4
  -1   6   6 608.565 47.1526   3
  -1   6   6 672.577 39.4736   9
  -1   6   6 623.202 41.0489   2
  -1   6   6 581.123 51.3829   7
  -1   6   7 259.375 25.0183   4
  -1   6   7 244.606 34.4070   7
  -1   6   7 269.390 24.2927   2
  -1   6   7 242.502 26.3475   8
  -1   6   8 306.464 28.2588   4
  -1   6   8 294.803 37.9334   7
  -1   6   8 273.951 28.3542   8
  -1   7 -10 117.194 24.7757   3
  -1   7  -9 97.0108 24.4607   9
  -1   7  -9 57.5135 20.6198   3
  -1   7  -9 51.3595 23.9727   6
  -1   7  -8 72.7457 24.8627   6
  -1   7  -8 74.2519 21.1403   9
  -1   7  -7 52.1600 17.7384   9
  -1   7  -7 50.3222 11.8857   2
  -1   7  -7 5.95593 16.6446   6
  -1   7  -6 6.61138 6.16281   4
  -1   7  -6 3.00283 10.4226   3
  -1   7  -6-13.4042 15.4407   6
  -1   7  -6 8.40384 14.4633   9
  -1   7  -6 7.24945 9.43257   2
  -1   7  -6 6.72083 8.23046   8
  -1   7  -6-8.89018 12.9530   7
  -1   7  -5 64.1293 17.2535   7
  -1   7  -5 81.9541 18.4663   6
  -1   7  -5 81.2694 14.8267   3
  -1   7  -5 82.1115 12.0499   2
  -1   7  -5 108.852 17.6867   9
  -1   7  -5 108.973 13.5968   8
  -1   7  -4 153.110 21.2342   7
  -1   7  -4 147.851 18.3240   9
  -1   7  -4 131.641 17.5741   3
  -1   7  -4 198.966 24.0690   6
  -1   7  -3-2.09746 11.9440   7
  -1   7  -3 1.99818 11.7878   6
  -1   7  -3 8.05125 9.01489   9
  -1   7  -3 36.1398 12.1265   3
  -1   7  -2 310.795 25.7543   3
  -1   7  -2 277.363 26.6970   6
  -1   7  -2 274.514 21.8275   9
  -1   7  -1 75.3041 10.0253   9
  -1   7  -1 80.3501 14.4612   6
  -1   7  -1 56.1017 13.6164   3
  -1   7   0 6.35046 9.03811   6
  -1   7   0 7.61152 5.29500   9
  -1   7   0-4.36006 11.7874   5
  -1   7   1 259.044 24.0376   6
  -1   7   1 252.919 16.0524   9
  -1   7   1 234.791 25.1493   3
  -1   7   1 268.320 26.6841   5
  -1   7   2 327.928 32.4265   7
  -1   7   2 329.848 30.2368   3
  -1   7   2 313.848 21.5081   2
  -1   7   2 298.063 28.9076   5
  -1   7   3 320.196 24.5697   4
  -1   7   3 315.329 33.3004   7
  -1   7   3 325.296 22.4692   2
  -1   7   3 297.209 28.1147   5
  -1   7   3 284.055 29.1529   3
  -1   7   4 536.818 33.5732   4
  -1   7   4 492.507 39.8397   3
  -1   7   4 420.955 25.2711   9
  -1   7   4 519.480 31.2006   2
  -1   7   4 549.361 44.6695   7
  -1   7   5 718.435 48.9354   4
  -1   7   5 821.231 47.9749   2
  -1   7   5 749.429 60.0442   7
  -1   7   6 368.846 30.0204   4
  -1   7   6 298.096 38.5196   7
  -1   7   6 367.733 27.9927   2
  -1   7   6 362.473 33.0226   8
  -1   7   7 90.9873 16.9647   4
  -1   7   7 52.5795 24.3590   7
  -1   7   7 65.1755 18.5143   8
  -1   7   7 53.8312 14.6292   2
  -1   7   8 4.31799 17.1620   8
  -1   8  -9-11.4946 23.8415   6
  -1   8  -8 3.48092 21.8752   6
  -1   8  -8 10.9919 18.9179   9
  -1   8  -8 2.70611 17.8368   7
  -1   8  -7 74.8982 21.0833   7
  -1   8  -7 49.2933 18.7925   9
  -1   8  -7 100.456 24.4182   6
  -1   8  -6 47.4973 18.7367   7
  -1   8  -6 76.8862 22.4090   6
  -1   8  -6 85.4545 13.7192   8
  -1   8  -6 79.8791 12.9176   2
  -1   8  -6 94.4532 20.5714   9
  -1   8  -5 223.984 27.9153   7
  -1   8  -5 252.302 20.6453   2
  -1   8  -5 241.758 26.1014   9
  -1   8  -5 249.067 22.8300   8
  -1   8  -5 249.116 29.8611   6
  -1   8  -4 56.3944 18.0952   7
  -1   8  -4 35.4832 15.4532   6
  -1   8  -4 38.5816 13.0012   9
  -1   8  -4 33.0297 13.8109   3
  -1   8  -4 52.5848 12.8102   8
  -1   8  -3-4.93863 14.5559   7
  -1   8  -3 5.69950 10.9659   9
  -1   8  -3-1.77779 11.1713   3
  -1   8  -3 2.17896 13.6921   6
  -1   8  -2 24.9883 14.4120   7
  -1   8  -2 18.8084 9.37564   9
  -1   8  -2 12.7842 11.9515   3
  -1   8  -2 6.01799 11.8501   6
  -1   8  -1 418.988 36.0067   3
  -1   8  -1 414.973 35.3612   6
  -1   8  -1 464.129 30.0468   9
  -1   8   0 529.236 32.1387   9
  -1   8   0 476.404 38.5864   6
  -1   8   1 745.838 55.3145   5
  -1   8   1 773.811 44.8358   2
  -1   8   1 762.417 54.7047   3
  -1   8   1 780.206 42.1393   9
  -1   8   2 473.089 29.2528   2
  -1   8   2 483.301 38.8843   5
  -1   8   3 246.382 22.4259   4
  -1   8   3 223.218 32.1279   7
  -1   8   3 234.515 26.4167   5
  -1   8   3 271.655 20.0194   2
  -1   8   4 103.162 13.5216   2
  -1   8   4 128.503 25.8355   7
  -1   8   4 119.665 16.5729   4
  -1   8   5 47.8354 22.4570   7
  -1   8   5 46.9156 14.1411   4
  -1   8   5 92.0954 20.5022   8
  -1   8   5 39.9111 12.0120   2
  -1   8   6-1.61485 13.7649   4
  -1   8   6 10.9680 23.6528   7
  -1   8   6-6.85456 16.2439   8
  -1   8   7-7.09852 18.0918   8
  -1   9  -8 11.3766 19.9420   9
  -1   9  -8 46.8042 24.3996   6
  -1   9  -7 33.2587 19.2292   9
  -1   9  -7 32.8279 23.3976   6
  -1   9  -6 16.9813 18.5085   7
  -1   9  -6 31.9728 19.4912   9
  -1   9  -6 8.99724 20.6678   6
  -1   9  -5 11.2500 18.3665   7
  -1   9  -5-8.19060 17.9934   6
  -1   9  -5 1.56159 11.7754   8
  -1   9  -5-6.04755 14.9881   9
  -1   9  -4 200.497 30.1357   7
  -1   9  -4 165.836 25.6540   6
  -1   9  -4 240.108 24.8354   9
  -1   9  -4 235.460 24.4276   8
  -1   9  -3 122.372 25.4604   7
  -1   9  -3 112.687 21.6531   6
  -1   9  -3 142.697 20.1431   8
  -1   9  -3 154.809 18.7947   9
  -1   9  -2 190.859 29.6911   7
  -1   9  -2 216.949 19.7409   9
  -1   9  -2 170.931 23.9965   6
  -1   9  -2 210.619 24.0566   8
  -1   9  -1 324.206 36.4525   7
  -1   9  -1 259.989 27.9277   6
  -1   9  -1 306.470 34.5941   5
  -1   9   0 453.919 37.4720   6
  -1   9   0 548.195 45.6235   5
  -1   9   1 511.429 44.4660   5
  -1   9   2 148.044 18.2535   4
  -1   9   3 3.50648 21.8564   7
  -1   9   3 42.9228 14.1718   4
  -1   9   3 20.2252 16.5262   8
  -1   9   4-18.3217 23.2555   7
  -1   9   4 5.83845 12.6434   4
  -1   9   4-4.69503 15.6119   8
  -1   9   5 54.1336 16.2380   4
  -1  10  -5 185.391 23.5101   8
  -1  10  -4 310.498 30.8949   8
  -1  10  -4 281.713 36.9883   7
  -1  10  -3 158.769 30.1168   7
  -1  10  -3 185.766 24.4775   8
  -1  10  -2 334.945 39.7290   7
  -1  10  -2 343.205 33.0679   8
  -1  10  -1 158.059 30.7329   7
  -1  10  -1 149.295 22.6135   8
  -1  10   0 24.9130 22.6576   7
  -1  10   0 42.0893 17.5889   8
  -1  10   1-3.75453 11.4522   4
  -1  10   1-4.60677 15.8567   8
  -1  10   2 43.3598 13.4241   4
  -1  10   3 13.1584 13.0094   4
  -1  10   4 4.75098 13.6467   4
  -1  11  -4 161.726 24.8393   8
   0  -9  -3 48.2439 18.9663   3
   0  -9  -1 2.24863 15.2188   3
   0  -9   0 105.134 19.8873   3
   0  -8  -5 28.6913 19.0590   3
   0  -8  -4 72.6450 19.4849   3
   0  -8  -3 466.225 39.3898   3
   0  -8   0 17.2145 12.7493   3
   0  -8   1 146.266 14.8584   6
   0  -8   2 226.617 19.6261   6
   0  -8   3 431.688 31.3901   6
   0  -8   4 263.699 24.3002   6
   0  -7  -7 31.3647 19.1219   3
   0  -7  -6 70.8181 19.2682   3
   0  -7  -5 23.7711 15.2896   3
   0  -7  -4 36.7337 14.9592   3
   0  -7  -3 45.2096 11.1565   6
   0  -7  -3 53.6116 14.9338   3
   0  -7  -2 13.0573 15.4906   7
   0  -7  -2 16.0069 8.30323   6
   0  -7  -1 65.4737 16.3331   7
   0  -7  -1 42.1866 8.56408   6
   0  -7   0 241.237 25.2143   7
   0  -7   0 181.316 16.3260   6
   0  -7   0 211.012 21.8739   3
   0  -7   1 606.397 41.2441   3
   0  -7   1 551.463 35.7777   6
   0  -7   2 738.287 45.4067   6
   0  -7   3 1206.22 70.1634   6
   0  -7   4 388.498 29.7822   6
   0  -7   5 97.9028 16.2642   6
   0  -6  -8 102.693 22.9288   3
   0  -6  -7 114.882 18.8123   6
   0  -6  -7 114.248 21.0041   3
   0  -6  -6 23.8768 12.0392   6
   0  -6  -6 8.22336 13.5759   3
   0  -6  -5 14.6478 12.0825   6
   0  -6  -5 9.61088 12.2140   3
   0  -6  -4 15.6160 10.1532   6
   0  -6  -4 26.9387 12.6071   3
   0  -6  -3 398.157 32.1338   3
   0  -6  -3 414.340 30.5962   6
   0  -6  -2 1475.32 82.9999   6
   0  -6  -2 1483.44 89.2479   7
   0  -6  -1 878.327 53.2823   6
   0  -6  -1 1023.08 60.8501   7
   0  -6   0 727.186 45.0656   3
   0  -6   0 623.420 39.8511   6
   0  -6   0 701.106 46.5377   7
   0  -6   1 244.734 22.2996   3
   0  -6   1 236.449 18.8941   6
   0  -6   1 283.332 24.7496   7
   0  -6   2 371.886 26.2442   6
   0  -6   3 195.804 18.2527   6
   0  -6   4 43.0694 11.1544   6
   0  -6   5 7.56132 9.31851   6
   0  -6   7 34.5609 14.2920   9
   0  -5  -9 18.5102 16.4724   6
   0  -5  -9 16.0203 17.6349   3
   0  -5  -8 28.2919 15.0826   6
   0  -5  -8 23.6093 16.2376   3
   0  -5  -7-2.44257 14.5618   6
   0  -5  -7-1.74868 12.0382   6
   0  -5  -7-6.00051 13.3024   3
   0  -5  -6 155.504 18.8582   6
   0  -5  -6 184.562 23.2096   6
   0  -5  -6 192.611 22.5847   3
   0  -5  -5 226.677 27.7860   7
   0  -5  -5 279.895 25.9669   3
   0  -5  -5 251.612 25.1909   6
   0  -5  -4 361.153 29.7082   3
   0  -5  -4 381.323 29.8887   6
   0  -5  -3 1065.06 65.0367   3
   0  -5  -3 1073.05 63.5182   6
   0  -5  -2 1543.69 88.8566   3
   0  -5  -2 1572.22 86.8204   6
   0  -5  -1 1130.96 64.5071   6
   0  -5  -1 1184.67 69.8527   7
   0  -5   0 832.764 51.4296   3
   0  -5   0 815.679 48.4580   6
   0  -5   0 937.709 54.3578   7
   0  -5   1 9.40794 5.01556   6
   0  -5   1 5.37301 7.66953   7
   0  -5   2 30.2827 7.41265   6
   0  -5   3 374.912 26.5798   6
   0  -5   4 502.472 34.8125   6
   0  -5   5 250.581 23.2488   6
   0  -5   5 264.024 24.5704   9
   0  -5   6 56.3621 13.7844   9
   0  -5   7-2.22824 13.7193   9
   0  -4 -10-7.94815 18.6875   6
   0  -4 -10 6.82371 17.2702   3
   0  -4  -9 38.3180 17.6881   3
   0  -4  -9 13.9778 15.4027   6
   0  -4  -8 113.961 20.0349   6
   0  -4  -8 87.0761 19.1990   3
   0  -4  -7 517.386 37.6500   6
   0  -4  -7 477.176 37.1181   3
   0  -4  -7 406.831 31.5161   5
   0  -4  -6 605.361 41.6971   6
   0  -4  -6 619.488 43.5434   3
   0  -4  -6 591.321 38.4692   5
   0  -4  -6 624.358 47.1056   7
   0  -4  -5 423.787 33.2594   3
   0  -4  -5 441.723 29.4036   5
   0  -4  -5 492.860 38.0426   7
   0  -4  -4 620.484 41.3490   3
   0  -4  -4 602.042 41.8213   6
   0  -4  -3 1242.82 69.6384   3
   0  -4  -3 1134.07 68.3786   6
   0  -4  -2 199.109 17.4698   3
   0  -4  -2 174.504 15.4519   6
   0  -4  -1 4.85396 6.90511   7
   0  -4  -1-0.74386 4.48356   6
   0  -4   0 241.968 19.4346   3
   0  -4   0 262.216 17.6541   6
   0  -4   0 249.046 20.5056   7
   0  -4   1 9.42069 4.42626   6
   0  -4   1 9.72350 5.79686   3
   0  -4   1 13.9767 6.43114   7
   0  -4   2 53.0375 7.87770   6
   0  -4   3 908.428 52.7901   9
   0  -4   3 853.371 51.5277   6
   0  -4   4 206.193 18.9352   6
   0  -4   4 241.553 21.1645   9
   0  -4   5 15.0567 8.79640   6
   0  -4   5 11.1048 9.05111   9
   0  -4   6 144.875 18.7121   9
   0  -4   7 106.927 19.7520   9
   0  -4   8 303.846 32.6269   9
   0  -3 -10 26.8290 19.3245   6
   0  -3 -10 51.7329 18.9705   3
   0  -3  -9 185.608 25.2888   6
   0  -3  -9 135.710 22.7636   9
   0  -3  -9 208.604 24.0002   3
   0  -3  -8 433.957 35.9274   6
   0  -3  -8 436.618 34.5158   3
   0  -3  -8 362.710 34.7221   9
   0  -3  -8 369.877 31.5446   5
   0  -3  -7 1161.29 71.1703   6
   0  -3  -7 1221.98 71.4810   3
   0  -3  -7 1113.69 68.8243   5
   0  -3  -7 1064.69 70.8417   9
   0  -3  -7 1206.15 76.3522   7
   0  -3  -6 855.391 53.2378   6
   0  -3  -6 839.460 52.8441   3
   0  -3  -6 767.518 52.4414   9
   0  -3  -6 774.896 50.0893   5
   0  -3  -6 898.353 57.6149   7
   0  -3  -5 210.468 22.7255   7
   0  -3  -5 208.150 20.1292   3
   0  -3  -5 229.909 18.5891   5
   0  -3  -4 15.6653 10.1815   7
   0  -3  -4 11.7778 7.08838   3
   0  -3  -4 28.2301 6.91157   5
   0  -3  -3-5.11981 6.10442   3
   0  -3  -3 4.76020 4.09906   5
   0  -3  -2 474.246 29.4842   3
   0  -3  -2 415.135 28.2390   6
   0  -3  -1 159.176 12.5240   6
   0  -3   0 2235.11 114.212   6
   0  -3   0 2107.47 116.737   7
   0  -3   1 8.19417 3.62451   6
   0  -3   1 6.57844 3.67476   3
   0  -3   1 12.1987 5.27796   7
   0  -3   2 39.7280 6.40397   6
   0  -3   2 20.9967 5.48481   9
   0  -3   3 22.6093 6.15110   6
   0  -3   3 24.6798 6.55499   9
   0  -3   4 663.233 41.6631   6
   0  -3   4 661.668 42.5769   9
   0  -3   5 782.730 50.6738   9
   0  -3   6 856.166 56.5354   9
   0  -3   7 503.380 40.2601   9
   0  -2 -11 174.823 31.0073   9
   0  -2 -11 127.630 23.9417   3
   0  -2 -10 260.611 34.0634   6
   0  -2 -10 297.819 33.5808   9
   0  -2 -10 313.747 30.5743   3
   0  -2  -9 135.913 22.7992   6
   0  -2  -9 162.021 21.3130   3
   0  -2  -9 171.485 24.0918   9
   0  -2  -8 284.602 31.0564   7
   0  -2  -8 277.355 28.4422   6
   0  -2  -8 283.628 28.4054   9
   0  -2  -8 293.605 25.6940   2
   0  -2  -8 219.846 25.0605   3
   0  -2  -7 169.331 22.4460   7
   0  -2  -7 117.132 18.4251   6
   0  -2  -7 162.789 17.8558   2
   0  -2  -7 129.013 17.8141   9
   0  -2  -7 140.247 17.8061   3
   0  -2  -6 1.85024 9.46474   7
   0  -2  -6 19.4108 9.11680   6
   0  -2  -6 15.7189 8.25000   2
   0  -2  -6 12.1249 9.13771   3
   0  -2  -6 10.4823 8.00730   9
   0  -2  -5 1.59320 8.49581   7
   0  -2  -5 2.35263 7.09099   3
   0  -2  -5 4.75638 6.65759   2
   0  -2  -5 1.23674 6.31479   9
   0  -2  -4 144.290 16.1261   7
   0  -2  -4 151.504 14.2515   3
   0  -2  -4 148.473 14.2332   9
   0  -2  -4 137.709 12.9304   2
   0  -2  -3 175.209 14.3807   3
   0  -2  -3 134.877 12.6901   9
   0  -2  -3 169.393 12.8760   5
   0  -2  -2 1875.31 94.9950   3
   0  -2  -2 1701.04 93.0129   5
   0  -2  -1 2629.35 136.203   6
   0  -2   0 499.741 27.8948   6
   0  -2   1 3927.98 198.668   6
   0  -2   1 3829.05 198.600   9
   0  -2   2-2.93700 3.65399   6
   0  -2   2 4.56477 3.57230   9
   0  -2   3 1212.30 69.2919   6
   0  -2   3 1306.12 70.4664   9
   0  -2   4 1876.50 103.751   9
   0  -2   8 26.9392 13.8880   9
   0  -1 -11 84.6204 26.4917   6
   0  -1 -11 139.906 26.9717   9
   0  -1 -11 124.550 22.7343   3
   0  -1 -10 91.9123 23.2726   6
   0  -1 -10 154.364 25.3548   9
   0  -1 -10 106.261 20.2596   3
   0  -1  -9-4.87167 14.8469   6
   0  -1  -9 21.1870 14.1960   9
   0  -1  -9 12.2358 12.6277   3
   0  -1  -8 29.5850 15.4974   7
   0  -1  -8 53.9190 13.8618   2
   0  -1  -8 31.6458 14.0096   6
   0  -1  -8 30.8474 14.2596   9
   0  -1  -8 26.5890 11.5893   3
   0  -1  -7 63.7008 16.8833   7
   0  -1  -7 81.1263 13.1234   2
   0  -1  -7 86.5368 14.7012   6
   0  -1  -7 98.9183 15.9665   9
   0  -1  -7 67.4837 13.3299   3
   0  -1  -6 554.278 40.0458   6
   0  -1  -6 568.261 38.0976   3
   0  -1  -6 616.429 40.9226   9
   0  -1  -6 588.975 37.5348   2
   0  -1  -6 557.215 41.9176   7
   0  -1  -5 1077.11 61.7750   6
   0  -1  -5 998.725 61.1691   9
   0  -1  -5 1055.33 60.1008   3
   0  -1  -5 990.627 62.6047   7
   0  -1  -5 1023.85 58.8158   2
   0  -1  -4 82.7965 9.60118   3
   0  -1  -4 54.3293 10.3091   7
   0  -1  -4 76.5462 8.45289   2
   0  -1  -4 64.5339 9.46418   9
   0  -1  -3 25.8406 7.16898   7
   0  -1  -3 25.9659 4.63636   2
   0  -1  -3 27.2371 5.62535   9
   0  -1  -3 22.5900 5.13547   3
   0  -1  -2 3125.34 148.482   3
   0  -1  -2 2752.98 147.820   9
   0  -1  -2 2770.74 147.114   2
   0  -1   1 1110.93 57.7422   6
   0  -1   1 1086.44 57.8542   9
   0  -1   2 593.383 33.9684   6
   0  -1   4 1355.57 72.1208   4
   0  -1   5 1110.96 62.1336   9
   0  -1   5 971.326 55.6988   4
   0  -1   6 52.6748 7.80508   4
   0  -1   6 50.9365 11.8726   9
   0  -1   7 15.7804 7.09694   4
   0  -1   7 18.7325 12.1476   9
   0  -1   8 45.4728 15.7996   9
   0  -1   9 2.45337 15.4169   9
   0   0 -11-5.99515 19.2193   9
   0   0 -11 8.07042 14.5796   3
   0   0 -10 31.3285 19.2756   6
   0   0 -10-5.51965 12.4528   3
   0   0 -10-2.68131 15.6255   9
   0   0  -9-3.31571 12.3298   3
   0   0  -9 5.00506 13.8914   6
   0   0  -9 21.2694 13.2858   9
   0   0  -8 57.1498 13.5155   3
   0   0  -8 28.6941 16.2507   7
   0   0  -8 45.9476 12.2102   2
   0   0  -8 41.1107 13.7777   9
   0   0  -8 84.3534 17.3741   6
   0   0  -7 257.075 20.7703   4
   0   0  -7 245.105 26.2762   7
   0   0  -7 281.593 26.3670   6
   0   0  -7 272.866 22.7329   3
   0   0  -7 306.203 26.7832   9
   0   0  -7 264.302 22.1409   2
   0   0  -6 296.906 22.9570   2
   0   0  -6 334.201 22.3397   4
   0   0  -6 342.655 27.6002   6
   0   0  -6 291.783 23.6320   3
   0   0  -6 316.324 26.5686   9
   0   0  -6 278.564 26.6135   7
   0   0  -5 0.88930 5.12626   3
   0   0  -5 9.27273 7.63213   7
   0   0  -5 4.56007 4.45198   4
   0   0  -5 7.61971 5.75863   6
   0   0  -5 2.46063 5.57915   9
   0   0  -4 23.1878 5.76728   3
   0   0  -4 28.3671 5.31961   4
   0   0  -4 27.3517 7.81118   7
   0   0  -4 49.0673 8.16098   6
   0   0  -4 39.0339 7.37218   9
   0   0  -3 13.0970 3.28146   4
   0   0  -3 21.3490 4.51547   3
   0   0  -3 24.4509 5.16749   6
   0   0  -3 13.1152 4.07701   9
   0   0  -2 653.063 36.7698   4
   0   0  -2 696.794 38.6014   9
   0   0  -2 747.188 37.7711   3
   0   0   2 678.020 39.3359   9
   0   0   2 744.894 38.4367   3
   0   0   2 698.104 37.7491   4
   0   0   3 16.0943 3.45599   4
   0   0   3 14.3925 4.01577   3
   0   0   3 13.8014 2.20450   1
   0   0   3 20.5798 5.39895   9
   0   0   4 39.5667 5.35721   4
   0   0   4 29.6674 3.56134   1
   0   0   4 41.6696 7.08242   3
   0   0   4 23.7297 6.76147   9
   0   0   4 29.3941 3.49855   8
   0   0   5 4.13776 4.55184   4
   0   0   5 9.10560 6.41783   3
   0   0   5 8.70071 7.16277   9
   0   0   5 4.74029 2.51120   8
   0   0   5 4.23065 2.75699   1
   0   0   6 333.499 24.3674   3
   0   0   6 344.987 27.6500   9
   0   0   6 324.445 18.7717   8
   0   0   6 326.638 19.1869   1
   0   0   6 343.634 23.1423   4
   0   0   7 332.990 27.4367   9
   0   0   7 250.431 15.2597   8
   0   0   7 266.769 16.0896   1
   0   0   7 290.522 21.3971   4
   0   0   8 44.1295 10.6761   4
   0   0   8 52.2447 5.59670   1
   0   0   8 45.5872 15.2840   9
   0   0   9 22.6512 10.4857   4
   0   0   9 2.37467 14.1770   9
   0   0  10-3.01624 11.2938   4
   0   1 -11 29.5419 17.0293   3
   0   1 -11 43.3049 22.7835   6
   0   1 -11 18.1227 18.0630   9
   0   1 -10 214.900 24.5607   3
   0   1 -10 168.524 27.8518   6
   0   1 -10 204.644 28.3462   9
   0   1  -9 12.8081 12.0642   3
   0   1  -9 26.1396 15.4330   9
   0   1  -9 34.5291 17.5860   7
   0   1  -9 33.1754 11.3554   4
   0   1  -9 33.7427 16.5277   6
   0   1  -8 19.5780 10.2790   3
   0   1  -8 51.4262 17.4108   7
   0   1  -8 32.8189 9.71349   4
   0   1  -8 29.2825 14.7836   6
   0   1  -8 27.0228 12.2030   9
   0   1  -7 25.1621 9.39983   3
   0   1  -7 21.2003 7.89875   4
   0   1  -7 17.3307 10.5987   6
   0   1  -7 16.1929 10.4128   9
   0   1  -6 43.3564 7.63267   4
   0   1  -6 63.3737 9.99446   3
   0   1  -6 64.3788 11.7080   9
   0   1  -5 1015.60 54.0128   4
   0   1  -5 1006.71 59.2648   9
   0   1  -5 904.197 55.2062   3
   0   1  -4 1308.82 75.3112   9
   0   1  -4 1420.24 72.9554   3
   0   1  -4 1221.34 72.0115   2
   0   1  -4 1393.55 71.2553   4
   0   1  -3 3232.66 175.019   2
   0   1  -3 3439.79 172.562   1
   0   1  -3 3373.82 175.281   3
   0   1  -3 3472.71 174.139   4
   0   1  -2 609.946 32.4908   4
   0   1  -1 1071.12 56.4409   6
   0   1   1 78.7354 6.35490   3
   0   1   1 66.9958 5.36061   2
   0   1   1 74.2416 5.50061   9
   0   1   2 2941.26 147.079   2
   0   1   2 2775.66 147.515   9
   0   1   2 3007.92 148.237   3
   0   1   2 2660.78 149.222   7
   0   1   3 30.2541 5.83199   3
   0   1   3 22.1340 4.53335   4
   0   1   3 31.6487 7.00821   7
   0   1   3 21.5019 5.61568   9
   0   1   3 34.6203 5.08651   2
   0   1   4 67.2237 7.89345   4
   0   1   4 74.6767 9.21807   3
   0   1   4 68.3931 9.17715   9
   0   1   4 67.7524 8.26907   2
   0   1   5 1122.54 62.9167   2
   0   1   5 1032.83 59.8022   8
   0   1   5 1174.22 65.6296   9
   0   1   5 1192.37 63.9619   3
   0   1   5 1109.47 61.8752   4
   0   1   6 546.413 37.3271   2
   0   1   6 586.405 38.4104   3
   0   1   6 589.670 33.7351   8
   0   1   6 598.162 40.3529   9
   0   1   6 578.475 36.3243   4
   0   1   7 103.507 13.0509   4
   0   1   7 93.9719 9.41478   8
   0   1   7 115.753 15.8470   3
   0   1   7 84.9622 8.87809   1
   0   1   7 97.4692 16.1358   9
   0   1   8 31.0139 6.26901   8
   0   1   8 21.1859 10.1390   4
   0   1   8 49.4840 14.2894   3
   0   1   8 45.6966 14.4636   9
   0   1   8 47.0059 7.06989   1
   0   1   9 26.9338 11.2528   4
   0   1   9 6.48376 13.0921   3
   0   1   9 38.8868 17.2851   9
   0   1  10 92.5320 16.5819   4
   0   1  11 147.631 20.9759   4
   0   2 -11 37.1526 17.0994   3
   0   2 -11 45.0890 24.9001   6
   0   2 -11 18.3269 17.8700   9
   0   2 -10-8.82337 13.0320   3
   0   2 -10-5.45404 16.6183   9
   0   2  -9 25.0833 12.2556   3
   0   2  -9 25.5658 10.4919   4
   0   2  -9-2.41938 13.7941   9
   0   2  -8 17.8197 9.72281   2
   0   2  -8 41.4908 9.57621   4
   0   2  -8 28.8298 11.4200   3
   0   2  -8 38.3208 13.9891   9
   0   2  -7 283.145 20.4501   4
   0   2  -7 330.234 27.9429   9
   0   2  -7 273.690 22.0300   2
   0   2  -7 236.140 22.0706   3
   0   2  -6 1182.88 73.4988   6
   0   2  -6 1115.85 68.0941   3
   0   2  -6 1241.29 68.1467   2
   0   2  -6 1242.11 66.1579   4
   0   2  -5 3155.23 170.987   6
   0   2  -5 3210.21 161.503   1
   0   2  -5 3039.39 166.038   3
   0   2  -5 3230.39 165.974   2
   0   2  -5 3121.39 163.916   4
   0   2  -4 1909.24 101.747   6
   0   2  -4 1794.82 97.3873   2
   0   2  -4 1836.45 95.9791   4
   0   2  -3 1234.90 68.8603   6
   0   2  -3 1228.32 63.6289   8
   0   2  -3 1217.95 68.4884   9
   0   2  -2 4.56223 3.23058   6
   0   2  -2 3.19482 3.11613   9
   0   2  -1 3991.08 209.260   3
   0   2  -1 4238.63 209.592   6
   0   2  -1 4047.86 209.326   9
   0   2   0 469.717 26.6153   6
   0   2   1 2700.54 144.279   3
   0   2   1 2836.51 143.372   5
   0   2   2 1671.16 98.0143   3
   0   2   2 1927.66 96.7914   9
   0   2   2 1884.45 96.5602   2
   0   2   3 142.706 14.0123   3
   0   2   3 184.255 13.1097   2
   0   2   3 167.773 13.4309   9
   0   2   3 176.047 16.4952   7
   0   2   4 154.268 14.7267   3
   0   2   4 118.159 15.8924   7
   0   2   4 149.198 12.9343   2
   0   2   4 175.277 14.7314   9
   0   2   5 4.29703 5.86810   4
   0   2   5-2.32059 6.60395   3
   0   2   5 1.70380 7.57191   7
   0   2   5 12.6232 7.76795   9
   0   2   5 0.78687 5.14059   8
   0   2   5 3.68798 5.73728   2
   0   2   6 11.1304 7.65222   4
   0   2   6 9.16743 9.10843   3
   0   2   6 12.5858 8.89395   9
   0   2   6 7.46194 6.23569   8
   0   2   6 21.2101 8.55370   2
   0   2   7 132.470 15.2016   4
   0   2   7 185.469 19.8803   3
   0   2   7 130.645 17.7313   9
   0   2   7 122.144 13.3399   8
   0   2   7 134.278 16.9144   2
   0   2   8 252.581 20.1433   1
   0   2   8 261.235 20.5596   8
   0   2   8 306.454 28.7300   3
   0   2   8 280.582 24.1461   4
   0   2   9 150.032 22.6911   9
   0   2   9 161.833 19.7094   4
   0   2   9 168.611 22.9741   3
   0   2  10 334.948 30.1336   4
   0   3 -11 36.1412 22.7128   6
   0   3 -11-9.27770 18.0245   9
   0   3 -10 160.321 17.0912   4
   0   3 -10 111.916 19.1283   3
   0   3 -10 83.3939 22.7764   6
   0   3 -10 116.580 23.5923   9
   0   3  -9 282.218 22.5125   4
   0   3  -9 238.114 25.2650   3
   0   3  -9 288.963 32.2217   6
   0   3  -8 652.465 37.3070   4
   0   3  -8 547.148 46.0868   6
   0   3  -8 495.861 39.4629   3
   0   3  -8 604.778 39.9005   2
   0   3  -7 456.321 39.8566   6
   0   3  -7 520.819 35.7067   3
   0   3  -7 542.986 35.0624   2
   0   3  -7 512.165 28.8816   1
   0   3  -7 563.687 32.8861   4
   0   3  -6 944.322 58.5974   9
   0   3  -6 810.859 57.8617   6
   0   3  -6 920.526 53.0943   2
   0   3  -6 910.611 48.4167   1
   0   3  -6 895.996 50.8345   4
   0   3  -5 690.786 46.7413   6
   0   3  -5 764.951 42.5661   2
   0   3  -5 772.024 47.3323   9
   0   3  -5 670.132 37.4680   8
   0   3  -5 747.122 40.2787   4
   0   3  -4 687.208 44.4477   6
   0   3  -4 711.320 38.1553   8
   0   3  -4 666.696 43.9524   9
   0   3  -3 18.1845 5.93346   9
   0   3  -3 27.2930 7.10148   6
   0   3  -3 21.7592 4.25834   8
   0   3  -2 50.0536 7.38697   6
   0   3  -2 40.2425 6.42769   3
   0   3  -2 32.5019 6.38845   9
   0   3  -2 56.7896 7.90854   7
   0   3  -1 7.91692 5.25049   7
   0   3  -1 5.11826 3.64996   6
   0   3  -1 2.26777 2.86211   9
   0   3  -1 10.1479 4.25927   3
   0   3   0 2233.75 116.968   6
   0   3   1 193.726 14.7806   5
   0   3   2 499.353 31.7318   3
   0   3   2 506.635 29.0389   9
   0   3   2 469.606 28.6727   2
   0   3   2 470.328 29.1247   5
   0   3   3 6.15103 4.30186   2
   0   3   3 6.26791 4.51250   9
   0   3   3 1.08467 5.45835   3
   0   3   4 14.7752 7.62166   3
   0   3   4 19.7889 6.39456   2
   0   3   4 16.9102 8.92530   7
   0   3   4 11.6320 6.36044   9
   0   3   5 234.600 24.2997   7
   0   3   5 233.865 21.4439   3
   0   3   5 258.478 20.6027   9
   0   3   5 225.387 18.8916   2
   0   3   5 219.817 19.1013   8
   0   3   6 932.051 57.1213   3
   0   3   6 873.981 55.2944   9
   0   3   6 933.674 54.2400   2
   0   3   6 860.423 53.2217   8
   0   3   6 824.983 60.4617   7
   0   3   7 1329.94 75.3528   9
   0   3   7 1150.22 70.6463   8
   0   3   7 1227.81 72.7381   2
   0   3   7 1225.70 75.5779   3
   0   3   7 1263.16 72.3545   4
   0   3   8 435.657 34.1079   2
   0   3   8 466.366 36.9030   3
   0   3   8 424.965 30.8693   8
   0   3   8 443.450 36.2160   9
   0   3   8 448.382 33.2004   4
   0   3   9 221.000 23.7580   4
   0   3   9 240.368 27.3404   9
   0   3  10 66.3666 16.8233   4
   0   4 -10 387.719 27.8050   4
   0   4 -10 298.063 31.4596   3
   0   4 -10 379.312 40.6985   6
   0   4  -9 317.431 23.9865   4
   0   4  -9 339.219 35.1139   9
   0   4  -9 302.999 34.7822   6
   0   4  -9 331.209 30.2675   3
   0   4  -8 242.959 29.9524   6
   0   4  -8 305.250 30.3365   9
   0   4  -8 278.604 25.8369   3
   0   4  -8 286.816 24.1966   2
   0   4  -8 289.138 17.7393   1
   0   4  -8 291.313 21.8291   4
   0   4  -7 151.639 11.5066   1
   0   4  -7 147.547 21.7258   6
   0   4  -7 160.062 16.8089   2
   0   4  -7 145.010 20.0727   9
   0   4  -7 143.867 13.5381   4
   0   4  -6 165.340 19.6904   9
   0   4  -6 161.480 11.4127   8
   0   4  -6 183.796 21.4675   6
   0   4  -6 181.243 16.3899   2
   0   4  -6 207.887 14.9844   4
   0   4  -5 16.2209 5.10006   4
   0   4  -5 19.9215 9.49037   6
   0   4  -5 25.8059 9.29301   9
   0   4  -5 17.3400 4.84881   8
   0   4  -4 277.128 20.0385   3
   0   4  -4 211.792 21.5760   6
   0   4  -4 239.209 21.0368   9
   0   4  -4 261.788 17.5837   8
   0   4  -3 982.819 55.8614   3
   0   4  -3 934.241 57.5721   6
   0   4  -3 1006.02 57.4677   9
   0   4  -3 957.242 54.4314   8
   0   4  -3 990.858 58.4388   7
   0   4  -2 43.9161 8.93722   7
   0   4  -2 53.6418 7.95237   9
   0   4  -2 58.9557 8.53444   6
   0   4  -2 45.1545 7.84491   3
   0   4  -1 20.5331 7.27230   7
   0   4  -1 21.5597 5.75158   6
   0   4  -1 16.8908 4.87134   9
   0   4  -1 25.0937 6.83711   3
   0   4   0 256.546 18.2510   6
   0   4   1 6.71456 5.33410   5
   0   4   2 207.796 19.2976   3
   0   4   2 202.397 15.5794   2
   0   4   2 217.013 15.4538   9
   0   4   2 211.406 16.6066   5
   0   4   3 1464.87 77.6222   3
   0   4   3 1249.30 72.1816   2
   0   4   3 1301.14 71.9721   9
   0   4   4 598.670 37.0556   4
   0   4   4 573.134 40.2427   3
   0   4   4 587.109 36.5054   9
   0   4   4 574.163 36.4032   2
   0   4   4 587.115 43.6640   7
   0   4   5 486.543 32.8470   4
   0   4   5 514.235 37.0367   3
   0   4   5 472.517 32.8367   9
   0   4   5 477.994 32.4859   2
   0   4   5 475.301 34.1623   8
   0   4   5 472.234 40.1692   7
   0   4   6 682.050 47.8083   3
   0   4   6 700.573 44.7690   9
   0   4   6 756.594 44.6345   2
   0   4   6 585.434 43.8722   8
   0   4   6 677.607 52.1761   7
   0   4   7 563.989 38.7789   9
   0   4   7 537.559 41.5570   3
   0   4   7 509.580 37.4648   2
   0   4   7 492.215 45.1231   7
   0   4   7 510.542 37.3446   8
   0   4   8 69.9015 13.7983   8
   0   4   8 72.4348 15.2112   2
   0   4   8 50.1507 14.4223   9
   0   4   9 53.4176 15.8280   4
   0   4   9 48.9842 16.3276   2
   0   5 -10 125.250 22.4786   3
   0   5 -10 101.515 27.5492   6
   0   5 -10 111.384 25.3741   9
   0   5  -9 107.518 13.9989   4
   0   5  -9 114.269 19.2432   3
   0   5  -9 118.446 24.9750   6
   0   5  -9 129.643 22.7911   9
   0   5  -8 27.4420 9.14968   4
   0   5  -8 27.4653 6.78176   1
   0   5  -8 13.7439 16.0751   6
   0   5  -8 29.7515 11.0488   2
   0   5  -8 28.5026 16.2693   9
   0   5  -7-2.30286 6.21478   4
   0   5  -7-4.81527 13.1892   6
   0   5  -7 0.37981 3.87798   8
   0   5  -7 4.60542 8.91979   2
   0   5  -7 12.6878 12.3227   9
   0   5  -6 75.3760 9.68014   4
   0   5  -6 78.2660 15.4162   9
   0   5  -6 75.3378 16.9928   6
   0   5  -6 70.7490 11.8332   3
   0   5  -6 85.9871 9.28380   8
   0   5  -5 254.046 22.2310   3
   0   5  -5 320.456 27.6263   6
   0   5  -5 294.508 25.6829   9
   0   5  -5 275.011 19.9180   8
   0   5  -4 524.262 35.0638   3
   0   5  -4 523.240 38.0169   6
   0   5  -4 548.584 33.7911   8
   0   5  -4 561.427 37.7380   9
   0   5  -4 496.999 37.6177   7
   0   5  -3 414.975 28.4342   9
   0   5  -3 371.132 27.2805   3
   0   5  -3 406.880 29.1794   6
   0   5  -3 361.343 26.2211   8
   0   5  -3 350.235 29.4942   7
   0   5  -2 31.8898 10.6210   7
   0   5  -2 52.5122 8.81089   9
   0   5  -2 25.1683 8.53158   3
   0   5  -2 39.0458 8.86161   6
   0   5  -1 4.64911 7.41919   7
   0   5  -1-0.84156 4.96516   9
   0   5  -1 5.01233 5.34923   6
   0   5  -1 15.5373 7.58786   3
   0   5   0 794.865 47.0411   6
   0   5   0 810.674 46.0842   9
   0   5   0 787.838 52.4581   7
   0   5   1 1255.76 72.8407   5
   0   5   2 1579.35 93.0819   3
   0   5   2 1666.51 87.8223   2
   0   5   2 1607.76 87.2397   9
   0   5   2 1595.03 89.8607   5
   0   5   3 1190.01 66.9760   2
   0   5   3 1227.10 72.9433   3
   0   5   3 1178.73 66.2111   9
   0   5   4 383.514 28.4640   4
   0   5   4 376.525 32.5771   3
   0   5   4 413.399 27.3926   9
   0   5   4 400.555 31.3559   8
   0   5   4 415.589 28.0922   2
   0   5   5 282.325 23.6576   4
   0   5   5 248.272 27.0247   3
   0   5   5 267.007 31.1257   7
   0   5   5 302.839 23.4354   2
   0   5   5 315.248 23.1145   9
   0   5   5 274.542 25.7925   8
   0   5   6 210.897 24.8135   3
   0   5   6 191.891 20.2679   4
   0   5   6 199.634 27.9266   7
   0   5   6 195.301 19.7202   9
   0   5   6 198.441 22.2788   8
   0   5   6 198.216 20.0714   2
   0   5   7-1.50238 10.8472   4
   0   5   7 3.07139 18.5123   7
   0   5   7-16.7854 12.3012   8
   0   5   7 1.49044 11.0822   9
   0   5   7 4.37902 10.5389   2
   0   5   8-1.71058 11.7967   8
   0   5   8 41.5040 15.1345   2
   0   5   9 33.4972 16.0372   2
   0   6 -10-6.22776 16.0848   3
   0   6 -10-3.64627 23.1420   6
   0   6  -9 27.4230 13.5659   3
   0   6  -9 24.7603 18.4967   9
   0   6  -9 29.2469 17.1069   3
   0   6  -9 6.50472 20.2670   6
   0   6  -8 153.053 14.8982   4
   0   6  -8 170.920 14.3583   1
   0   6  -8 109.691 23.9233   6
   0   6  -8 112.071 17.1131   3
   0   6  -8 129.296 22.8298   9
   0   6  -7 31.8018 8.58980   4
   0   6  -7 58.5785 17.2921   6
   0   6  -7 22.7488 11.6724   3
   0   6  -7 20.0154 14.8536   9
   0   6  -7 30.1212 7.50378   8
   0   6  -7 13.0842 9.95541   2
   0   6  -6 23.7614 13.2042   9
   0   6  -6 17.0334 11.0281   3
   0   6  -6 24.4673 13.1480   6
   0   6  -6 16.3642 8.15884   8
   0   6  -6 21.3873 12.7344   7
   0   6  -5 1.86764 10.7602   7
   0   6  -5 4.92638 7.63896   8
   0   6  -5 13.9652 10.6393   9
   0   6  -5 17.4560 11.8202   6
   0   6  -5-1.30424 9.56225   3
   0   6  -4 40.4630 12.6504   7
   0   6  -4 34.9848 10.0541   9
   0   6  -4 11.9104 9.67994   3
   0   6  -4 59.5847 10.2164   8
   0   6  -4 11.9498 10.5160   6
   0   6  -3 230.310 24.2532   7
   0   6  -3 245.263 22.4200   3
   0   6  -3 202.208 21.4341   6
   0   6  -3 260.846 21.9809   9
   0   6  -3 239.698 20.6548   8
   0   6  -2 463.791 32.7760   6
   0   6  -2 492.191 34.0572   3
   0   6  -2 483.171 31.9018   9
   0   6  -2 425.676 31.5607   8
   0   6  -2 381.939 34.7014   7
   0   6  -1 245.186 25.5316   7
   0   6  -1 255.706 20.6442   6
   0   6  -1 265.348 20.2329   9
   0   6  -1 211.159 21.8054   3
   0   6   0 733.929 47.6649   3
   0   6   0 678.246 42.8783   6
   0   6   0 703.761 41.9356   9
   0   6   0 695.199 50.2010   7
   0   6   1 970.141 55.9588   5
   0   6   1 733.693 57.1622   7
   0   6   2 1492.96 88.1009   3
   0   6   2 1458.65 80.1045   9
   0   6   2 1455.07 84.1327   5
   0   6   2 1467.29 80.9909   2
   0   6   3 424.292 36.7344   3
   0   6   3 513.924 30.1515   9
   0   6   3 429.077 34.6388   8
   0   6   3 446.302 31.0158   2
   0   6   4 16.1846 8.93124   2
   0   6   4 13.4688 10.0077   4
   0   6   4 10.4535 10.3041   8
   0   6   4 21.2397 7.67078   9
   0   6   4 20.3914 15.0757   3
   0   6   5 8.69820 15.4634   3
   0   6   5 9.63626 9.15234   2
   0   6   5 2.89147 16.2549   7
   0   6   5-4.01989 9.60666   4
   0   6   5 10.3602 8.69259   9
   0   6   5 18.2479 13.5719   8
   0   6   6 17.6846 11.4223   4
   0   6   6 6.32393 18.6420   7
   0   6   6 5.69058 13.5946   8
   0   6   6-1.34628 11.1002   2
   0   6   7 148.148 19.8550   4
   0   6   7 112.716 29.1260   7
   0   6   7 111.514 19.8589   8
   0   6   7 156.648 19.3323   2
   0   6   8 87.7994 20.5120   8
   0   6   8 107.892 19.4657   2
   0   7  -9 33.6929 21.2538   6
   0   7  -9 40.1356 20.4662   9
   0   7  -8 32.9480 20.0402   6
   0   7  -8 41.6700 17.9131   9
   0   7  -8 55.2834 18.6289   7
   0   7  -7 3.08025 11.7842   3
   0   7  -7 10.7048 15.4209   6
   0   7  -7 25.7670 14.8744   9
   0   7  -7 2.47098 10.2531   2
   0   7  -7 20.6219 15.1092   7
   0   7  -6 4.43745 14.4890   7
   0   7  -6 4.20016 14.0900   9
   0   7  -6 5.55979 9.21696   8
   0   7  -6-9.23746 11.6896   3
   0   7  -6-2.37471 15.3633   6
   0   7  -5 83.0408 18.5444   7
   0   7  -5 112.039 18.4944   9
   0   7  -5 94.5432 18.2797   6
   0   7  -5 148.739 16.0872   8
   0   7  -5 102.515 16.2273   3
   0   7  -4 477.189 38.0713   6
   0   7  -4 505.981 36.9454   3
   0   7  -4 542.582 37.4573   9
   0   7  -4 491.276 35.0162   8
   0   7  -4 399.047 38.2064   7
   0   7  -3 1324.72 84.1503   6
   0   7  -3 1443.49 84.7262   3
   0   7  -3 1602.22 84.6021   9
   0   7  -3 1440.04 83.4008   8
   0   7  -3 1311.04 87.5661   7
   0   7  -2 833.037 51.4129   6
   0   7  -2 739.189 52.4527   3
   0   7  -2 787.959 49.6288   9
   0   7  -2 782.256 51.3406   8
   0   7  -2 836.045 57.2763   7
   0   7  -1 575.074 42.0587   3
   0   7  -1 547.599 37.7997   6
   0   7  -1 607.875 37.6402   9
   0   7  -1 550.928 40.1918   8
   0   7  -1 560.999 44.7915   7
   0   7   0 227.796 27.3004   7
   0   7   0 217.679 18.4498   9
   0   7   0 217.954 24.6391   3
   0   7   0 239.139 23.3110   8
   0   7   0 260.285 25.9529   5
   0   7   1 81.8766 19.5308   7
   0   7   1 59.1746 9.54155   9
   0   7   1 52.3167 13.7599   5
   0   7   2 37.8160 18.6086   7
   0   7   2 19.6855 8.73542   2
   0   7   2 17.1923 6.78857   9
   0   7   2 3.64440 11.9232   8
   0   7   2 3.04886 10.2554   5
   0   7   2 21.3255 15.0608   3
   0   7   3 62.6887 11.8989   2
   0   7   3 34.4241 14.3926   8
   0   7   3 60.0395 9.43367   9
   0   7   4 38.2950 11.6554   2
   0   7   4 47.7074 12.2432   4
   0   7   4 76.1025 17.2483   8
   0   7   5 12.7672 11.6359   2
   0   7   5 2.95298 11.3733   4
   0   7   5 14.6274 13.5275   8
   0   7   6 59.5592 14.9127   4
   0   7   6 63.8429 25.2083   7
   0   7   6 56.3956 19.2348   8
   0   7   6 64.9902 13.8719   2
   0   7   7 6.70571 16.3101   8
   0   7   7 41.0917 14.7866   2
   0   7   8-6.83740 18.0036   8
   0   7   8-3.53304 15.6216   2
   0   8  -9 3.48677 21.9108   6
   0   8  -8 26.5459 19.7652   7
   0   8  -8 10.8971 18.1474   9
   0   8  -8 28.1958 21.0456   6
   0   8  -7 155.060 25.4784   7
   0   8  -7 148.132 24.7289   9
   0   8  -7 131.666 24.9666   6
   0   8  -6 224.457 22.6712   8
   0   8  -6 231.311 29.4385   7
   0   8  -6 212.527 29.2090   6
   0   8  -5 156.836 25.2663   7
   0   8  -5 144.503 18.7771   8
   0   8  -5 176.840 23.7437   6
   0   8  -5 133.181 21.1494   9
   0   8  -4 329.122 34.9329   7
   0   8  -4 373.732 33.2495   6
   0   8  -4 412.837 32.1214   8
   0   8  -4 405.872 32.9438   9
   0   8  -3 516.250 40.0935   6
   0   8  -3 548.545 39.4791   9
   0   8  -3 594.930 40.5724   8
   0   8  -3 502.991 45.2410   7
   0   8  -2 276.464 31.2127   7
   0   8  -2 271.661 24.6287   6
   0   8  -2 286.384 24.3303   9
   0   8  -2 263.378 25.9814   8
   0   8  -1 139.308 24.4200   7
   0   8  -1 200.226 18.1671   9
   0   8  -1 143.917 16.8047   6
   0   8  -1 152.458 20.8045   8
   0   8   0 31.4205 16.6702   7
   0   8   0 17.9048 14.0932   5
   0   8   0 31.3988 9.44138   9
   0   8   0-3.79556 11.8405   8
   0   8   1 12.0082 17.8975   7
   0   8   1 2.62183 7.07880   9
   0   8   1 7.94461 12.1022   8
   0   8   1 1.99152 12.5161   5
   0   8   2 156.817 27.3666   7
   0   8   2 148.909 16.2265   2
   0   8   3 460.319 38.6557   8
   0   8   3 445.974 31.9055   2
   0   8   4 140.589 16.2746   2
   0   8   4 130.693 18.5118   4
   0   8   4 122.319 22.5166   8
   0   8   5 4.02134 10.7869   2
   0   8   5 4.83918 13.5991   4
   0   8   5-14.1399 17.7705   8
   0   9  -8 292.780 36.0827   9
   0   9  -7 219.834 29.7173   9
   0   9  -6 173.420 29.7525   7
   0   9  -6 289.526 30.7704   9
   0   9  -5 139.151 26.9832   7
   0   9  -5 154.967 22.8377   9
   0   9  -5 175.318 21.4171   8
   0   9  -4 113.909 24.9582   7
   0   9  -4 163.747 21.7356   9
   0   9  -3 14.8553 17.9099   7
   0   9  -3 1.89802 12.6261   8
   0   9  -3 6.55066 12.3530   9
   0   9  -2 45.8114 22.6622   7
   0   9  -1 92.2429 24.8075   7
   0   9  -1 58.0127 20.6394   5
   0   9  -1 90.7005 18.5750   8
   0   9   0 56.2968 22.5020   7
   0   9   0 81.5623 19.4974   8
   0   9   1 10.3731 21.7410   7
   0   9   1 17.8880 16.0384   8
   0   9   2 35.9042 23.2986   7
   0   9   3 11.2089 24.8515   7
   0   9   3 7.66118 12.6365   4
   0   9   3 12.1351 16.4327   8
   0   9   4 3.27427 14.5495   4
   0  10  -5 7.84535 15.7881   8
   0  10  -4 2.05521 15.7114   8
   0  10  -3 49.2794 18.9159   8
   0  10  -2 112.272 29.4701   7
   0  10  -2 55.6241 18.7927   8
   0  10  -1 94.5880 22.1184   8
   1  -9  -4 9.28552 16.5099   3
   1  -9  -3 11.2213 14.6665   3
   1  -9  -2 176.354 24.7815   3
   1  -8  -6-2.27602 16.9227   3
   1  -8  -5 36.7902 16.6471   3
   1  -8  -4 109.260 19.9857   3
   1  -8  -3 284.283 29.0157   3
   1  -8  -2 441.978 35.7054   3
   1  -8  -2 410.302 32.6511   6
   1  -8  -1 778.487 50.1937   6
   1  -8   0 507.343 36.4079   6
   1  -8   1 350.940 28.2971   6
   1  -8   2 14.6861 10.3852   6
   1  -8   3 10.9805 11.2523   6
   1  -8   4 28.9269 13.2626   6
   1  -8   5 160.539 22.6079   6
   1  -8   6 43.2087 16.7995   6
   1  -7  -8 13.6995 17.2307   3
   1  -7  -7 49.8832 17.4207   3
   1  -7  -6 398.796 35.4284   3
   1  -7  -5 753.769 51.6668   3
   1  -7  -5 707.184 52.1800   6
   1  -7  -4 544.449 38.5694   3
   1  -7  -4 408.359 36.5806   6
   1  -7  -3 297.663 30.6206   7
   1  -7  -3 308.099 28.1106   3
   1  -7  -3 347.714 29.1623   6
   1  -7  -2 313.870 28.0829   3
   1  -7  -2 313.255 26.5704   6
   1  -7  -1 241.187 21.5931   6
   1  -7   0-1.31120 8.15674   6
   1  -7   1 54.4528 11.4060   6
   1  -7   2 228.365 21.9380   6
   1  -7   3 11.9087 10.1787   6
   1  -7   4 142.897 18.5276   6
   1  -7   5 67.8070 15.9886   6
   1  -7   5 54.1755 14.4945   9
   1  -7   6-1.97439 14.1499   6
   1  -7   6-10.4292 13.4988   9
   1  -6  -9 52.2563 19.2677   6
   1  -6  -9 63.2920 19.6109   3
   1  -6  -8 304.813 31.5569   3
   1  -6  -7 252.047 30.0766   6
   1  -6  -7 263.071 27.8305   3
   1  -6  -6 585.292 42.8731   3
   1  -6  -6 560.238 45.1588   6
   1  -6  -5 546.299 38.8553   3
   1  -6  -5 472.375 39.8260   6
   1  -6  -5 508.413 42.1053   7
   1  -6  -4 427.855 35.7054   3
   1  -6  -4 511.510 37.9330   6
   1  -6  -4 543.487 40.3909   7
   1  -6  -3 141.465 19.3893   7
   1  -6  -3 132.021 16.9018   3
   1  -6  -3 139.033 17.3703   6
   1  -6  -2 18.9366 11.7789   7
   1  -6  -2 14.1694 8.57866   6
   1  -6  -2 16.7168 9.46297   3
   1  -6  -1 202.846 18.1780   6
   1  -6  -1 127.163 16.3908   3
   1  -6   0 275.250 22.8031   6
   1  -6   1 597.131 39.2722   6
   1  -6   2 112.844 14.4098   6
   1  -6   3 1.39701 8.69024   6
   1  -6   3-1.21525 7.63635   9
   1  -6   4 49.0464 11.9478   6
   1  -6   4 59.0780 12.6743   9
   1  -6   5 111.981 16.9215   6
   1  -6   5 164.402 19.5844   9
   1  -6   6 286.613 28.3799   6
   1  -6   6 293.336 28.8703   9
   1  -6   7 594.544 46.0764   6
   1  -6   7 613.027 47.2952   9
   1  -5 -10 244.907 30.3719   6
   1  -5 -10 213.949 27.0808   3
   1  -5  -9 156.882 23.8847   6
   1  -5  -9 141.331 22.9911   3
   1  -5  -8 103.853 24.1921   6
   1  -5  -8 141.153 21.0461   3
   1  -5  -7 296.645 26.4259   3
   1  -5  -7 209.794 28.2922   6
   1  -5  -7 261.685 24.6602   5
   1  -5  -6 369.084 29.9765   3
   1  -5  -6 319.003 32.6839   6
   1  -5  -6 340.497 28.0221   5
   1  -5  -6 390.502 34.9401   7
   1  -5  -5 37.8393 14.5652   7
   1  -5  -5 19.5334 11.9961   6
   1  -5  -5 35.1065 11.2089   3
   1  -5  -5 29.6849 9.76673   5
   1  -5  -4 90.5633 15.4892   7
   1  -5  -4 55.7716 12.7257   6
   1  -5  -4 59.3869 11.7224   3
   1  -5  -3 163.844 18.0928   7
   1  -5  -3 160.151 16.3950   3
   1  -5  -3 151.418 17.3929   6
   1  -5  -2 20.2709 8.94621   7
   1  -5  -2 16.8870 8.74766   6
   1  -5  -2 10.4075 7.01016   3
   1  -5  -1 195.099 17.2112   3
   1  -5  -1 180.541 17.2412   6
   1  -5   0 308.626 23.4058   6
   1  -5   1 627.083 40.0811   6
   1  -5   2 477.540 31.6861   6
   1  -5   2 415.453 28.6691   9
   1  -5   3 336.878 25.4818   6
   1  -5   3 298.340 23.9740   9
   1  -5   4 452.537 34.1202   6
   1  -5   4 497.496 34.7747   9
   1  -5   5 781.917 52.8476   6
   1  -5   5 840.093 53.6933   9
   1  -5   6 706.282 47.3116   6
   1  -5   6 584.494 45.8795   9
   1  -5   7 603.537 46.9204   9
   1  -4 -10 294.725 33.3245   6
   1  -4 -10 286.439 30.0970   3
   1  -4  -9 381.962 35.1599   6
   1  -4  -9 342.543 32.1610   9
   1  -4  -9 326.543 31.1998   3
   1  -4  -8 26.5964 12.9964   5
   1  -4  -8 39.8913 13.3048   9
   1  -4  -8 48.5048 14.2278   3
   1  -4  -7 13.5690 13.4844   7
   1  -4  -7 7.35920 9.87885   9
   1  -4  -7 10.7140 10.4513   3
   1  -4  -7-1.72356 9.69104   5
   1  -4  -6 221.511 24.5750   7
   1  -4  -6 214.820 20.4537   3
   1  -4  -6 175.018 18.5966   9
   1  -4  -6 216.516 20.9684   5
   1  -4  -5 262.541 22.5568   3
   1  -4  -5 258.776 26.3009   6
   1  -4  -5 259.068 22.9785   5
   1  -4  -5 284.008 26.3263   7
   1  -4  -4 357.252 26.4589   3
   1  -4  -4 334.182 28.6060   6
   1  -4  -4 370.425 27.2941   5
   1  -4  -4 352.242 28.7740   7
   1  -4  -3 179.700 17.5284   7
   1  -4  -3 170.353 15.4716   3
   1  -4  -3 175.473 16.2353   5
   1  -4  -2 64.6226 10.5213   7
   1  -4  -2 47.1114 9.01139   6
   1  -4  -2 61.1611 8.87387   3
   1  -4  -1 23.3884 7.52241   7
   1  -4  -1 19.7674 5.97209   3
   1  -4  -1 24.5245 6.94638   6
   1  -4   0 290.608 21.5170   6
   1  -4   1 881.883 52.4384   6
   1  -4   1 901.173 49.5987   9
   1  -4   2 2730.49 146.186   6
   1  -4   2 2740.51 144.500   9
   1  -4   3 438.173 31.5256   6
   1  -4   3 475.132 31.3827   9
   1  -4   4 1144.42 68.7123   6
   1  -4   4 1174.42 68.9883   9
   1  -4   5 753.765 50.3564   6
   1  -4   5 798.162 51.4458   9
   1  -4   6 666.564 46.3418   6
   1  -4   6 667.075 47.5769   9
   1  -4   7 159.597 21.6474   9
   1  -3 -11 23.2110 19.8522   6
   1  -3 -11 31.5161 20.1242   9
   1  -3 -10-3.61555 14.1888   3
   1  -3 -10 28.3277 18.1650   6
   1  -3 -10-16.2963 15.6199   9
   1  -3  -9-6.66377 13.1587   3
   1  -3  -9 4.55044 14.1534   6
   1  -3  -9 8.14730 12.2765   9
   1  -3  -8 4.64340 14.4425   7
   1  -3  -8 9.98836 12.0404   6
   1  -3  -8 2.75458 10.1669   2
   1  -3  -8-5.26444 10.9162   9
   1  -3  -8-4.55324 10.8742   3
   1  -3  -7 14.4108 13.5840   7
   1  -3  -7 17.9041 8.96249   2
   1  -3  -7 5.92908 8.56263   9
   1  -3  -7 16.3662 9.41171   3
   1  -3  -6 128.334 18.3315   7
   1  -3  -6 135.199 14.5806   2
   1  -3  -6 118.633 14.6890   9
   1  -3  -6 141.512 15.4832   3
   1  -3  -6 141.010 17.3783   5
   1  -3  -5 481.415 32.7057   3
   1  -3  -5 454.181 31.8779   9
   1  -3  -5 511.573 32.0559   2
   1  -3  -5 500.058 35.2322   5
   1  -3  -5 581.703 38.2630   7
   1  -3  -4 840.017 47.6134   3
   1  -3  -4 770.109 45.6303   9
   1  -3  -4 779.182 45.5757   2
   1  -3  -4 776.722 49.1658   5
   1  -3  -4 842.832 50.7925   7
   1  -3  -3 60.0344 9.43692   7
   1  -3  -3 77.2461 7.53415   2
   1  -3  -3 65.7354 6.58273   9
   1  -3  -3 58.8406 10.4626   6
   1  -3  -3 71.8721 8.91308   3
   1  -3  -3 51.1202 9.33305   5
   1  -3  -2 658.336 39.4509   3
   1  -3  -2 685.589 41.7467   6
   1  -3  -2 705.830 41.3266   7
   1  -3  -2 668.413 41.2270   5
   1  -3  -1 1468.94 77.5403   3
   1  -3  -1 1384.33 79.0363   6
   1  -3  -1 1453.72 78.7663   7
   1  -3   0 658.175 39.3758   6
   1  -3   1 6755.60 324.181   6
   1  -3   1 6044.76 321.076   9
   1  -3   2 4050.29 220.345   6
   1  -3   2 4396.18 219.470   9
   1  -3   3 809.012 50.8949   6
   1  -3   3 900.764 51.1179   9
   1  -3   4 398.396 29.5849   6
   1  -3   4 409.155 29.5219   9
   1  -3   5 1.42327 7.27367   6
   1  -3   5 15.1102 9.11351   9
   1  -3   6 19.7632 10.2553   6
   1  -3   6 1.78658 8.56225   9
   1  -3   7 182.957 22.0820   9
   1  -2 -12 2.97160 19.9377   9
   1  -2 -11 2.94116 19.7329   6
   1  -2 -11-2.66599 16.7525   9
   1  -2 -10 7.80527 17.0598   6
   1  -2 -10 30.7109 15.6451   9
   1  -2 -10 47.4213 14.7499   3
   1  -2  -9 216.837 27.5286   7
   1  -2  -9 206.429 25.8592   6
   1  -2  -9 210.676 24.9455   9
   1  -2  -9 233.156 23.1196   3
   1  -2  -8 245.636 28.3670   7
   1  -2  -8 280.022 23.2156   2
   1  -2  -8 266.121 27.0003   6
   1  -2  -8 244.658 23.3409   3
   1  -2  -8 229.321 24.4397   9
   1  -2  -7 148.822 20.6769   7
   1  -2  -7 168.475 16.3894   2
   1  -2  -7 166.922 18.3147   9
   1  -2  -7 135.017 16.0583   3
   1  -2  -6 106.785 15.3017   7
   1  -2  -6 89.0495 11.3576   2
   1  -2  -6 81.6310 12.2317   9
   1  -2  -6 78.9129 11.4476   3
   1  -2  -5 714.640 44.4106   3
   1  -2  -5 741.182 45.0135   9
   1  -2  -5 765.014 43.8743   2
   1  -2  -5 770.841 48.3664   7
   1  -2  -4 1288.23 71.3766   4
   1  -2  -4 1299.28 72.2108   3
   1  -2  -4 1354.32 72.6124   9
   1  -2  -4 1300.33 71.4717   2
   1  -2  -4 1418.46 75.8663   7
   1  -2  -3 1683.85 88.6101   4
   1  -2  -3 1773.27 89.5711   3
   1  -2  -3 1709.46 88.7909   9
   1  -2  -3 1629.94 88.2210   2
   1  -2  -3 1656.13 92.3111   5
   1  -2  -3 1633.06 91.4540   7
   1  -2  -2 668.095 35.1591   4
   1  -2  -2 672.108 35.9677   3
   1  -2  -2 591.732 38.5449   6
   1  -2  -2 636.892 34.5091   2
   1  -2  -2 594.276 38.0608   5
   1  -2  -2 627.938 34.2341   9
   1  -2  -2 651.976 37.4637   7
   1  -2  -1 1649.76 80.8076   3
   1  -2  -1 1382.09 82.4301   6
   1  -2  -1 1578.18 83.3213   5
   1  -2  -1 1529.59 78.5467   2
   1  -2  -1 1536.58 81.5495   7
   1  -2   0 1245.35 67.6913   6
   1  -2   1 4874.25 258.403   6
   1  -2   1 5137.15 256.840   9
   1  -2   2 57.1533 7.70520   6
   1  -2   2 46.9526 6.56847   9
   1  -2   3 112.463 11.4320   9
   1  -2   3 86.3392 6.81173   4
   1  -2   4 11.7036 3.85275   4
   1  -2   4 19.0155 7.11655   9
   1  -2   5 57.2981 7.14834   4
   1  -2   6 63.9097 8.61876   4
   1  -2   7 415.353 35.0134   9
   1  -2   7 406.672 27.5262   4
   1  -2   8 146.107 21.4838   9
   1  -1 -11 38.8765 21.8524   6
   1  -1 -11 43.3334 19.3666   9
   1  -1 -10 74.1552 20.2161   6
   1  -1 -10 67.1784 18.5125   9
   1  -1 -10 88.8864 16.4342   3
   1  -1  -9 18.6472 16.0772   7
   1  -1  -9 11.5706 11.1777   2
   1  -1  -9 18.5864 13.8875   6
   1  -1  -9 20.9666 13.2144   9
   1  -1  -9 32.5816 12.3123   3
   1  -1  -8 26.4231 10.6843   2
   1  -1  -8 18.4206 13.9555   7
   1  -1  -8 37.9521 10.3382   4
   1  -1  -8 28.2497 13.5258   6
   1  -1  -8 48.8342 12.4620   9
   1  -1  -8 37.3193 10.1534   3
   1  -1  -7 41.9112 8.99673   2
   1  -1  -7 47.5651 13.8057   7
   1  -1  -7 46.7671 9.55953   4
   1  -1  -7 45.1086 12.3171   6
   1  -1  -7 38.5565 10.9048   9
   1  -1  -7 33.2102 9.07067   3
   1  -1  -6 210.184 16.3396   4
   1  -1  -6 218.049 17.5315   2
   1  -1  -6 176.811 19.5062   7
   1  -1  -6 193.021 16.7074   3
   1  -1  -6 194.458 18.6837   9
   1  -1  -5 488.017 28.8569   3
   1  -1  -5 473.442 28.6677   2
   1  -1  -5 382.700 29.5020   9
   1  -1  -5 450.316 31.8326   7
   1  -1  -4 4254.97 223.167   3
   1  -1  -4 4462.90 223.532   2
   1  -1  -4 4273.79 225.001   9
   1  -1  -4 4396.79 226.610   7
   1  -1  -3 8335.47 430.174   3
   1  -1  -3 8263.41 431.730   9
   1  -1  -3 8489.50 430.451   2
   1  -1  -3 9022.88 432.985   7
   1  -1  -2 4758.48 242.002   3
   1  -1  -2 4713.93 242.970   9
   1  -1  -2 4965.52 243.839   7
   1  -1  -2 4704.91 242.359   4
   1  -1  -1 33.3468 3.25763   7
   1  -1  -1 30.5368 4.85608   5
   1  -1  -1 28.9305 2.69413   4
   1  -1   1 10.9628 2.13062   2
   1  -1   1 12.6194 3.52391   9
   1  -1   1 21.9853 2.66520   1
   1  -1   2 1645.75 83.0047   4
   1  -1   2 1564.76 83.2629   1
   1  -1   2 1676.26 84.2777   2
   1  -1   2 1586.14 82.4176   8
   1  -1   3 474.857 34.0348   6
   1  -1   3 556.963 32.4995   2
   1  -1   3 562.922 29.6513   8
   1  -1   3 602.740 31.1265   1
   1  -1   3 560.676 31.2263   4
   1  -1   4 714.107 36.4874   1
   1  -1   4 653.526 41.3013   6
   1  -1   4 637.659 34.4923   8
   1  -1   4 632.983 38.5814   2
   1  -1   4 670.714 37.1622   4
   1  -1   5 2.58528 3.90346   4
   1  -1   5 9.78881 7.56318   9
   1  -1   5 6.67553 3.60336   1
   1  -1   5 0.91422 5.20804   2
   1  -1   5 5.26075 1.89311   8
   1  -1   6 9.38406 4.49268   1
   1  -1   6 10.3291 6.18099   4
   1  -1   6 15.4635 7.16782   2
   1  -1   6 13.2766 9.10855   9
   1  -1   7 7.59168 7.00913   4
   1  -1   7 4.26643 4.28214   1
   1  -1   7 1.92703 9.84033   9
   1  -1   8 245.001 26.6770   9
   1  -1   8 209.422 19.5671   4
   1  -1   9 392.237 29.9078   4
   1  -1  10 90.8836 16.4541   4
   1   0 -11 21.4421 21.9624   6
   1   0 -11 13.7160 17.5992   9
   1   0 -10 43.3009 20.7956   6
   1   0 -10 43.8317 17.5735   9
   1   0 -10 40.3028 12.9649   3
   1   0  -9 188.005 19.2669   3
   1   0  -9 188.510 19.5486   2
   1   0  -9 114.095 23.2609   7
   1   0  -9 203.936 19.0124   4
   1   0  -9 179.987 24.7389   6
   1   0  -9 169.010 21.9480   9
   1   0  -8 316.720 23.8407   4
   1   0  -8 256.953 29.4994   7
   1   0  -8 326.352 30.2098   6
   1   0  -8 349.068 29.5645   9
   1   0  -8 292.328 24.3574   3
   1   0  -8 322.334 25.2179   2
   1   0  -7 910.775 51.3504   4
   1   0  -7 867.266 57.0108   6
   1   0  -7 850.380 51.9180   3
   1   0  -7 900.886 56.8389   9
   1   0  -7 930.089 52.8551   2
   1   0  -7 779.254 56.4937   7
   1   0  -6 1337.38 74.0736   4
   1   0  -6 1394.37 75.3762   2
   1   0  -6 1387.71 74.6648   3
   1   0  -6 1396.25 79.1308   9
   1   0  -6 1224.23 78.5225   7
   1   0  -5 832.124 47.1330   3
   1   0  -5 889.829 51.3684   9
   1   0  -5 865.938 48.2547   2
   1   0  -5 821.456 47.1417   4
   1   0  -5 792.687 50.6698   7
   1   0  -4 964.378 52.6710   2
   1   0  -4 964.996 51.4392   3
   1   0  -4 944.384 54.7593   9
   1   0  -4 929.380 51.8398   4
   1   0  -3 75.0008 5.82049   3
   1   0  -3 80.1940 8.44352   9
   1   0  -2 217.493 12.1907   8
   1   0  -2 195.985 13.9938   9
   1   0  -1 60.2689 6.09559   6
   1   0  -1 80.8692 5.05357   1
   1   0   0 782.226 41.0642   6
   1   0   0 796.653 41.3821   5
   1   0   0 695.905 40.7303   3
   1   0   0 819.315 40.7572   7
   1   0   1 1222.04 62.5892   6
   1   0   1 1154.56 61.5822   8
   1   0   2 1680.41 87.7395   6
   1   0   2 1586.87 85.8909   1
   1   0   2 1874.82 88.5461   3
   1   0   2 1575.22 88.3747   9
   1   0   2 1628.76 85.6145   8
   1   0   3 710.281 39.8002   4
   1   0   3 705.248 41.9474   3
   1   0   3 733.502 39.6005   1
   1   0   3 697.765 38.9185   8
   1   0   3 768.694 43.5389   9
   1   0   4 51.1395 6.48233   4
   1   0   4 46.1490 6.04502   1
   1   0   4 47.2103 10.6637   3
   1   0   4 41.4585 9.09816   9
   1   0   4 44.8121 5.18805   8
   1   0   5 325.353 20.3425   1
   1   0   5 294.651 25.1909   9
   1   0   5 341.885 25.1497   3
   1   0   5 315.324 19.4129   8
   1   0   5 324.316 21.8881   4
   1   0   6 120.314 12.6554   4
   1   0   6 139.627 16.0029   3
   1   0   6 117.174 10.4584   1
   1   0   6 108.162 8.98159   8
   1   0   6 132.545 16.9240   9
   1   0   7 408.024 32.8298   9
   1   0   7 325.959 20.9911   8
   1   0   7 361.228 29.0286   3
   1   0   7 383.990 23.0820   1
   1   0   7 358.691 26.1887   4
   1   0   8 828.658 47.9448   4
   1   0   8 841.447 54.9472   9
   1   0   8 862.201 43.3113   1
   1   0   9 466.360 34.4852   4
   1   0  10 215.366 23.1146   4
   1   0  11 94.3772 18.9054   4
   1   1 -11 30.7004 19.1134   9
   1   1 -10 244.619 24.0664   3
   1   1 -10 256.766 29.4769   9
   1   1  -9 789.000 47.4992   4
   1   1  -9 756.741 48.5512   3
   1   1  -9 731.451 53.7166   9
   1   1  -9 720.965 55.0143   7
   1   1  -8 998.522 53.2312   4
   1   1  -8 901.651 53.3700   3
   1   1  -8 846.058 58.7006   9
   1   1  -7 817.464 48.6591   3
   1   1  -7 895.428 55.0468   9
   1   1  -7 788.632 47.8101   4
   1   1  -6 157.980 17.5072   6
   1   1  -6 163.018 13.8678   3
   1   1  -6 160.010 17.7452   9
   1   1  -6 172.439 13.9976   4
   1   1  -5 250.029 20.4893   6
   1   1  -5 242.686 19.9901   9
   1   1  -5 199.177 15.2869   3
   1   1  -5 229.439 16.1034   4
   1   1  -4 138.324 13.1628   6
   1   1  -4 116.105 12.5377   9
   1   1  -4 127.874 8.25535   8
   1   1  -4 134.036 10.3958   4
   1   1  -3 333.932 18.8226   8
   1   1  -2 2861.05 146.826   3
   1   1  -2 2890.65 147.221   8
   1   1  -1 1361.83 72.5702   3
   1   1  -1 1479.20 72.9973   8
   1   1  -1 1339.86 72.7932   7
   1   1   0 17.6658 3.47788   7
   1   1   0 16.8019 3.60107   3
   1   1   1 63.8917 7.57578   7
   1   1   1 64.3173 6.35846   8
   1   1   2 127.181 12.1001   3
   1   1   2 131.773 10.5550   8
   1   1   2 142.797 12.1907   9
   1   1   3 215.774 17.1721   3
   1   1   3 244.293 17.7218   9
   1   1   3 182.047 14.8516   2
   1   1   3 200.321 14.4088   8
   1   1   4 1205.73 67.2946   4
   1   1   4 1248.56 70.7757   9
   1   1   4 1181.86 66.4456   8
   1   1   4 1214.36 68.3562   2
   1   1   4 1335.51 70.8239   3
   1   1   5 970.690 54.5909   4
   1   1   5 868.176 52.7384   8
   1   1   5 1011.29 58.7798   9
   1   1   5 954.707 55.7789   2
   1   1   5 1028.87 58.1001   3
   1   1   6 330.061 24.9106   4
   1   1   6 312.325 22.5000   8
   1   1   6 344.173 26.5531   2
   1   1   6 380.119 23.9738   1
   1   1   6 365.491 29.4077   9
   1   1   6 410.751 29.5527   3
   1   1   7 654.692 45.2132   2
   1   1   7 749.604 49.6610   9
   1   1   7 781.158 49.5132   3
   1   1   7 701.518 41.5833   1
   1   1   7 713.538 41.0442   8
   1   1   7 643.540 43.7268   4
   1   1   8 553.113 39.6010   2
   1   1   8 575.889 43.4063   9
   1   1   8 577.227 42.0556   3
   1   1   8 534.597 33.8638   1
   1   1   8 513.706 32.8240   8
   1   1   8 572.150 37.9331   4
   1   1   9 87.9192 15.3276   4
   1   1  10 3.28329 12.6352   4
   1   2 -11 252.995 33.9969   6
   1   2 -11 197.131 30.2831   9
   1   2 -10 258.404 32.6408   6
   1   2 -10 276.145 26.1445   3
   1   2 -10 313.082 33.0836   9
   1   2  -9 186.927 17.9256   4
   1   2  -9 157.618 18.4339   3
   1   2  -9 187.859 25.3606   6
   1   2  -9 176.440 24.4243   9
   1   2  -8 206.766 19.0907   3
   1   2  -8 190.756 23.7690   6
   1   2  -8 245.438 24.8791   9
   1   2  -8 187.198 19.5202   2
   1   2  -7 188.432 21.1805   9
   1   2  -7 160.548 20.2370   6
   1   2  -7 182.728 17.4797   2
   1   2  -7 168.422 15.7908   3
   1   2  -7 183.779 15.6525   4
   1   2  -6 0.71797 5.38178   4
   1   2  -6 15.5773 9.39193   6
   1   2  -6 5.57285 5.48564   3
   1   2  -5 39.1173 6.55503   4
   1   2  -5 36.8257 8.93281   6
   1   2  -5 35.7256 3.98208   8
   1   2  -4 625.669 37.6524   6
   1   2  -4 577.911 32.4624   8
   1   2  -3 1039.74 55.2663   6
   1   2  -3 971.130 52.9412   3
   1   2  -3 921.583 55.9088   9
   1   2  -3 970.017 52.5397   8
   1   2  -2 750.777 39.3426   6
   1   2  -2 683.047 39.2104   3
   1   2  -2 728.536 39.3372   8
   1   2  -2 674.410 40.9405   9
   1   2  -2 653.250 40.1603   7
   1   2  -1 10.7238 4.21565   7
   1   2  -1 12.1736 2.29087   6
   1   2  -1 11.6047 3.82319   8
   1   2  -1 15.9536 4.34137   3
   1   2   0 30.9606 5.90455   7
   1   2   0 40.7526 6.50762   3
   1   2   1 296.057 19.8164   8
   1   2   1 287.945 21.4487   7
   1   2   2 1164.36 70.6743   3
   1   2   2 1314.65 70.3854   9
   1   2   2 1295.05 69.3535   8
   1   2   2 1241.98 72.3397   7
   1   2   3 1910.22 102.433   3
   1   2   3 1791.85 99.4735   8
   1   2   3 1810.49 99.5052   2
   1   2   3 1929.13 101.321   9
   1   2   4 2709.59 137.792   4
   1   2   4 2587.18 140.835   3
   1   2   4 2673.32 140.198   9
   1   2   4 2620.04 138.264   2
   1   2   4 2429.17 137.368   8
   1   2   5 779.286 46.4673   4
   1   2   5 845.836 50.0677   9
   1   2   5 792.201 50.1110   3
   1   2   5 765.158 47.1250   2
   1   2   5 711.280 45.6035   8
   1   2   6 267.067 21.7815   4
   1   2   6 276.756 25.8782   3
   1   2   6 308.694 26.1787   9
   1   2   6 265.043 20.8226   8
   1   2   6 260.389 22.7441   2
   1   2   7 284.198 23.4629   4
   1   2   7 281.919 27.9095   3
   1   2   7 258.238 21.4119   8
   1   2   7 315.710 28.2550   9
   1   2   7 280.318 24.2143   2
   1   2   8 23.9490 11.1985   4
   1   2   8-1.95327 8.23507   1
   1   2   8 1.90512 13.9617   3
   1   2   8 8.27218 14.1172   9
   1   2   8-0.97929 8.11870   8
   1   2   8-1.62952 10.3426   2
   1   2   9-3.14745 11.8699   4
   1   2   9 18.4351 13.1089   2
   1   2  10 42.0197 16.0828   4
   1   3 -11 73.6999 22.3403   9
   1   3 -11 61.2829 25.1846   6
   1   3 -10 28.0376 13.6651   3
   1   3 -10 33.2573 19.8126   6
   1   3 -10 39.8885 16.9569   9
   1   3  -9 1.04520 8.66370   4
   1   3  -9-1.31647 9.71797   3
   1   3  -9 7.92760 15.7531   6
   1   3  -8 45.7922 9.75994   4
   1   3  -8 30.5366 10.3588   3
   1   3  -8 59.6333 17.1962   6
   1   3  -8 52.5757 12.3857   2
   1   3  -7 366.292 31.6227   6
   1   3  -7 351.407 25.8131   3
   1   3  -7 388.797 26.6263   2
   1   3  -7 329.872 19.1074   1
   1   3  -7 360.649 24.1902   4
   1   3  -6 196.261 19.5836   6
   1   3  -6 136.721 18.0242   9
   1   3  -6 152.040 10.3742   8
   1   3  -6 145.712 13.4837   4
   1   3  -5 12.1569 8.32350   6
   1   3  -5 14.3446 5.56708   3
   1   3  -5 4.29612 6.86174   9
   1   3  -5 3.25643 3.66723   8
   1   3  -4 1.24541 5.85737   9
   1   3  -4-1.07511 5.89050   6
   1   3  -4 3.92379 3.69582   8
   1   3  -4 2.09103 4.51063   3
   1   3  -3 18.8268 5.80611   6
   1   3  -3 17.1764 5.60056   3
   1   3  -3 26.7486 5.26301   8
   1   3  -3 27.6858 6.79749   9
   1   3  -3 33.0184 7.36971   7
   1   3  -2 82.7916 10.5589   7
   1   3  -2 87.5757 9.94701   3
   1   3  -2 78.9628 8.15446   6
   1   3  -2 101.909 9.67633   8
   1   3  -2 88.9787 10.3113   9
   1   3  -1 1172.75 62.2001   6
   1   3  -1 1193.46 65.9819   3
   1   3  -1 1184.25 65.6370   8
   1   3  -1 1176.99 67.0515   7
   1   3   0 1041.91 61.3630   3
   1   3   0 1119.83 63.0600   7
   1   3   1 1087.59 62.2315   8
   1   3   1 1101.26 64.7281   7
   1   3   2 1238.10 70.8172   8
   1   3   2 1270.42 74.3429   7
   1   3   3 1604.29 93.5639   3
   1   3   3 1694.17 91.8450   9
   1   3   3 1719.28 92.0003   8
   1   3   3 1704.00 90.7841   2
   1   3   3 1491.98 95.2554   7
   1   3   4 1000.96 54.8461   9
   1   3   4 875.442 56.3188   3
   1   3   4 901.787 52.9039   2
   1   3   4 798.420 52.6886   8
   1   3   5 26.6086 8.55642   2
   1   3   5 4.91335 9.88547   3
   1   3   5 9.73273 7.94245   4
   1   3   5 1.35525 9.10818   9
   1   3   5 8.24591 7.78163   8
   1   3   6 5.23633 9.45801   2
   1   3   6 9.64303 9.52781   4
   1   3   6-5.36625 11.5782   3
   1   3   6 1.56665 9.94916   9
   1   3   6 18.3692 8.64558   8
   1   3   7 9.47132 10.2757   4
   1   3   7-9.72856 14.5711   3
   1   3   7-6.27761 8.27745   8
   1   3   7 16.1555 12.3583   9
   1   3   7 22.1715 12.6008   2
   1   3   8 85.2000 15.5358   4
   1   3   8 113.870 19.9277   9
   1   3   8 73.2836 13.4060   8
   1   3   8 84.1684 16.7384   2
   1   3   9 72.7093 16.7301   4
   1   3   9 32.2521 15.8471   2
   1   4 -11 10.6290 22.0461   6
   1   4 -10 1.55689 12.9068   3
   1   4 -10 12.5847 18.5471   6
   1   4  -9 54.3273 11.4574   4
   1   4  -9 61.4235 13.9617   3
   1   4  -9 82.9482 20.8963   6
   1   4  -9 37.4247 16.0847   9
   1   4  -8 130.231 22.6350   6
   1   4  -8 169.558 19.0756   3
   1   4  -8 192.611 23.7326   9
   1   4  -8 189.738 19.3559   2
   1   4  -8 170.420 11.5437   1
   1   4  -8 186.028 16.6744   4
   1   4  -7 282.322 22.1467   3
   1   4  -7 286.161 28.2880   6
   1   4  -7 319.785 29.5186   9
   1   4  -7 277.330 17.4084   8
   1   4  -7 281.256 21.2694   4
   1   4  -6 50.7218 13.0793   6
   1   4  -6 53.0555 9.59153   3
   1   4  -6 76.0145 14.7144   9
   1   4  -6 63.8770 7.75055   8
   1   4  -5 17.2463 8.81624   9
   1   4  -5 1.45424 7.31572   6
   1   4  -5-0.91570 6.66649   3
   1   4  -5 8.33125 5.16933   8
   1   4  -4 260.901 21.5644   6
   1   4  -4 246.379 20.2204   3
   1   4  -4 291.085 19.9168   8
   1   4  -4 258.894 22.9206   9
   1   4  -4 287.981 23.1564   7
   1   4  -3 1081.36 61.2495   6
   1   4  -3 1066.19 61.5894   3
   1   4  -3 1113.34 63.7538   9
   1   4  -3 1076.50 60.7620   8
   1   4  -3 1005.42 63.5741   7
   1   4  -2 2773.32 142.138   6
   1   4  -2 2725.72 144.574   3
   1   4  -2 2690.25 144.229   8
   1   4  -2 2718.64 145.106   9
   1   4  -2 2595.46 146.288   7
   1   4  -1 2029.62 112.159   6
   1   4  -1 2260.72 117.777   3
   1   4  -1 2224.09 116.951   8
   1   4  -1 2365.06 120.269   7
   1   4   0 1263.79 72.5270   3
   1   4   0 1232.02 74.0354   7
   1   4   1 510.672 35.5102   8
   1   4   1 547.152 32.5936   5
   1   4   1 529.975 38.3501   7
   1   4   2 155.079 19.5387   7
   1   4   2 169.611 16.9746   8
   1   4   3 84.2343 14.5032   3
   1   4   3 61.2669 14.9869   7
   1   4   3 89.1369 11.2906   2
   1   4   3 65.9154 10.8789   9
   1   4   3 79.9769 12.3273   8
   1   4   4 38.1507 13.5442   3
   1   4   4 17.9049 13.5988   7
   1   4   4 44.8944 10.0720   2
   1   4   4 26.9188 9.81653   9
   1   4   4 38.6819 11.2495   8
   1   4   5 250.740 25.2215   3
   1   4   5 179.334 19.5208   9
   1   4   5 222.759 19.9915   2
   1   4   5 176.266 19.9890   8
   1   4   6 12.5104 9.75375   2
   1   4   6 16.1969 14.5238   3
   1   4   6 9.36480 11.2917   9
   1   4   6 20.9747 11.1629   8
   1   4   7 112.516 16.6825   4
   1   4   7 95.3131 16.6518   8
   1   4   7 92.1184 17.3687   9
   1   4   7 130.192 17.7628   2
   1   4   8 50.8759 15.4456   4
   1   4   8 65.1842 15.3365   8
   1   4   8 61.1218 15.4936   2
   1   4   9 15.6284 15.3525   2
   1   5 -10 65.5256 23.7530   6
   1   5 -10 77.8631 21.8978   9
   1   5  -9 3.17097 9.12331   4
   1   5  -9 11.1623 12.9218   3
   1   5  -9 28.9527 18.5616   6
   1   5  -9 20.9362 16.1218   9
   1   5  -8 9.78087 9.07657   4
   1   5  -8 4.73014 13.1268   9
   1   5  -8 10.1083 14.5550   6
   1   5  -8-1.17737 9.59126   3
   1   5  -8-1.33842 10.4387   2
   1   5  -7 81.0504 11.8010   4
   1   5  -7 74.3645 16.8973   6
   1   5  -7 74.6087 16.7052   9
   1   5  -7 75.8716 12.6754   3
   1   5  -7 66.5229 9.09455   8
   1   5  -6 242.824 21.2136   3
   1   5  -6 224.129 24.4246   6
   1   5  -6 261.824 19.3451   8
   1   5  -6 295.315 27.0531   9
   1   5  -6 229.363 24.1930   7
   1   5  -5 330.937 28.3475   6
   1   5  -5 388.495 27.1346   3
   1   5  -5 360.709 29.8864   9
   1   5  -5 334.682 24.6264   8
   1   5  -5 314.139 28.5639   7
   1   5  -4 323.910 26.6266   6
   1   5  -4 387.515 27.3262   3
   1   5  -4 369.987 28.9489   9
   1   5  -4 341.888 25.0213   8
   1   5  -4 306.647 28.1335   7
   1   5  -3 657.873 43.2197   6
   1   5  -3 734.876 45.6444   3
   1   5  -3 794.336 46.9001   9
   1   5  -3 693.911 44.1082   8
   1   5  -3 670.279 47.2196   7
   1   5  -2 1270.17 71.5009   6
   1   5  -2 1343.28 75.7148   3
   1   5  -2 1417.94 75.5591   9
   1   5  -2 1268.55 74.1726   8
   1   5  -2 1169.79 76.9937   7
   1   5  -1 1055.92 58.9752   6
   1   5  -1 1151.10 66.1688   3
   1   5  -1 1093.26 64.6671   8
   1   5  -1 1143.62 68.7890   7
   1   5   0 217.976 23.5504   7
   1   5   0 231.570 22.6757   3
   1   5   0 273.505 22.6940   8
   1   5   1-1.96555 9.25605   7
   1   5   1 13.6724 6.27796   5
   1   5   1 14.6345 10.7280   3
   1   5   2 21.1850 12.5007   7
   1   5   2 20.8990 9.76471   8
   1   5   2 7.00154 5.09070   5
   1   5   3 37.0755 15.0121   7
   1   5   3 49.4934 10.6666   2
   1   5   3 46.1069 10.3154   9
   1   5   3 36.1546 11.5608   8
   1   5   3 46.6230 13.9419   3
   1   5   4 535.520 41.5104   3
   1   5   4 559.611 36.3704   9
   1   5   4 451.538 37.6414   8
   1   5   4 499.467 35.1971   2
   1   5   4 535.001 44.4702   7
   1   5   5 311.061 26.9886   4
   1   5   5 344.392 33.3178   3
   1   5   5 364.022 28.3666   9
   1   5   5 383.297 28.2305   2
   1   5   5 302.336 29.4918   8
   1   5   6 17.7192 11.8911   2
   1   5   6 4.42234 11.5041   4
   1   5   6 12.4030 10.9450   9
   1   5   6 1.77798 12.1448   8
   1   5   7-5.46693 12.6493   8
   1   5   7-1.62761 12.4437   2
   1   5   8 59.7924 17.4059   2
   1   5   8 66.3354 18.6509   8
   1   6 -10 3.39526 21.9664   6
   1   6  -9 42.0268 21.0559   6
   1   6  -9 19.2610 18.1928   9
   1   6  -8 107.148 13.7131   4
   1   6  -8 121.262 23.7457   6
   1   6  -8 97.8554 15.5583   3
   1   6  -8 85.1234 19.6825   9
   1   6  -8 97.7152 18.7170   7
   1   6  -7 568.770 44.8246   6
   1   6  -7 570.821 39.1694   3
   1   6  -7 620.465 46.0631   9
   1   6  -7 533.397 35.1011   8
   1   6  -7 519.562 42.3462   7
   1   6  -6 860.483 58.0014   6
   1   6  -6 814.569 53.5661   3
   1   6  -6 868.454 51.3751   8
   1   6  -6 979.090 59.6894   9
   1   6  -6 745.113 55.9543   7
   1   6  -5 858.971 54.5378   6
   1   6  -5 818.666 52.7433   3
   1   6  -5 902.657 56.5759   9
   1   6  -5 804.319 50.5137   8
   1   6  -5 745.991 55.1221   7
   1   6  -4 447.425 33.4109   6
   1   6  -4 474.582 33.9890   3
   1   6  -4 490.000 35.7083   9
   1   6  -4 379.945 30.7032   8
   1   6  -4 464.649 36.5774   7
   1   6  -3 123.485 18.9370   7
   1   6  -3 136.763 15.1372   6
   1   6  -3 155.296 17.7701   9
   1   6  -3 153.799 18.8575   3
   1   6  -3 149.217 16.9181   8
   1   6  -2-3.52990 5.60046   6
   1   6  -2-2.00152 10.0617   7
   1   6  -2 1.38644 7.88913   9
   1   6  -2 1.58469 9.95786   3
   1   6  -2 8.55063 8.77411   8
   1   6  -1 58.6337 14.2784   7
   1   6  -1 49.9679 11.0390   9
   1   6  -1 48.9321 6.32502   6
   1   6  -1 60.1807 12.3720   8
   1   6  -1 42.3077 12.9253   3
   1   6   0 128.587 20.1169   7
   1   6   0 145.802 17.7023   8
   1   6   0 133.889 19.6533   3
   1   6   1 106.169 19.0486   7
   1   6   1 87.0427 17.2545   3
   1   6   1 82.2791 12.9157   5
   1   6   2 37.5898 15.7382   7
   1   6   2 68.3107 13.9203   8
   1   6   2 67.3290 9.81821   5
   1   6   3 53.8520 18.9585   7
   1   6   3 50.6588 11.9621   2
   1   6   3 25.8222 10.2344   9
   1   6   3 47.7522 13.1250   8
   1   6   3 49.8154 16.9114   3
   1   6   4 107.758 23.0024   7
   1   6   4 57.0241 12.8346   2
   1   6   4 85.4089 13.2786   9
   1   6   4 61.4305 16.2367   8
   1   6   5 58.9012 14.0461   2
   1   6   5 60.4456 20.7022   7
   1   6   5 34.5941 13.6821   4
   1   6   5 29.9131 15.5085   8
   1   6   6 43.7029 14.0494   2
   1   6   6 75.9896 16.0821   4
   1   6   6 63.8482 18.7229   8
   1   6   7 78.1049 20.2398   8
   1   6   7 46.0261 15.5741   2
   1   6   8 110.968 22.6521   8
   1   7 -10 173.715 32.9684   6
   1   7  -9 103.627 23.2374   7
   1   7  -9 172.665 28.7698   6
   1   7  -9 188.039 28.5387   9
   1   7  -8 170.460 26.4418   7
   1   7  -8 170.712 27.9044   6
   1   7  -7 191.674 26.3690   7
   1   7  -7 168.684 26.4868   6
   1   7  -7 278.231 29.7399   9
   1   7  -7 221.730 24.2942   3
   1   7  -7 266.043 21.9187   8
   1   7  -6 157.220 24.2570   7
   1   7  -6 190.508 24.3611   6
   1   7  -6 197.868 25.0338   9
   1   7  -6 209.539 22.9378   3
   1   7  -6 194.441 19.7019   8
   1   7  -5 123.044 21.0123   7
   1   7  -5 87.2711 16.5678   6
   1   7  -5 150.000 20.8767   9
   1   7  -5 118.884 18.5986   3
   1   7  -5 100.438 16.2908   8
   1   7  -4 75.7475 17.6400   7
   1   7  -4 45.4433 12.6348   6
   1   7  -4 51.9303 14.5234   3
   1   7  -4 54.3096 13.6147   8
   1   7  -4 53.2747 14.8539   9
   1   7  -3 27.9426 15.2355   7
   1   7  -3 37.8646 14.5404   3
   1   7  -3 6.09026 9.04099   6
   1   7  -3 31.7063 11.9933   9
   1   7  -3 11.1504 11.0056   8
   1   7  -2 21.5555 14.5086   7
   1   7  -2 32.0690 11.4469   9
   1   7  -2 23.2582 7.77307   6
   1   7  -2 48.5492 14.0317   8
   1   7  -2 30.3020 14.3548   3
   1   7  -1 361.299 35.9838   7
   1   7  -1 350.378 33.1598   3
   1   7  -1 391.792 31.9471   8
   1   7  -1 376.937 29.5294   9
   1   7   0 504.837 41.0711   3
   1   7   0 498.901 35.7948   9
   1   7   0 531.901 40.0020   8
   1   7   0 472.514 37.6153   5
   1   7   0 525.558 44.3841   7
   1   7   1 111.073 22.9132   7
   1   7   1 96.8289 14.5408   5
   1   7   2 2.91986 17.0183   7
   1   7   2-5.08626 9.72629   2
   1   7   2 19.3305 9.98938   9
   1   7   2 14.1047 13.8741   8
   1   7   3 12.4142 17.7471   7
   1   7   3 42.8244 13.0919   2
   1   7   3 42.0890 16.9229   8
   1   7   4 49.7957 22.6890   7
   1   7   4 76.5146 15.2311   2
   1   7   4 52.5864 17.2672   8
   1   7   5 382.855 31.6314   4
   1   7   5 335.344 40.5560   7
   1   7   5 290.980 32.7294   8
   1   7   5 369.601 29.7857   2
   1   7   6 280.125 26.5658   2
   1   7   6 210.917 28.6434   8
   1   7   7 306.949 30.0421   2
   1   8  -8 64.0530 22.9580   7
   1   8  -8 123.045 25.2664   9
   1   8  -7-5.25792 17.4977   7
   1   8  -7 38.4616 18.3849   9
   1   8  -6-7.87149 18.3619   7
   1   8  -6 16.4212 15.8791   9
   1   8  -6-15.5133 12.5628   8
   1   8  -5 59.8405 15.0704   8
   1   8  -5 74.8688 17.5331   9
   1   8  -4 77.1909 20.9031   7
   1   8  -4 135.289 20.1237   9
   1   8  -4 103.751 18.8609   8
   1   8  -3 119.816 23.2518   7
   1   8  -3 124.645 19.4881   9
   1   8  -3 117.952 19.2961   8
   1   8  -2 11.2927 16.0902   7
   1   8  -2 24.6475 12.7623   9
   1   8  -2 15.4090 13.6164   8
   1   8  -1 2.94233 19.0437   7
   1   8  -1 28.7998 12.7199   9
   1   8  -1-2.01006 12.7686   8
   1   8   0 52.4348 21.2579   7
   1   8   0 15.5196 10.5432   9
   1   8   0 16.7804 14.8330   8
   1   8   1 51.4485 24.5516   7
   1   8   2 134.359 27.7986   7
   1   8   2 87.5294 15.4434   2
   1   8   2 97.9730 21.3255   8
   1   8   3 123.798 28.1088   7
   1   8   3 84.3065 15.7617   2
   1   8   3 73.5398 21.3306   8
   1   8   4 295.593 28.1781   2
   1   8   4 310.440 35.1810   8
   1   9  -7 45.8724 20.6177   9
   1   9  -6 80.2218 23.7787   7
   1   9  -6 133.776 24.4063   9
   1   9  -5 59.9327 22.7638   7
   1   9  -5 90.4987 19.8664   9
   1   9  -5 74.4267 17.9564   8
   1   9  -4 15.2631 20.6783   7
   1   9  -4 20.6392 16.0137   9
   1   9  -4 16.0455 14.2862   8
   1   9  -3-12.5930 18.9751   7
   1   9  -3 10.4714 14.5358   8
   1   9  -2 16.3242 21.1248   7
   1   9  -2 2.17821 14.7458   8
   1   9  -1 13.5882 20.9503   7
   1   9  -1 31.6933 17.6949   8
   1   9   0 261.797 36.4598   7
   1   9   0 235.293 30.4462   8
   1   9   1 560.932 54.3199   7
   1   9   1 547.511 47.2494   8
   1  10  -5 4.29873 18.1216   8
   2  -9  -6 199.220 26.8196   3
   2  -9  -5 306.839 32.5361   3
   2  -9  -4 238.875 27.5514   3
   2  -9  -3 239.190 27.3221   3
   2  -9  -1 5.62190 11.6607   6
   2  -9   0 3.67234 12.7455   6
   2  -9   1 61.0811 15.8193   6
   2  -9   2 159.348 21.2330   6
   2  -9   3 145.146 21.1025   6
   2  -9   4 2.07195 13.5309   6
   2  -8  -8 265.322 30.9344   3
   2  -8  -7 195.928 25.9941   3
   2  -8  -6 133.849 21.9256   3
   2  -8  -5 128.388 20.8100   3
   2  -8  -4 17.9269 14.0358   6
   2  -8  -4 49.4850 15.0276   3
   2  -8  -3 20.2950 12.6005   3
   2  -8  -3-2.05688 11.5677   6
   2  -8  -2 150.491 23.1484   7
   2  -8  -2 209.356 22.4109   3
   2  -8  -2 136.240 20.2644   6
   2  -8  -1 126.935 18.8211   6
   2  -8  -1 152.103 21.9442   7
   2  -8   0 133.578 18.8425   6
   2  -8   1 58.3762 15.3620   6
   2  -8   2 7.24452 11.4998   6
   2  -8   3 69.6990 15.8275   6
   2  -8   4 206.571 21.6061   9
   2  -8   4 210.570 24.5416   6
   2  -8   5 130.747 21.1560   6
   2  -8   5 84.2858 16.5976   9
   2  -8   6 203.370 25.8200   9
   2  -7  -9 212.179 27.3949   3
   2  -7  -8 139.760 22.4297   3
   2  -7  -7 85.3292 23.9418   6
   2  -7  -7 167.300 21.9312   3
   2  -7  -6 18.1358 16.8158   6
   2  -7  -6 32.7777 13.8920   3
   2  -7  -5 61.1412 17.5907   7
   2  -7  -5 35.3665 16.6601   6
   2  -7  -5 86.3019 15.6536   3
   2  -7  -4 193.336 25.0593   7
   2  -7  -4 189.481 24.6931   6
   2  -7  -4 241.765 23.2631   3
   2  -7  -3 249.887 27.1062   7
   2  -7  -3 291.242 25.7073   3
   2  -7  -3 277.958 28.0788   6
   2  -7  -2 221.986 23.6553   7
   2  -7  -2 208.935 22.8502   6
   2  -7  -2 186.688 20.5611   3
   2  -7  -1 26.4701 12.8517   7
   2  -7  -1 3.43623 10.3745   6
   2  -7   0 3.32690 9.80696   6
   2  -7   1 11.5861 9.43618   6
   2  -7   2 83.6153 14.9893   6
   2  -7   3 748.138 51.4599   6
   2  -7   3 753.517 47.8047   9
   2  -7   4 744.851 52.7712   6
   2  -7   4 787.134 50.7696   9
   2  -7   5 729.671 53.5907   6
   2  -7   5 797.078 52.8009   9
   2  -7   6 452.618 38.6296   6
   2  -7   6 436.089 37.6802   9
   2  -6 -10 18.0191 17.8893   6
   2  -6  -9 42.0601 18.0244   3
   2  -6  -8 7.22549 13.9066   3
   2  -6  -7 30.3418 18.2511   6
   2  -6  -7 40.7549 13.9256   3
   2  -6  -7 24.6444 14.1121   5
   2  -6  -6 105.407 19.7496   7
   2  -6  -6 34.7837 16.1756   6
   2  -6  -6 76.2418 14.7056   3
   2  -6  -6 81.3452 16.5576   5
   2  -6  -5 113.918 18.9227   7
   2  -6  -5 114.053 19.9330   6
   2  -6  -5 96.5673 15.8551   3
   2  -6  -5 115.975 17.5318   5
   2  -6  -4 98.5510 16.5968   7
   2  -6  -4 58.7054 14.7963   6
   2  -6  -4 78.2839 13.1913   3
   2  -6  -3 179.646 20.5531   7
   2  -6  -3 180.867 18.5516   3
   2  -6  -3 162.479 20.2119   6
   2  -6  -2 15.5818 9.51039   7
   2  -6  -2 9.04046 8.21635   3
   2  -6  -2 10.1926 10.6902   6
   2  -6  -1 267.581 24.1527   6
   2  -6  -1 252.139 23.4015   7
   2  -6   0 708.593 47.1540   6
   2  -6   1 861.084 54.4760   6
   2  -6   1 836.561 48.0915   9
   2  -6   2 1345.49 85.1800   6
   2  -6   2 1545.81 81.8004   9
   2  -6   3 1128.41 69.5461   6
   2  -6   3 1128.44 66.6847   9
   2  -6   4 211.041 22.9363   6
   2  -6   4 204.213 20.8481   9
   2  -6   5 98.8409 16.9716   6
   2  -6   5 69.2210 14.7814   9
   2  -6   6 76.4011 16.7958   6
   2  -6   6 28.7891 14.2483   9
   2  -5 -10 20.5563 17.5700   6
   2  -5  -9 174.542 21.7207   3
   2  -5  -8 121.304 16.9288   9
   2  -5  -8 132.002 26.1437   6
   2  -5  -8 159.765 19.2106   3
   2  -5  -8 162.616 22.5864   5
   2  -5  -7 49.8097 12.6292   3
   2  -5  -7 86.1834 18.7583   7
   2  -5  -7 48.5282 10.7791   9
   2  -5  -7 69.7619 19.4474   6
   2  -5  -7 67.5031 15.8469   5
   2  -5  -6 156.386 20.5299   7
   2  -5  -6 92.9451 19.3786   6
   2  -5  -6 123.466 15.8050   3
   2  -5  -6 100.257 17.4128   5
   2  -5  -5 7.02021 10.6940   7
   2  -5  -5 2.11048 10.4440   6
   2  -5  -5 1.25428 8.03987   3
   2  -5  -5 5.51830 9.53330   5
   2  -5  -4 120.284 15.8835   7
   2  -5  -4 88.3183 15.6308   6
   2  -5  -4 110.268 13.1773   3
   2  -5  -4 90.9825 14.9211   5
   2  -5  -3 478.762 32.1940   3
   2  -5  -3 407.838 34.6075   6
   2  -5  -3 502.023 36.2653   5
   2  -5  -3 493.154 34.4017   7
   2  -5  -2 1708.46 96.0474   3
   2  -5  -2 1741.10 99.9165   6
   2  -5  -2 1797.20 98.2004   7
   2  -5  -1 1579.72 90.0302   6
   2  -5  -1 1546.67 88.0101   7
   2  -5   0 1141.30 64.1270   6
   2  -5   0 1019.63 55.7145   9
   2  -5   1 690.825 45.3400   6
   2  -5   1 691.786 40.1917   9
   2  -5   2 1133.53 66.9469   6
   2  -5   2 1074.60 62.3697   9
   2  -5   3 515.264 37.0974   6
   2  -5   3 507.076 34.6802   9
   2  -5   4 46.2094 12.1097   6
   2  -5   4 40.4784 10.8129   9
   2  -5   5 50.0968 13.1927   6
   2  -5   5 56.5547 13.2860   9
   2  -5   6 260.992 29.3303   6
   2  -5   6 351.489 30.5458   9
   2  -5   7 114.920 20.3089   6
   2  -5   7 188.124 24.6836   9
   2  -4 -10 12.8203 17.3547   6
   2  -4 -10-14.1665 13.2181   9
   2  -4 -10-3.23530 13.9395   3
   2  -4  -9 55.4692 14.3878   3
   2  -4  -9 54.1641 13.8593   9
   2  -4  -9 38.0412 16.7548   5
   2  -4  -8 63.5678 18.4035   7
   2  -4  -8 60.0523 12.9448   2
   2  -4  -8 50.4436 12.9968   9
   2  -4  -8 70.1919 14.0526   3
   2  -4  -8 56.0204 15.9451   5
   2  -4  -7 38.2741 14.2014   7
   2  -4  -7 35.1342 10.2864   2
   2  -4  -7 41.3249 10.5232   3
   2  -4  -7 52.6814 10.5853   9
   2  -4  -7 10.4117 13.9861   6
   2  -4  -7 14.9557 12.1322   5
   2  -4  -6 8.85607 10.5807   7
   2  -4  -6 11.0937 7.09991   2
   2  -4  -6 12.6547 6.15464   9
   2  -4  -6 6.87630 11.1773   6
   2  -4  -6 19.1938 8.48164   3
   2  -4  -6 27.3171 12.1569   5
   2  -4  -5 651.552 39.6532   3
   2  -4  -5 606.876 45.9385   6
   2  -4  -5 610.548 36.9396   9
   2  -4  -5 616.439 37.3318   2
   2  -4  -5 609.967 44.4971   5
   2  -4  -5 635.718 43.0920   7
   2  -4  -4 823.161 45.9819   2
   2  -4  -4 799.782 44.9496   9
   2  -4  -4 795.543 48.4211   3
   2  -4  -4 833.694 54.5306   6
   2  -4  -4 865.740 54.0676   5
   2  -4  -4 828.255 51.3385   7
   2  -4  -3 1833.10 92.2821   3
   2  -4  -3 1750.12 97.2601   6
   2  -4  -3 1601.39 86.5546   9
   2  -4  -3 1855.77 97.8947   5
   2  -4  -3 1688.00 88.5202   2
   2  -4  -3 1854.70 94.6099   7
   2  -4  -2 3416.50 173.059   3
   2  -4  -2 3190.16 177.006   6
   2  -4  -2 3235.98 177.777   5
   2  -4  -2 3303.35 174.301   7
   2  -4  -1 2321.25 127.652   6
   2  -4  -1 2342.91 125.023   7
   2  -4   0 714.990 45.4244   6
   2  -4   0 712.072 39.0066   9
   2  -4   1 219.168 19.6852   6
   2  -4   1 224.155 16.0296   9
   2  -4   2 40.5555 9.42915   6
   2  -4   2 26.5645 6.33859   9
   2  -4   3 232.263 22.2587   6
   2  -4   3 293.861 21.9597   9
   2  -4   4 517.287 37.6304   6
   2  -4   4 544.361 37.3538   9
   2  -4   5 198.864 21.4902   6
   2  -4   5 191.283 20.6102   9
   2  -4   6 7.47047 11.7437   6
   2  -4   6 9.59602 11.0615   9
   2  -4   7 6.24086 13.4656   6
   2  -4   7 11.0165 12.9952   9
   2  -3 -11 45.8132 21.9350   6
   2  -3 -11 66.6224 18.6625   9
   2  -3 -10 15.3849 17.3868   6
   2  -3 -10 25.1109 15.3720   9
   2  -3 -10 21.7290 11.4920   3
   2  -3  -9 44.6168 18.1126   7
   2  -3  -9 29.5796 12.3238   2
   2  -3  -9 14.5177 12.9579   9
   2  -3  -9 18.5079 11.3937   3
   2  -3  -8 616.847 38.9769   3
   2  -3  -8 481.457 39.4006   9
   2  -3  -8 622.908 39.2703   2
   2  -3  -8 604.773 45.3700   7
   2  -3  -7 639.633 37.7578   4
   2  -3  -7 547.729 36.8572   3
   2  -3  -7 550.510 38.3960   9
   2  -3  -7 578.013 37.2137   2
   2  -3  -7 531.484 41.6470   7
   2  -3  -6 979.940 53.3882   4
   2  -3  -6 832.595 52.4536   3
   2  -3  -6 884.186 53.6649   9
   2  -3  -6 893.720 52.5895   2
   2  -3  -6 891.138 59.8288   5
   2  -3  -6 1003.30 58.7755   7
   2  -3  -5 901.263 51.0880   4
   2  -3  -5 916.828 51.3809   3
   2  -3  -5 865.711 51.1760   9
   2  -3  -5 891.318 50.6505   2
   2  -3  -5 870.939 57.9614   5
   2  -3  -5 912.456 55.6817   7
   2  -3  -4 708.786 41.8556   4
   2  -3  -4 731.426 42.3783   3
   2  -3  -4 773.224 49.4832   6
   2  -3  -4 732.104 48.3037   5
   2  -3  -4 722.778 41.2275   2
   2  -3  -4 745.318 41.6903   9
   2  -3  -4 761.174 45.6641   7
   2  -3  -3 1308.68 69.7628   4
   2  -3  -3 1366.10 70.8724   3
   2  -3  -3 1280.37 76.2155   6
   2  -3  -3 1313.27 68.7720   9
   2  -3  -3 1215.13 75.8094   5
   2  -3  -3 1292.45 72.7165   7
   2  -3  -3 1298.90 68.8265   2
   2  -3  -2 779.158 39.6956   4
   2  -3  -2 685.950 40.8487   3
   2  -3  -2 803.604 46.5490   6
   2  -3  -2 685.497 38.2653   2
   2  -3  -2 739.669 46.2627   5
   2  -3  -2 716.694 38.2735   9
   2  -3  -2 796.608 42.7187   7
   2  -3  -1 65.5881 7.70885   7
   2  -3  -1 64.0041 5.13396   4
   2  -3  -1 81.8080 10.6491   6
   2  -3  -1 46.0344 9.14361   5
   2  -3   0 44.4933 5.14345   9
   2  -3   0 45.2434 7.86635   6
   2  -3   1 99.2646 6.95503   2
   2  -3   1 105.816 9.74304   9
   2  -3   1 103.305 12.2148   6
   2  -3   2 192.795 17.3896   6
   2  -3   2 179.282 12.1086   2
   2  -3   2 179.296 15.1809   9
   2  -3   3 203.265 15.0729   2
   2  -3   3 249.610 19.3319   9
   2  -3   4 270.605 19.6690   2
   2  -3   4 310.849 24.3691   9
   2  -3   4 271.953 16.9877   4
   2  -3   5 47.5826 6.65478   4
   2  -3   5 57.7810 12.2761   9
   2  -3   6 32.9575 6.83135   4
   2  -3   6 43.0683 13.5307   9
   2  -3   7 244.466 27.7929   9
   2  -2 -12 35.7222 19.6179   9
   2  -2 -11 31.7391 20.3087   6
   2  -2 -11 53.9217 18.9900   9
   2  -2 -10 23.1555 17.8207   6
   2  -2 -10 34.4291 15.6609   9
   2  -2 -10 51.0634 12.8990   3
   2  -2  -9 267.443 28.8910   7
   2  -2  -9 271.722 22.4462   3
   2  -2  -9 222.765 25.4274   9
   2  -2  -9 270.833 24.0185   2
   2  -2  -8 531.173 35.7601   3
   2  -2  -8 508.746 39.2118   9
   2  -2  -8 629.645 38.1752   2
   2  -2  -8 538.436 42.2524   7
   2  -2  -7 816.358 49.8960   3
   2  -2  -7 870.420 53.9155   9
   2  -2  -7 938.856 51.8303   2
   2  -2  -7 795.184 55.3793   7
   2  -2  -6 2080.93 110.127   3
   2  -2  -6 1960.47 112.946   9
   2  -2  -6 2235.24 111.492   2
   2  -2  -6 1936.62 114.770   7
   2  -2  -5 921.280 50.8246   4
   2  -2  -5 897.104 49.6923   3
   2  -2  -5 896.287 52.1886   9
   2  -2  -5 903.753 50.6208   2
   2  -2  -5 836.980 53.3183   7
   2  -2  -4 293.438 18.5983   3
   2  -2  -4 305.155 19.3024   2
   2  -2  -4 298.669 20.1845   9
   2  -2  -4 286.577 21.4399   7
   2  -2  -4 298.788 19.3921   4
   2  -2  -3-0.66228 3.81486   7
   2  -2  -3 2.22796 2.82874   4
   2  -2  -3 0.52582 3.02911   9
   2  -2  -3 2.23920 2.83449   3
   2  -2  -3 7.56235 6.81342   6
   2  -2  -3-1.29596 5.15088   5
   2  -2  -2 291.067 23.0526   5
   2  -2  -2 308.494 18.9278   7
   2  -2  -2 304.472 17.8805   4
   2  -2  -1 1750.79 89.8789   4
   2  -2   0 763.311 42.7240   9
   2  -2   1 280.374 18.5859   9
   2  -2   1 254.108 15.6885   2
   2  -2   2 26.6437 4.39083   2
   2  -2   2 27.0735 3.15597   4
   2  -2   2 22.4783 4.41789   1
   2  -2   2 24.6966 6.20819   9
   2  -2   3 78.2024 6.17878   4
   2  -2   3 69.0768 7.23032   1
   2  -2   3 44.6530 10.0179   6
   2  -2   3 59.1258 9.72841   9
   2  -2   3 61.1576 7.33628   2
   2  -2   4 116.842 10.1880   1
   2  -2   4 112.760 13.9765   6
   2  -2   4 121.502 11.7082   2
   2  -2   4 150.333 15.8114   9
   2  -2   4 114.665 9.61922   4
   2  -2   5 881.703 53.2772   6
   2  -2   5 921.609 49.5926   2
   2  -2   5 930.758 46.5964   4
   2  -2   6 1312.57 76.0618   6
   2  -2   6 1217.00 71.5173   2
   2  -2   6 1223.61 68.3988   4
   2  -2   7 386.779 33.8845   9
   2  -2   7 332.177 24.3904   4
   2  -2   8 176.901 17.2178   4
   2  -2   9 420.529 30.7712   4
   2  -1 -12 78.8257 22.3086   9
   2  -1 -11 149.300 27.6648   6
   2  -1 -11 178.163 27.0114   9
   2  -1 -10 224.080 28.9261   7
   2  -1 -10 223.228 29.2394   6
   2  -1 -10 242.535 28.0301   9
   2  -1 -10 234.808 21.2493   3
   2  -1  -9 823.689 50.4098   4
   2  -1  -9 848.148 58.7014   6
   2  -1  -9 804.467 49.3030   3
   2  -1  -9 813.053 55.6552   9
   2  -1  -9 811.830 51.5031   2
   2  -1  -9 773.334 56.3378   7
   2  -1  -8 297.941 22.2279   4
   2  -1  -8 233.691 26.0864   7
   2  -1  -8 257.609 20.4587   3
   2  -1  -8 272.335 25.0843   9
   2  -1  -8 247.205 21.9427   2
   2  -1  -7 216.858 17.9340   4
   2  -1  -7 195.144 20.4175   9
   2  -1  -7 186.748 21.2337   7
   2  -1  -7 215.754 16.5314   3
   2  -1  -7 242.883 19.0498   2
   2  -1  -6 93.0197 12.1367   9
   2  -1  -6 81.2757 10.2187   2
   2  -1  -6 62.5844 7.77254   3
   2  -1  -5 11.8903 6.83421   7
   2  -1  -5 5.11978 5.47667   9
   2  -1  -5 17.7887 5.56532   2
   2  -1  -5 5.80846 3.30525   3
   2  -1  -4 9.83202 4.41108   4
   2  -1  -4 5.07994 4.70953   7
   2  -1  -4 5.02499 4.41856   9
   2  -1  -4 7.85463 2.34805   3
   2  -1  -3 219.805 16.0380   9
   2  -1  -3 221.247 14.6190   4
   2  -1  -3 229.020 14.9240   7
   2  -1  -2 494.694 33.6063   6
   2  -1  -2 548.863 28.8086   7
   2  -1  -1 569.929 32.2121   1
   2  -1  -1 642.481 36.0622   6
   2  -1   0 92.9344 9.75050   6
   2  -1   0 110.875 10.3423   5
   2  -1   0 89.5209 7.37720   8
   2  -1   1-2.29787 3.78987   6
   2  -1   1 1.28224 2.94216   1
   2  -1   1 0.79159 3.97940   9
   2  -1   1-0.75830 2.30997   8
   2  -1   2 783.269 42.3571   2
   2  -1   2 755.559 44.5046   6
   2  -1   2 739.849 40.7886   8
   2  -1   2 729.452 41.5358   1
   2  -1   3 665.092 36.6664   4
   2  -1   3 689.255 41.1299   6
   2  -1   3 636.841 40.0995   3
   2  -1   3 681.208 38.6026   2
   2  -1   3 652.453 36.1978   8
   2  -1   3 618.693 37.0875   1
   2  -1   4 1291.43 66.9144   4
   2  -1   4 1230.51 71.5342   6
   2  -1   4 1224.83 71.0119   3
   2  -1   4 1313.50 69.2643   2
   2  -1   4 1153.77 65.2658   8
   2  -1   4 1249.09 66.8955   1
   2  -1   5 1204.81 67.4508   4
   2  -1   5 1206.88 72.8023   6
   2  -1   5 1254.47 74.0759   9
   2  -1   5 1178.89 69.5627   2
   2  -1   5 1239.01 65.2971   8
   2  -1   5 1268.10 67.2766   1
   2  -1   6 884.598 56.7819   2
   2  -1   6 998.345 62.1605   9
   2  -1   6 937.102 51.3251   8
   2  -1   6 999.771 54.1169   1
   2  -1   6 982.269 55.2247   4
   2  -1   7 256.199 19.1073   1
   2  -1   7 243.709 22.7579   2
   2  -1   7 270.702 27.9282   9
   2  -1   7 263.260 15.9390   8
   2  -1   7 238.120 20.5902   4
   2  -1   8 323.815 22.9430   1
   2  -1   8 303.950 27.8362   2
   2  -1   8 358.537 26.2201   4
   2  -1   9 34.2482 12.2866   4
   2  -1  10 23.7120 13.5479   4
   2  -1  11 28.0150 15.8356   4
   2   0 -12 277.271 34.4901   9
   2   0 -11 251.332 30.6502   9
   2   0 -10 230.347 28.7442   7
   2   0 -10 208.507 26.2137   9
   2   0 -10 201.646 19.0934   3
   2   0  -9 156.331 20.6172   9
   2   0  -9 123.188 15.6281   4
   2   0  -9 112.796 20.3172   7
   2   0  -9 115.343 13.9019   3
   2   0  -9 114.312 15.8848   2
   2   0  -8 19.0876 8.53407   4
   2   0  -8 28.0066 13.5119   7
   2   0  -8 30.7083 11.3991   9
   2   0  -8 2.34804 8.72952   2
   2   0  -8 30.1011 7.82347   3
   2   0  -7 1.95832 5.22243   3
   2   0  -7 5.30866 6.43715   4
   2   0  -7 1.45956 8.60464   7
   2   0  -7-1.57183 7.65180   9
   2   0  -7 5.14523 7.25954   2
   2   0  -6 418.867 30.2930   9
   2   0  -6 403.026 24.2026   3
   2   0  -6 424.169 26.5040   4
   2   0  -6 358.678 28.4846   7
   2   0  -5 421.345 24.0687   3
   2   0  -5 439.586 30.3448   9
   2   0  -5 432.533 26.7767   4
   2   0  -4 270.891 20.5052   9
   2   0  -3 14.9147 2.55644   1
   2   0  -3 14.7070 4.82325   9
   2   0  -3 16.3525 3.40704   8
   2   0  -2 83.1689 5.31461   3
   2   0  -2 67.6567 6.45885   8
   2   0  -2 63.2729 5.83296   1
   2   0  -2 80.6353 8.84340   6
   2   0  -1 314.253 20.5892   6
   2   0  -1 347.267 19.0909   3
   2   0  -1 343.709 19.3164   1
   2   0  -1 295.252 17.7647   7
   2   0   0 1192.58 60.6731   6
   2   0   0 1203.00 60.5475   3
   2   0   0 1017.56 59.5705   8
   2   0   0 1131.67 61.1537   5
   2   0   0 1072.76 59.6226   7
   2   0   1 3776.79 196.866   6
   2   0   1 3682.09 196.266   1
   2   0   1 4096.98 196.469   8
   2   0   1 3691.94 197.431   3
   2   0   2 1594.74 87.3769   6
   2   0   2 1635.27 86.5630   1
   2   0   2 1697.47 86.2345   8
   2   0   2 1526.30 86.8765   2
   2   0   2 1666.66 90.0300   9
   2   0   3 1189.53 64.8486   6
   2   0   3 1249.91 66.1161   3
   2   0   3 1133.01 62.5898   1
   2   0   3 1246.04 67.3494   9
   2   0   3 1075.59 63.5006   2
   2   0   3 1064.58 61.6463   8
   2   0   4 1531.48 77.7427   4
   2   0   4 1449.17 80.5744   6
   2   0   4 1478.51 76.7137   8
   2   0   4 1503.11 82.8381   9
   2   0   4 1547.07 81.8903   3
   2   0   4 1282.18 76.7738   1
   2   0   4 1272.10 78.5037   2
   2   0   5 769.202 45.5402   4
   2   0   5 857.446 51.9251   9
   2   0   5 814.448 50.3988   3
   2   0   5 692.900 46.8765   2
   2   0   5 827.621 45.6317   1
   2   0   5 752.436 44.0256   8
   2   0   6 48.9167 9.09929   1
   2   0   6 38.3551 9.28456   4
   2   0   6 58.7038 14.5271   3
   2   0   6 64.6910 13.9396   9
   2   0   6 43.8348 7.28664   8
   2   0   7 79.8482 12.9907   4
   2   0   7 121.186 12.5618   1
   2   0   7 85.8397 17.8602   9
   2   0   7 78.8755 9.29367   8
   2   0   8 17.6815 9.91797   4
   2   0   8 1.73150 7.89072   1
   2   0   8 5.67201 5.62292   8
   2   0   9 47.0626 13.7958   4
   2   0  10 23.9017 15.2985   4
   2   1 -11 24.4555 20.8770   6
   2   1 -11 5.37055 17.3852   9
   2   1 -10 80.9497 12.9883   3
   2   1 -10 51.1779 19.1264   7
   2   1 -10 123.997 24.5959   6
   2   1 -10 128.235 21.2040   9
   2   1  -9 11.2982 7.84540   3
   2   1  -9 34.5767 10.7840   4
   2   1  -9 22.1785 15.0356   7
   2   1  -9 30.6256 15.2851   6
   2   1  -9 36.6564 14.3863   9
   2   1  -8 152.461 15.7050   4
   2   1  -8 163.269 21.1289   6
   2   1  -8 157.055 14.3768   3
   2   1  -8 152.906 20.2649   9
   2   1  -7 226.844 22.7051   6
   2   1  -7 207.008 15.4669   3
   2   1  -7 195.015 21.1757   9
   2   1  -7 206.258 17.5088   4
   2   1  -6 440.578 32.9372   9
   2   1  -6 428.771 25.9578   3
   2   1  -6 455.465 28.4228   4
   2   1  -5 73.7939 6.00458   3
   2   1  -5 48.1301 5.69988   3
   2   1  -5 55.3235 10.3337   9
   2   1  -5 56.8131 4.27506   1
   2   1  -5 62.6137 6.16475   8
   2   1  -4 19.9345 3.21654   1
   2   1  -4 15.6158 6.70837   9
   2   1  -4 16.1388 3.26556   3
   2   1  -4 16.9704 4.06678   8
   2   1  -3 339.471 19.8870   3
   2   1  -3 348.491 21.1708   8
   2   1  -2 1437.43 75.2886   3
   2   1  -2 1443.87 76.1676   8
   2   1  -2 1403.28 75.2657   7
   2   1  -1 3881.70 198.865   6
   2   1  -1 3968.29 199.957   3
   2   1  -1 3804.70 199.470   7
   2   1   0 2139.95 110.232   6
   2   1   0 2185.75 113.413   3
   2   1   0 2092.16 113.127   7
   2   1   1 2723.47 137.981   6
   2   1   1 2707.57 141.628   3
   2   1   1 2638.74 137.176   5
   2   1   1 2660.95 140.095   8
   2   1   1 2648.96 141.997   7
   2   1   2 709.218 38.9193   6
   2   1   2 683.780 42.5977   9
   2   1   2 623.300 39.2654   8
   2   1   2 688.809 43.2637   7
   2   1   3 745.339 47.0688   9
   2   1   3 723.340 43.5393   8
   2   1   3 743.273 46.7276   3
   2   1   3 802.105 49.2736   7
   2   1   4 182.678 18.9090   3
   2   1   4 211.920 19.9740   9
   2   1   4 185.651 15.5736   8
   2   1   5 13.3263 7.17311   4
   2   1   5 4.52586 9.60804   3
   2   1   5 25.7918 8.06079   1
   2   1   5 28.4347 10.5361   9
   2   1   5 12.0644 6.81123   8
   2   1   6 228.509 19.6547   4
   2   1   6 233.207 24.4360   3
   2   1   6 197.797 18.4751   1
   2   1   6 217.369 23.2175   9
   2   1   6 233.378 18.2609   8
   2   1   7 124.109 16.0283   4
   2   1   7 148.771 21.5842   3
   2   1   7 140.631 20.4361   9
   2   1   7 117.102 12.9186   8
   2   1   7 111.441 13.4813   1
   2   1   7 112.221 17.0793   2
   2   1   8 97.4328 13.4236   1
   2   1   8 86.7662 15.3017   4
   2   1   8 81.9959 11.6012   8
   2   1   8 92.1880 16.9389   2
   2   1   9 138.663 18.3404   4
   2   1   9 100.009 18.8371   2
   2   1  10 10.2385 14.5542   4
   2   2 -11 145.326 28.1706   6
   2   2 -11 81.0382 23.3884   9
   2   2 -10 34.0696 10.5936   3
   2   2 -10 25.8098 17.0140   7
   2   2 -10 19.4016 18.0018   6
   2   2 -10 42.9308 17.8834   9
   2   2  -9 190.619 18.6150   4
   2   2  -9 181.743 25.2029   6
   2   2  -9 203.189 18.0884   3
   2   2  -9 204.450 25.1223   9
   2   2  -8 11.0779 7.81892   4
   2   2  -8 5.83010 6.76256   3
   2   2  -8 20.9166 12.6173   6
   2   2  -8 18.2947 12.1287   9
   2   2  -8 7.49526 8.24893   2
   2   2  -7 10.0005 7.22722   4
   2   2  -7 0.71582 5.36139   3
   2   2  -7-8.85618 10.7917   6
   2   2  -7 7.21646 8.92732   9
   2   2  -6 124.040 15.1994   6
   2   2  -6 93.4743 8.80741   3
   2   2  -6 82.4983 7.89065   8
   2   2  -5 460.176 31.1331   6
   2   2  -5 406.479 25.5828   3
   2   2  -5 436.151 25.7817   8
   2   2  -4 911.206 49.6448   6
   2   2  -4 821.166 46.0163   3
   2   2  -4 789.834 46.2474   8
   2   2  -3 1210.25 61.1508   6
   2   2  -3 1111.51 60.2145   3
   2   2  -3 1132.66 64.4860   9
   2   2  -3 999.500 60.1815   8
   2   2  -3 1085.48 61.2915   7
   2   2  -2 1465.80 74.2255   3
   2   2  -2 1311.90 73.8373   8
   2   2  -2 1298.57 74.0938   7
   2   2  -1 1355.05 75.4680   3
   2   2  -1 1349.87 75.3219   8
   2   2  -1 1429.11 75.9401   7
   2   2   0 2301.31 121.432   3
   2   2   0 2224.19 121.507   7
   2   2   1 778.190 44.2187   3
   2   2   1 651.737 41.5824   8
   2   2   1 679.938 43.7586   7
   2   2   2 2.85324 7.18254   7
   2   2   2 11.3609 6.02130   8
   2   2   3 46.7812 11.0159   3
   2   2   3 51.9479 12.3821   7
   2   2   3 39.8820 8.51206   2
   2   2   3 55.9851 11.1359   9
   2   2   3 34.1325 8.17408   8
   2   2   4 153.419 17.5433   3
   2   2   4 151.026 19.3275   7
   2   2   4 126.436 14.4915   2
   2   2   4 121.414 15.6444   9
   2   2   4 113.079 13.4981   8
   2   2   5 134.439 15.5491   2
   2   2   5 125.178 14.5175   4
   2   2   5 126.961 18.7112   3
   2   2   5 122.858 17.4479   9
   2   2   5 134.542 14.7680   8
   2   2   6 337.622 25.7817   4
   2   2   6 289.707 29.4743   3
   2   2   6 336.547 29.6140   9
   2   2   6 342.971 27.4968   2
   2   2   6 313.128 24.7980   8
   2   2   7 8.02149 10.1674   4
   2   2   7 5.91766 9.82731   1
   2   2   7 10.1774 12.5455   9
   2   2   7 21.9344 9.91051   8
   2   2   7 11.0094 10.1917   2
   2   2   8 13.4497 12.5311   4
   2   2   8-3.42186 9.56583   8
   2   2   8 12.3756 13.4258   2
   2   2   9 48.2308 15.0423   4
   2   2   9 65.3282 17.1948   2
   2   3 -11 3.26602 21.3293   6
   2   3 -11-11.6616 18.5034   9
   2   3 -10 80.5001 22.3690   6
   2   3 -10 84.6153 20.7717   9
   2   3  -9 47.4439 12.3831   4
   2   3  -9 86.7846 12.8221   3
   2   3  -9 92.5597 20.3119   6
   2   3  -9 68.1699 10.7323   3
   2   3  -8 92.1469 12.7766   4
   2   3  -8 72.3680 11.4893   3
   2   3  -8 99.3684 19.1098   6
   2   3  -8 66.7002 10.0121   3
   2   3  -7 284.434 27.6030   6
   2   3  -7 290.995 20.7225   3
   2   3  -7 290.121 18.5499   8
   2   3  -7 283.042 22.0296   4
   2   3  -6 1439.60 85.2159   6
   2   3  -6 1416.56 79.3011   3
   2   3  -6 1545.33 87.5577   9
   2   3  -6 1470.70 78.3950   8
   2   3  -5 1481.19 82.9530   6
   2   3  -5 1505.06 79.2704   3
   2   3  -5 1387.47 84.7407   9
   2   3  -5 1409.05 78.4069   8
   2   3  -4 1721.99 90.5378   6
   2   3  -4 1638.29 89.0077   3
   2   3  -4 1702.17 94.3532   9
   2   3  -4 1633.97 89.0289   8
   2   3  -4 1539.56 90.5901   7
   2   3  -3 1181.25 64.9156   6
   2   3  -3 1163.06 66.2284   3
   2   3  -3 1233.03 70.0674   9
   2   3  -3 1214.60 66.5147   8
   2   3  -3 1135.41 67.5688   7
   2   3  -2 823.815 42.7749   6
   2   3  -2 746.534 46.7292   3
   2   3  -2 780.807 46.6877   8
   2   3  -2 730.278 47.2133   7
   2   3  -1 10.4403 6.11032   7
   2   3  -1 5.91950 5.34625   8
   2   3  -1 6.37789 6.69014   3
   2   3   0 11.7152 6.35868   7
   2   3   0 9.40786 7.18472   3
   2   3   1 435.847 31.0058   3
   2   3   1 357.257 28.0387   8
   2   3   1 469.724 32.2739   7
   2   3   2 158.993 18.1353   7
   2   3   2 112.711 13.8975   8
   2   3   3 74.2237 15.2949   7
   2   3   3 67.4240 11.4665   2
   2   3   3 88.3765 13.7365   9
   2   3   3 101.234 13.1312   8
   2   3   4 77.1420 15.7921   3
   2   3   4 83.7850 17.2225   7
   2   3   4 87.6897 12.9919   2
   2   3   4 89.9867 14.5288   9
   2   3   4 66.7765 12.5363   8
   2   3   5 150.620 17.1001   2
   2   3   5 190.590 22.8429   3
   2   3   5 162.772 23.5520   7
   2   3   5 141.552 16.7364   4
   2   3   5 157.294 19.2797   9
   2   3   5 144.209 17.3951   8
   2   3   6 30.1119 11.4597   2
   2   3   6 10.7434 10.5703   4
   2   3   6 24.7883 15.3795   3
   2   3   6 6.99956 9.98464   8
   2   3   6 14.6442 11.9808   9
   2   3   7 165.962 20.7755   2
   2   3   7 142.801 18.7756   4
   2   3   7 134.700 21.1906   9
   2   3   7 104.130 16.4136   8
   2   3   8 131.342 19.7970   4
   2   3   8 125.530 17.4704   8
   2   3   8 104.375 19.2485   2
   2   4 -11 114.503 28.3461   6
   2   4 -10 38.6712 20.3982   6
   2   4  -9 295.984 33.1840   6
   2   4  -9 298.807 32.6796   9
   2   4  -9 278.285 24.0668   3
   2   4  -9 293.757 24.3358   4
   2   4  -8 207.904 26.3225   6
   2   4  -8 195.760 25.1371   9
   2   4  -8 192.972 18.3416   3
   2   4  -8 216.214 15.1691   8
   2   4  -8 256.464 20.8514   4
   2   4  -7 267.304 21.8001   3
   2   4  -7 271.855 27.5984   6
   2   4  -7 324.230 29.2568   9
   2   4  -7 279.913 19.8134   8
   2   4  -6 622.458 42.6642   6
   2   4  -6 625.145 38.5842   3
   2   4  -6 635.253 45.0817   9
   2   4  -6 602.604 37.1774   8
   2   4  -6 547.528 40.4745   7
   2   4  -5 550.014 37.7980   6
   2   4  -5 626.685 37.2094   3
   2   4  -5 593.646 41.3445   9
   2   4  -5 560.749 35.6447   8
   2   4  -5 474.562 37.7078   7
   2   4  -4 468.153 32.2822   6
   2   4  -4 499.439 33.3582   3
   2   4  -4 539.413 37.1865   9
   2   4  -4 532.568 33.2920   8
   2   4  -4 453.903 34.9442   7
   2   4  -3 125.436 15.0920   7
   2   4  -3 109.650 10.8574   6
   2   4  -3 137.748 15.9520   9
   2   4  -3 129.352 14.5104   3
   2   4  -3 90.5099 11.9085   8
   2   4  -2 1.41446 7.12187   7
   2   4  -2 9.00707 3.53665   6
   2   4  -2 17.2357 7.91972   8
   2   4  -2 2.45879 7.42069   3
   2   4  -1 43.9441 11.2022   7
   2   4  -1 29.3163 8.97709   8
   2   4  -1 52.3339 11.3638   3
   2   4   0 168.725 19.3978   7
   2   4   0 158.140 17.9794   3
   2   4   1 731.327 47.9800   3
   2   4   1 690.191 46.0032   8
   2   4   1 691.502 39.6819   5
   2   4   1 828.801 50.9476   7
   2   4   2 252.655 25.3874   7
   2   4   2 202.910 20.5285   8
   2   4   3 42.6680 13.8358   7
   2   4   3 30.4094 9.96660   2
   2   4   3 37.9354 10.9827   9
   2   4   3 60.3830 12.5385   8
   2   4   4 142.534 20.4216   3
   2   4   4 143.086 21.5613   7
   2   4   4 112.097 15.7293   2
   2   4   4 94.4340 16.0894   8
   2   4   4 95.5198 16.4353   9
   2   4   5 81.1838 14.8201   2
   2   4   5 60.8631 19.3185   7
   2   4   5 74.7438 15.1174   9
   2   4   5 102.753 16.5830   8
   2   4   6 421.146 32.4475   4
   2   4   6 361.022 40.5573   7
   2   4   6 392.843 33.7445   9
   2   4   6 433.108 33.2603   2
   2   4   6 382.182 32.8875   8
   2   4   7 272.782 27.0923   2
   2   4   7 334.667 28.1977   4
   2   4   7 245.144 28.5544   9
   2   4   7 237.088 26.2056   8
   2   4   8 257.845 27.8110   2
   2   5 -11 149.911 31.7364   6
   2   5 -10 163.084 28.5571   6
   2   5 -10 146.214 27.3701   9
   2   5  -9 598.383 50.8050   6
   2   5  -9 679.310 52.0965   9
   2   5  -8 368.722 35.5099   6
   2   5  -8 411.434 30.1372   3
   2   5  -8 385.647 36.4997   9
   2   5  -8 409.625 26.4923   8
   2   5  -8 371.077 33.6267   7
   2   5  -8 411.288 29.6354   4
   2   5  -7 377.891 33.5243   6
   2   5  -7 361.366 28.9296   3
   2   5  -7 412.246 36.2099   9
   2   5  -7 423.972 27.8605   8
   2   5  -7 405.373 33.9075   7
   2   5  -6 22.3137 12.6900   7
   2   5  -6 9.98433 10.1625   6
   2   5  -6 10.4659 13.3027   9
   2   5  -6 29.5426 11.0161   3
   2   5  -6 7.33032 7.47815   8
   2   5  -5 62.8158 14.5328   7
   2   5  -5 67.4730 12.5620   3
   2   5  -5 74.6335 12.4189   6
   2   5  -5 70.8324 14.7873   9
   2   5  -5 81.9323 12.6235   8
   2   5  -4 134.778 18.2767   7
   2   5  -4 139.475 14.4790   6
   2   5  -4 150.923 18.4631   9
   2   5  -4 114.681 16.4627   3
   2   5  -4 112.439 14.7289   8
   2   5  -3 75.8569 14.5282   7
   2   5  -3 76.2804 9.26791   6
   2   5  -3 84.6155 14.4758   9
   2   5  -3 77.4316 12.6271   8
   2   5  -3 56.6799 12.7653   3
   2   5  -2 226.929 23.7835   7
   2   5  -2 256.322 23.1207   3
   2   5  -2 208.583 20.6195   8
   2   5  -1 81.5514 15.1745   7
   2   5  -1 73.3885 12.3595   8
   2   5  -1 49.1348 13.6109   3
   2   5   0 130.004 19.9068   7
   2   5   0 97.7843 17.0696   3
   2   5   1 28.2597 12.9741   7
   2   5   1 22.6971 11.5429   8
   2   5   1 11.3244 5.62007   5
   2   5   1-5.58636 11.7181   3
   2   5   2 233.474 25.4326   3
   2   5   2 219.170 26.1591   7
   2   5   2 202.357 22.0490   8
   2   5   3 289.145 31.9114   7
   2   5   3 248.918 23.3108   2
   2   5   3 266.554 26.3663   8
   2   5   3 280.698 25.5247   9
   2   5   4 202.439 29.6473   7
   2   5   4 234.282 22.8083   2
   2   5   4 232.342 23.3656   9
   2   5   4 218.156 24.3327   8
   2   5   5 177.296 21.2884   2
   2   5   5 204.337 30.6408   7
   2   5   5 204.353 22.7979   9
   2   5   5 181.490 23.1282   8
   2   5   6 425.748 45.3017   7
   2   5   6 492.309 36.8226   2
   2   5   6 415.324 36.7915   8
   2   5   7 237.251 26.2475   2
   2   5   7 203.268 25.9130   8
   2   6 -10 94.2627 25.2107   6
   2   6 -10 83.3481 22.0292   7
   2   6  -9 59.2903 18.9630   7
   2   6  -9 68.8094 20.8329   6
   2   6  -9 54.0714 19.8243   9
   2   6  -8 8.43355 14.6401   7
   2   6  -8 9.54484 14.5442   6
   2   6  -8 7.86736 15.9829   9
   2   6  -7 12.3468 14.0556   7
   2   6  -7-4.09724 13.1378   6
   2   6  -7 14.5193 14.2735   9
   2   6  -7 26.2413 12.3010   3
   2   6  -7 6.87842 9.18294   8
   2   6  -6 12.2069 13.9058   7
   2   6  -6 5.14743 10.6976   6
   2   6  -6 33.9147 15.7092   9
   2   6  -6 8.97976 10.6642   3
   2   6  -6 21.9036 11.4725   8
   2   6  -5 85.5543 18.1373   7
   2   6  -5 44.7558 11.7957   6
   2   6  -5 83.5907 17.8388   9
   2   6  -5 57.4771 14.6818   3
   2   6  -5 41.6791 11.5908   8
   2   6  -4 254.430 27.2259   7
   2   6  -4 229.002 20.1554   6
   2   6  -4 255.179 25.8941   9
   2   6  -4 240.454 24.7598   3
   2   6  -4 236.062 22.9350   8
   2   6  -3 293.055 29.4499   7
   2   6  -3 274.066 20.4576   6
   2   6  -3 320.299 28.6059   3
   2   6  -3 371.576 29.8063   9
   2   6  -3 345.985 27.9349   8
   2   6  -2 61.1602 15.7237   7
   2   6  -2 69.3513 14.4660   9
   2   6  -2 50.8482 12.9263   8
   2   6  -2 73.3129 16.1827   3
   2   6  -1 87.4706 18.9034   7
   2   6  -1 94.6822 15.8146   8
   2   6  -1 72.2593 17.1026   3
   2   6   0 75.4333 17.4285   7
   2   6   0 48.6785 13.7423   8
   2   6   0 63.7196 17.6858   3
   2   6   1 401.788 35.7879   3
   2   6   1 351.907 25.0109   5
   2   6   1 411.232 37.3913   7
   2   6   2 395.753 38.2025   7
   2   6   2 366.321 32.7968   8
   2   6   3 757.855 50.8196   9
   2   6   3 710.044 53.0705   8
   2   6   3 775.115 50.3123   2
   2   6   3 790.695 60.9452   7
   2   6   4 352.848 39.6457   7
   2   6   4 356.900 29.8892   2
   2   6   4 304.244 31.8931   8
   2   6   5 230.966 24.7337   2
   2   6   5 256.124 36.7975   7
   2   6   5 227.554 24.2261   4
   2   6   5 217.246 27.6575   8
   2   6   6 46.8038 16.1060   2
   2   6   6 51.6927 18.7910   8
   2   6   7 18.2634 20.1045   8
   2   7  -9 12.3073 18.8269   7
   2   7  -8 4.81081 16.9734   7
   2   7  -8 13.9653 17.2031   9
   2   7  -7 68.9441 20.2678   7
   2   7  -7 103.411 20.9823   6
   2   7  -7 77.6267 21.4978   9
   2   7  -7 86.3437 15.8852   8
   2   7  -6 130.646 23.0452   7
   2   7  -6 186.463 24.6950   9
   2   7  -6 136.638 19.5209   6
   2   7  -6 153.172 21.9573   3
   2   7  -6 162.427 19.9056   8
   2   7  -5 27.7481 12.5459   8
   2   7  -5 40.5353 17.1334   7
   2   7  -5 16.9850 11.0430   6
   2   7  -5 18.1290 14.8560   9
   2   7  -5 38.8211 16.3152   3
   2   7  -4 29.0508 15.8717   7
   2   7  -4 25.3445 14.8454   9
   2   7  -4 43.0765 14.0208   8
   2   7  -4 13.5728 14.3819   3
   2   7  -3 17.4396 16.0820   7
   2   7  -3 61.6674 15.9294   9
   2   7  -3 32.5604 13.2995   8
   2   7  -3 45.0347 16.9803   3
   2   7  -2 145.642 24.2623   7
   2   7  -2 160.500 20.5686   9
   2   7  -2 144.011 21.1734   8
   2   7  -2 164.325 23.7053   3
   2   7  -1 117.321 23.4556   7
   2   7  -1 184.391 21.5433   9
   2   7  -1 140.503 21.1191   8
   2   7   0 330.898 37.4342   7
   2   7   0 361.515 32.4086   8
   2   7   1 615.909 53.0838   7
   2   7   2 436.772 43.2800   7
   2   7   2 340.595 34.0472   8
   2   7   3 148.029 29.1206   7
   2   7   3 171.994 20.5720   2
   2   7   3 137.288 24.1474   8
   2   7   4-21.6993 24.0516   7
   2   7   4 25.4372 14.5348   2
   2   7   4-2.40768 16.8488   8
   2   7   5 12.4770 14.9563   2
   2   8  -8 10.8808 20.0873   7
   2   8  -7 18.9691 21.5458   7
   2   8  -7 5.50470 16.9542   9
   2   8  -6 19.0139 18.4219   7
   2   8  -6 12.8252 16.4805   9
   2   8  -6 35.5370 14.8604   8
   2   8  -5 54.9512 22.0462   7
   2   8  -5 94.4096 20.9958   9
   2   8  -5 78.9569 17.4735   8
   2   8  -4 98.4981 23.7083   7
   2   8  -4 84.8489 19.2013   8
   2   8  -3 352.893 32.3000   9
   2   8  -3 265.451 35.5202   7
   2   8  -3 296.970 31.6123   8
   2   8  -2 703.439 51.7544   9
   2   8  -2 763.341 53.6703   8
   2   8  -2 707.225 58.4225   7
   2   8  -1 250.244 35.9854   7
   2   8  -1 370.057 31.7293   9
   2   8  -1 302.251 32.1369   8
   2   8   0 171.049 31.6187   7
   2   8   0 223.574 27.7618   8
   2   8   1 41.1066 24.6298   7
   2   8   2 10.7963 22.6211   7
   2   8   2 11.6694 13.8300   2
   2   8   3-8.58712 15.8667   2
   2   8   4 8.88540 14.6519   2
   2   9  -6 94.4992 23.5004   9
   2   9  -5 216.338 34.1349   7
   2   9  -5 249.024 29.5003   8
   2   9  -4 239.392 36.5347   7
   2   9  -4 293.272 31.6340   8
   2   9  -3 287.671 38.9465   7
   2   9  -3 286.966 32.0213   8
   2   9  -2 90.4892 27.5193   7
   2   9  -1 18.0357 23.5732   7
   3 -10   2 2.31384 16.1911   6
   3  -9  -7 4.43567 17.1834   3
   3  -9  -6 2.15750 15.9265   3
   3  -9  -5 50.5522 18.0365   3
   3  -9  -4 198.260 28.7250   6
   3  -9  -3 88.5697 20.5282   6
   3  -9  -2 76.8309 18.6776   6
   3  -9  -1 20.2313 14.5786   6
   3  -9   0 245.271 27.3321   6
   3  -9   1 298.925 30.6574   6
   3  -9   2 183.203 25.0806   6
   3  -9   3 289.930 30.7508   6
   3  -8  -8 36.4566 16.9837   3
   3  -8  -7 146.798 22.5482   3
   3  -8  -6 91.0536 22.8998   6
   3  -8  -6 62.4382 17.3721   3
   3  -8  -5 70.6328 21.3147   6
   3  -8  -5 113.805 18.5738   3
   3  -8  -4-2.18693 14.9318   7
   3  -8  -4 2.53109 14.7535   6
   3  -8  -4 17.9181 12.8423   3
   3  -8  -3 45.4092 16.5155   7
   3  -8  -3 58.9795 15.9095   6
   3  -8  -2 67.1766 17.6567   6
   3  -8  -2 63.7444 16.5544   7
   3  -8  -1 295.380 29.2894   6
   3  -8   0 497.703 40.1225   6
   3  -8   1 833.857 57.6495   6
   3  -8   2 948.561 61.3669   6
   3  -8   2 840.210 52.2814   9
   3  -8   3 454.367 39.6944   6
   3  -8   3 505.911 35.0599   9
   3  -8   4 65.4771 18.3285   6
   3  -8   4 97.1504 15.5794   9
   3  -8   5-5.79816 12.8561   9
   3  -7  -9 38.9683 17.0907   3
   3  -7  -8 40.9228 15.9451   3
   3  -7  -7 34.0934 13.5575   3
   3  -7  -7 28.0432 15.6124   5
   3  -7  -6 13.3815 15.3531   7
   3  -7  -6 4.89865 10.8604   3
   3  -7  -6 11.2340 16.7433   6
   3  -7  -6-10.0005 13.5157   5
   3  -7  -5 6.18921 13.9625   7
   3  -7  -5-10.3773 14.9412   6
   3  -7  -5 6.29164 11.3556   3
   3  -7  -4 301.271 26.6712   3
   3  -7  -4 315.043 31.8025   6
   3  -7  -4 318.814 29.6673   7
   3  -7  -3 456.940 40.4993   6
   3  -7  -3 532.294 38.9919   7
   3  -7  -2 1086.44 72.5019   6
   3  -7  -2 1170.19 70.6787   7
   3  -7  -1 1496.00 91.0920   6
   3  -7   0 755.377 52.3019   6
   3  -7   1 113.250 17.8824   6
   3  -7   1 86.5611 10.3858   9
   3  -7   2 11.9409 11.8672   6
   3  -7   2 3.22426 7.08856   9
   3  -7   3 2.05948 11.4342   6
   3  -7   3 9.43284 9.28167   9
   3  -7   4 27.8286 14.1534   6
   3  -7   4 19.4709 10.7535   9
   3  -7   5 18.0079 14.0271   6
   3  -7   5 15.2195 12.6785   9
   3  -7   6 201.367 25.5212   9
   3  -6  -9-4.88122 13.4111   3
   3  -6  -8 4.62372 10.5232   3
   3  -6  -8 5.31048 15.1108   5
   3  -6  -7 245.212 28.0859   7
   3  -6  -7 267.062 24.1625   3
   3  -6  -7 211.007 30.7152   6
   3  -6  -7 255.525 28.9658   5
   3  -6  -6 320.712 31.0625   7
   3  -6  -6 386.469 29.4035   3
   3  -6  -6 358.002 36.1909   6
   3  -6  -6 374.605 35.0493   5
   3  -6  -5 657.804 43.3689   3
   3  -6  -5 578.962 49.2309   6
   3  -6  -5 691.691 50.6009   5
   3  -6  -5 709.837 47.6235   7
   3  -6  -4 1400.85 77.7359   3
   3  -6  -4 1214.70 82.6467   6
   3  -6  -4 1317.34 83.9708   5
   3  -6  -4 1356.43 79.9192   7
   3  -6  -3 664.530 49.8842   6
   3  -6  -3 721.071 46.7903   7
   3  -6  -2 748.382 53.5909   6
   3  -6  -2 819.450 50.9634   7
   3  -6  -1 191.105 21.7331   6
   3  -6   0 119.223 10.1339   9
   3  -6   0 120.523 17.3066   6
   3  -6   1 9.07783 9.94831   6
   3  -6   1 3.20160 5.18307   9
   3  -6   2 72.4475 14.8325   6
   3  -6   2 70.7630 10.8500   9
   3  -6   3 540.505 40.6750   6
   3  -6   3 510.778 36.4793   9
   3  -6   4 245.658 27.4396   6
   3  -6   4 291.656 25.4063   9
   3  -6   5 115.208 20.3424   6
   3  -6   5 157.013 20.0713   9
   3  -6   6 14.9320 13.1548   9
   3  -5  -9 53.4924 14.0512   2
   3  -5  -9 57.6235 13.6052   3
   3  -5  -9 46.0582 18.4666   5
   3  -5  -8 232.550 27.3261   7
   3  -5  -8 193.073 19.7913   9
   3  -5  -8 210.243 21.0154   3
   3  -5  -8 227.871 20.2890   2
   3  -5  -8 219.197 28.5574   5
   3  -5  -7 984.768 56.8903   3
   3  -5  -7 992.927 68.3480   6
   3  -5  -7 831.507 53.7373   9
   3  -5  -7 941.866 54.9011   2
   3  -5  -7 898.711 64.8964   5
   3  -5  -7 999.659 62.7096   7
   3  -5  -6 538.032 33.4997   3
   3  -5  -6 489.838 41.7066   6
   3  -5  -6 479.399 29.8126   9
   3  -5  -6 422.880 30.0502   2
   3  -5  -6 442.249 39.8417   5
   3  -5  -6 505.325 37.1254   7
   3  -5  -5 1132.05 72.8192   6
   3  -5  -5 988.802 58.4464   9
   3  -5  -5 1103.65 60.3780   2
   3  -5  -5 1051.22 71.0393   5
   3  -5  -5 1126.58 66.9279   7
   3  -5  -4 615.253 36.3045   3
   3  -5  -4 538.413 42.2194   6
   3  -5  -4 517.507 29.4341   9
   3  -5  -4 595.191 43.1932   5
   3  -5  -4 555.893 31.7956   2
   3  -5  -4 626.205 38.8861   7
   3  -5  -3 314.364 28.4405   6
   3  -5  -3 309.754 28.5300   5
   3  -5  -3 287.855 17.8367   2
   3  -5  -3 348.289 25.1024   7
   3  -5  -2 151.779 15.0671   7
   3  -5  -2 126.189 17.2456   6
   3  -5  -2 130.621 18.3165   5
   3  -5  -1 44.5012 11.3994   6
   3  -5   0 520.765 36.8961   6
   3  -5   0 470.210 28.7712   9
   3  -5   1 579.745 40.4880   6
   3  -5   1 555.653 34.5927   9
   3  -5   2 219.009 22.9607   6
   3  -5   2 264.375 20.5123   9
   3  -5   3-1.78636 9.12002   6
   3  -5   3-2.59753 7.74318   9
   3  -5   4-1.89008 11.0166   6
   3  -5   4 10.8640 9.94834   9
   3  -5   5 6.02588 11.9788   6
   3  -5   5 7.24932 10.8091   9
   3  -5   6 133.299 21.8124   6
   3  -5   6 133.317 20.4585   9
   3  -4 -10 306.609 28.2362   9
   3  -4 -10 225.146 33.5879   5
   3  -4  -9 280.670 30.2808   7
   3  -4  -9 273.547 23.0955   3
   3  -4  -9 281.186 25.6347   9
   3  -4  -9 271.807 24.1966   2
   3  -4  -9 303.634 34.9184   5
   3  -4  -8 693.079 44.8136   4
   3  -4  -8 710.656 44.0629   3
   3  -4  -8 758.171 57.8229   6
   3  -4  -8 667.734 45.3977   9
   3  -4  -8 675.582 44.1950   2
   3  -4  -8 714.523 55.0250   5
   3  -4  -8 744.564 51.0249   7
   3  -4  -7 472.454 31.0971   4
   3  -4  -7 478.248 30.3422   3
   3  -4  -7 438.763 41.1806   6
   3  -4  -7 408.048 30.3049   9
   3  -4  -7 402.648 29.4393   2
   3  -4  -7 424.536 38.9241   5
   3  -4  -7 481.702 36.5452   7
   3  -4  -6 121.529 15.8794   7
   3  -4  -6 96.8601 11.5435   2
   3  -4  -6 109.011 12.1885   4
   3  -4  -6 102.138 11.6250   9
   3  -4  -6 100.325 11.7580   3
   3  -4  -6 114.175 20.1366   6
   3  -4  -6 111.221 18.3715   5
   3  -4  -5 249.697 18.5222   4
   3  -4  -5 236.413 18.4941   3
   3  -4  -5 226.990 17.2388   9
   3  -4  -5 255.285 17.5345   2
   3  -4  -5 187.494 24.5384   6
   3  -4  -5 259.496 26.2402   5
   3  -4  -5 302.713 23.0854   7
   3  -4  -4 45.8810 6.12442   2
   3  -4  -4 39.6355 8.71364   7
   3  -4  -4 51.4018 7.56657   4
   3  -4  -4 45.0822 7.68138   3
   3  -4  -4 52.3131 6.08766   9
   3  -4  -4 19.2904 9.95629   6
   3  -4  -4 38.0008 11.4651   5
   3  -4  -3 38.5521 7.57775   7
   3  -4  -3 27.9015 5.18272   4
   3  -4  -3 25.6411 4.14835   9
   3  -4  -3 33.3639 10.1115   6
   3  -4  -3 33.6749 10.0950   5
   3  -4  -3 35.0719 4.25892   2
   3  -4  -2 684.488 39.8047   4
   3  -4  -2 840.100 50.1031   6
   3  -4  -2 713.726 38.2539   2
   3  -4  -2 785.348 50.7730   5
   3  -4  -2 862.526 44.5389   7
   3  -4  -1 343.086 19.9054   4
   3  -4  -1 380.750 29.1632   6
   3  -4  -1 362.190 21.8031   9
   3  -4  -1 355.812 29.9029   5
   3  -4   0 59.3627 7.47158   9
   3  -4   0 90.6803 12.8953   6
   3  -4   1 9.09314 7.44032   6
   3  -4   1 21.2423 6.07153   9
   3  -4   1 20.6319 3.31056   2
   3  -4   2 15.9476 6.69372   9
   3  -4   2 1.56659 8.47847   6
   3  -4   2 7.31758 3.54438   2
   3  -4   3 305.903 20.3083   2
   3  -4   3 307.131 24.9466   9
   3  -4   4 340.405 23.3173   2
   3  -4   4 331.396 27.9791   9
   3  -4   5 1026.46 65.2372   9
   3  -4   6 771.971 54.2053   9
   3  -3 -11 194.249 29.8825   6
   3  -3 -11 161.671 23.5963   9
   3  -3 -10 360.223 32.9141   9
   3  -3  -9 202.988 26.2731   7
   3  -3  -9 222.163 19.1852   3
   3  -3  -9 280.697 25.7194   9
   3  -3  -9 246.361 22.4837   2
   3  -3  -8 457.610 32.5418   4
   3  -3  -8 454.218 30.6756   3
   3  -3  -8 477.855 35.2410   9
   3  -3  -8 494.384 33.1512   2
   3  -3  -8 528.780 38.8495   7
   3  -3  -7 15.7520 11.8880   7
   3  -3  -7 3.89459 7.80258   4
   3  -3  -7 9.95947 8.79482   9
   3  -3  -7 10.5749 5.55693   3
   3  -3  -7 2.63789 14.8340   6
   3  -3  -7 13.3116 8.03097   2
   3  -3  -6-1.32636 8.08448   7
   3  -3  -6-0.84358 5.56518   4
   3  -3  -6 16.5864 7.19935   9
   3  -3  -6 5.22920 5.23378   3
   3  -3  -6 16.2881 11.6998   6
   3  -3  -6-4.56602 10.9284   5
   3  -3  -6 7.94792 6.55468   2
   3  -3  -5 218.956 17.5553   4
   3  -3  -5 241.164 16.5233   3
   3  -3  -5 267.509 26.1559   6
   3  -3  -5 240.235 17.3370   2
   3  -3  -5 227.291 17.9719   9
   3  -3  -5 273.338 25.7326   5
   3  -3  -5 245.340 19.9666   7
   3  -3  -4 565.167 41.2646   6
   3  -3  -4 550.657 32.4386   2
   3  -3  -4 571.766 33.7505   9
   3  -3  -4 544.209 41.2292   5
   3  -3  -4 553.373 34.8756   7
   3  -3  -4 578.943 33.1896   4
   3  -3  -3 195.892 20.6396   6
   3  -3  -3 215.058 21.3059   5
   3  -3  -3 202.593 15.4194   7
   3  -3  -3 213.442 14.3123   4
   3  -3  -2 412.146 31.1170   5
   3  -3  -2 441.817 24.5741   7
   3  -3  -2 351.246 22.1861   4
   3  -3  -1 29.6325 3.52090   4
   3  -3   0-2.38393 4.35477   9
   3  -3   1 587.094 36.1269   9
   3  -3   1 563.261 32.0642   2
   3  -3   2 2136.60 110.023   4
   3  -3   2 2226.68 117.318   9
   3  -3   2 2152.75 112.754   2
   3  -3   3 2832.14 144.420   4
   3  -3   3 2619.07 152.961   6
   3  -3   3 2934.08 152.669   9
   3  -3   3 2823.81 147.495   2
   3  -3   4 587.705 44.8757   6
   3  -3   4 710.831 46.0831   9
   3  -3   4 697.011 41.0570   2
   3  -3   4 686.504 37.7271   4
   3  -3   5 789.463 54.8207   6
   3  -3   5 850.853 50.5433   2
   3  -3   5 874.042 55.9705   9
   3  -3   5 845.374 47.0098   4
   3  -3   6 319.578 30.4639   6
   3  -3   6 340.553 26.2208   2
   3  -3   6 312.473 30.5555   9
   3  -3   6 326.395 22.1446   4
   3  -3   7 212.550 25.0577   6
   3  -3   7 163.073 23.7058   9
   3  -3   7 204.687 21.3992   2
   3  -3   7 213.375 17.0350   4
   3  -3   8 15.8413 9.30400   4
   3  -3   9 26.2145 11.0349   4
   3  -2 -12 106.414 24.6691   9
   3  -2 -11 107.505 23.4214   6
   3  -2 -11 55.6853 20.0520   9
   3  -2 -10 6.66083 14.5071   7
   3  -2 -10 12.3943 13.9887   9
   3  -2  -9 25.7235 10.5191   2
   3  -2  -9 21.3330 14.0339   7
   3  -2  -9 29.2446 13.3297   9
   3  -2  -9 12.2999 7.22865   3
   3  -2  -8 3.33091 11.1749   7
   3  -2  -8-1.59222 9.27964   9
   3  -2  -8 2.59045 5.49204   3
   3  -2  -8 8.95287 8.67121   2
   3  -2  -7 472.644 27.7211   3
   3  -2  -7 487.142 31.4141   2
   3  -2  -7 465.624 33.7203   9
   3  -2  -7 386.623 33.3937   7
   3  -2  -7 493.691 31.0959   4
   3  -2  -6 106.173 13.3944   7
   3  -2  -6 116.080 12.0053   4
   3  -2  -6 107.824 8.89540   3
   3  -2  -6 134.174 14.0914   9
   3  -2  -6 102.076 11.5528   2
   3  -2  -5 467.346 26.5383   3
   3  -2  -5 489.265 31.7452   9
   3  -2  -5 501.623 31.3014   7
   3  -2  -5 485.467 29.6590   4
   3  -2  -4 30.3506 5.51825   4
   3  -2  -4 21.7102 5.44580   7
   3  -2  -4 24.2555 6.00129   9
   3  -2  -3 11.5637 3.36196   7
   3  -2  -3 3.44909 3.38158   4
   3  -2  -3 1.62066 7.35207   5
   3  -2  -2 182.667 17.5278   6
   3  -2  -1 1253.89 71.2646   6
   3  -2  -1 1235.04 65.9107   1
   3  -2  -1 1175.27 71.6902   5
   3  -2   0 2867.06 157.402   6
   3  -2   0 3035.08 158.742   5
   3  -2   1 947.769 60.4208   6
   3  -2   1 941.228 59.4433   9
   3  -2   1 1006.06 56.0800   8
   3  -2   2 1484.19 84.3685   1
   3  -2   2 1482.32 88.6867   6
   3  -2   2 1659.29 89.1132   9
   3  -2   2 1574.54 84.6915   2
   3  -2   2 1673.12 84.0162   8
   3  -2   3 772.246 41.3726   1
   3  -2   3 668.979 45.1999   6
   3  -2   3 704.201 45.3821   9
   3  -2   3 656.185 40.9798   2
   3  -2   3 686.524 39.3522   8
   3  -2   4 621.763 35.5684   4
   3  -2   4 553.070 36.4988   1
   3  -2   4 589.340 41.9630   6
   3  -2   4 605.957 42.4466   9
   3  -2   4 616.720 38.4147   2
   3  -2   4 677.264 35.7272   8
   3  -2   5 434.315 26.6682   4
   3  -2   5 432.380 27.6072   1
   3  -2   5 426.458 32.9423   6
   3  -2   5 387.979 28.9150   2
   3  -2   5 405.046 25.0816   8
   3  -2   6 8.21734 6.24455   4
   3  -2   6-0.84293 6.27255   1
   3  -2   6 1.27253 8.46643   2
   3  -2   7 24.9807 8.92897   4
   3  -2   7 59.1770 17.3731   9
   3  -2   7 33.7521 8.68629   1
   3  -2   7 48.5780 12.9408   2
   3  -2   8 174.203 18.2682   4
   3  -2   8 191.426 21.9423   2
   3  -2   9 25.2196 12.1873   4
   3  -2  10 77.8704 15.7503   4
   3  -1 -12-2.70181 17.9678   9
   3  -1 -11 19.5103 17.5005   9
   3  -1 -10 157.391 23.4806   7
   3  -1 -10 164.114 23.4412   9
   3  -1  -9 22.1091 12.9569   7
   3  -1  -9 37.6912 10.5469   4
   3  -1  -9 27.0677 7.04834   3
   3  -1  -9 19.5355 10.0399   2
   3  -1  -9 17.5028 12.5295   9
   3  -1  -8 280.812 18.6406   3
   3  -1  -8 291.146 23.5276   2
   3  -1  -8 318.202 27.6263   9
   3  -1  -8 281.550 25.8658   7
   3  -1  -8 327.924 24.2351   4
   3  -1  -7 44.9873 11.1873   7
   3  -1  -7 39.1823 10.3374   9
   3  -1  -7 52.0017 5.34044   3
   3  -1  -7 59.0954 10.6303   2
   3  -1  -6 12.1666 7.10935   7
   3  -1  -6 6.67841 6.62475   9
   3  -1  -5 3.59150 4.94645   4
   3  -1  -5 2.23414 4.99846   7
   3  -1  -5 2.32789 6.12093   9
   3  -1  -4 722.520 48.7332   6
   3  -1  -4 712.655 44.8998   9
   3  -1  -4 757.930 41.1003   7
   3  -1  -3 581.808 32.2352   1
   3  -1  -3 547.782 38.2205   6
   3  -1  -2 3720.94 197.062   6
   3  -1  -2 3337.16 192.149   8
   3  -1  -2 3549.52 198.288   5
   3  -1  -1 2804.16 147.841   6
   3  -1  -1 2758.41 149.003   5
   3  -1  -1 2760.55 143.796   1
   3  -1   0 2588.37 133.347   6
   3  -1   0 2460.20 130.420   3
   3  -1   0 2443.09 133.688   5
   3  -1   0 2473.98 129.871   8
   3  -1   1 1202.88 68.6474   6
   3  -1   1 1276.90 67.7182   3
   3  -1   1 1119.28 65.2745   8
   3  -1   1 1261.36 66.1374   1
   3  -1   2 930.874 54.1464   6
   3  -1   2 840.837 53.0033   3
   3  -1   2 857.060 50.3286   8
   3  -1   2 887.936 51.6743   2
   3  -1   2 1014.81 51.7178   1
   3  -1   3 120.207 12.9463   2
   3  -1   3 147.337 15.5158   6
   3  -1   3 151.603 12.1140   8
   3  -1   3 127.612 12.3750   1
   3  -1   4 77.3821 10.6519   2
   3  -1   4 78.6656 9.18286   4
   3  -1   4 79.2960 12.7091   6
   3  -1   4 51.5758 9.12099   1
   3  -1   4 47.4668 11.6276   3
   3  -1   4 73.3698 8.59337   8
   3  -1   5 220.737 17.1070   4
   3  -1   5 163.834 20.2476   6
   3  -1   5 208.898 21.7562   3
   3  -1   5 237.359 19.8210   2
   3  -1   5 216.718 22.8940   9
   3  -1   5 210.331 15.9107   8
   3  -1   5 217.773 17.8976   1
   3  -1   6 42.1664 9.08862   4
   3  -1   6 46.4585 15.2423   9
   3  -1   6 37.5933 7.48171   8
   3  -1   6 33.5371 9.73184   1
   3  -1   6 32.0491 9.82351   2
   3  -1   7 106.104 14.1797   4
   3  -1   7 111.425 12.6673   1
   3  -1   7 88.5309 19.5065   9
   3  -1   7 81.1014 9.68264   8
   3  -1   7 94.5597 15.8171   2
   3  -1   8 34.4478 11.2950   4
   3  -1   8 20.8056 12.9709   2
   3  -1   9-2.76231 11.8390   4
   3  -1   9-7.78972 13.2954   2
   3  -1  10 18.4934 14.2630   4
   3   0 -12 5.64929 18.1032   9
   3   0 -11 53.2776 20.4317   6
   3   0 -11 66.6611 19.0332   9
   3   0 -10 54.3682 17.3763   7
   3   0 -10 97.2898 21.8170   6
   3   0 -10 64.6462 17.1440   9
   3   0  -9 8.23157 9.52215   4
   3   0  -9 9.03450 11.9097   7
   3   0  -9 6.21579 11.4999   9
   3   0  -9-0.50752 5.20440   3
   3   0  -9 8.09241 10.5189   2
   3   0  -8 147.743 15.5169   4
   3   0  -8 164.033 19.9390   7
   3   0  -8 138.465 10.6887   3
   3   0  -8 186.557 20.7494   9
   3   0  -8 186.901 17.2497   2
   3   0  -7 68.3311 10.1117   4
   3   0  -7 82.7797 12.4560   7
   3   0  -7 67.3791 4.69351   3
   3   0  -7 57.7543 4.90261   3
   3   0  -7 72.8944 13.2370   9
   3   0  -6 243.814 21.8841   9
   3   0  -6 219.119 18.5824   7
   3   0  -5 2216.84 114.615   1
   3   0  -5 2280.72 122.918   9
   3   0  -4 2412.29 137.016   9
   3   0  -4 2605.77 132.868   8
   3   0  -4 2547.27 131.199   1
   3   0  -3 1298.79 75.7347   6
   3   0  -3 1346.66 68.8143   3
   3   0  -3 1348.21 70.7272   1
   3   0  -3 1357.88 71.8360   8
   3   0  -3 1298.61 68.5266   7
   3   0  -2 1284.85 74.0810   6
   3   0  -2 1408.62 70.4074   3
   3   0  -2 1410.83 71.4091   1
   3   0  -2 1355.65 71.9738   8
   3   0  -2 1262.78 68.2813   7
   3   0  -1 1246.82 69.4137   6
   3   0  -1 1323.96 67.8025   3
   3   0  -1 1262.83 67.7371   1
   3   0  -1 1222.03 71.3120   5
   3   0  -1 1194.00 65.9573   7
   3   0   0 247.753 17.5237   6
   3   0   0 229.520 17.2704   3
   3   0   0 208.548 16.4169   8
   3   0   0 241.945 18.2037   5
   3   0   1 135.201 12.3430   6
   3   0   1 138.358 14.5199   3
   3   0   1 135.256 12.1305   1
   3   0   1 130.359 11.8576   8
   3   0   2 64.3872 11.1913   3
   3   0   2 48.6537 8.55478   6
   3   0   2 48.7019 8.20898   1
   3   0   2 47.3696 10.8111   9
   3   0   2 49.5537 7.62340   8
   3   0   3 323.462 23.7216   6
   3   0   3 358.323 27.1078   9
   3   0   3 278.595 22.0381   1
   3   0   3 283.935 21.4448   8
   3   0   3 341.251 24.0926   2
   3   0   4 134.091 14.4914   2
   3   0   4 166.249 17.9419   3
   3   0   4 143.883 15.4748   6
   3   0   4 141.019 17.6062   9
   3   0   4 111.965 12.3860   8
   3   0   4 129.997 13.7786   1
   3   0   5 395.891 26.7089   4
   3   0   5 351.630 31.8437   9
   3   0   5 452.649 32.8934   3
   3   0   5 420.015 29.5862   2
   3   0   5 368.208 26.8389   1
   3   0   5 329.009 24.9899   8
   3   0   6 92.4139 13.9440   2
   3   0   6 62.1090 11.8062   1
   3   0   6 82.9501 12.5000   4
   3   0   6 51.1788 15.3856   3
   3   0   6 65.1831 16.5709   9
   3   0   6 66.2019 9.94243   8
   3   0   7 34.8299 11.2091   4
   3   0   7 59.1231 12.1159   1
   3   0   7 53.8827 9.51731   8
   3   0   7 74.6687 14.5765   2
   3   0   8 108.169 15.9678   4
   3   0   8 114.727 18.3915   2
   3   0   9 144.660 20.2523   4
   3   0   9 156.566 22.6954   2
   3   1 -11-3.00396 19.7978   6
   3   1 -11 5.37618 15.6648   9
   3   1 -10 85.6032 20.3056   7
   3   1 -10 95.7010 21.3848   6
   3   1 -10 65.8270 18.0619   9
   3   1  -9 125.407 15.0376   4
   3   1  -9 82.4469 17.4676   7
   3   1  -9 121.368 20.8507   6
   3   1  -9 100.968 8.98034   3
   3   1  -9 125.818 19.3960   9
   3   1  -9 91.0493 9.47594   3
   3   1  -8 234.325 15.1458   3
   3   1  -8 290.627 27.7934   6
   3   1  -8 232.340 15.6291   3
   3   1  -8 286.022 26.7091   9
   3   1  -8 261.418 20.9258   4
   3   1  -7 883.578 46.5936   3
   3   1  -7 839.181 46.6648   3
   3   1  -7 930.250 58.4367   9
   3   1  -7 969.363 52.7659   4
   3   1  -6 551.026 30.2443   3
   3   1  -6 652.267 41.4338   9
   3   1  -6 508.238 30.0947   3
   3   1  -6 619.672 33.4485   8
   3   1  -6 597.238 30.6741   1
   3   1  -5 1218.13 65.4499   3
   3   1  -5 1239.08 74.4548   9
   3   1  -5 1291.77 66.6157   1
   3   1  -5 1291.99 68.5580   8
   3   1  -4 349.866 21.2404   3
   3   1  -4 379.464 22.5036   1
   3   1  -4 358.033 23.4881   8
   3   1  -4 366.906 22.6742   7
   3   1  -3 998.772 56.1154   6
   3   1  -3 903.033 51.1698   3
   3   1  -3 923.172 53.0842   8
   3   1  -3 962.209 51.3961   7
   3   1  -2 440.136 28.8017   6
   3   1  -2 462.394 27.9961   3
   3   1  -2 463.825 28.8427   8
   3   1  -2 446.312 27.0575   7
   3   1  -1 7.24013 5.30390   3
   3   1  -1 2.08979 3.76846   7
   3   1  -1 1.90159 3.52095   6
   3   1   0 648.331 37.0484   6
   3   1   0 628.143 39.9836   3
   3   1   0 663.881 39.7707   8
   3   1   0 636.530 39.0511   5
   3   1   0 678.896 40.2420   7
   3   1   1 211.653 15.6069   6
   3   1   1 226.708 19.4396   3
   3   1   1 237.703 15.7463   5
   3   1   1 225.352 17.8594   8
   3   1   1 192.640 18.6334   7
   3   1   2 767.305 42.1031   6
   3   1   2 698.140 47.0522   9
   3   1   2 704.383 43.4778   8
   3   1   2 685.832 45.6343   3
   3   1   2 684.903 46.5373   7
   3   1   3 45.5146 9.84555   1
   3   1   3 40.1334 11.4089   9
   3   1   3 35.1959 8.38241   8
   3   1   4-8.05482 10.9037   3
   3   1   4-3.27920 7.83278   1
   3   1   4-1.73329 10.3338   9
   3   1   4-1.04212 6.93178   8
   3   1   5 73.5420 12.0718   4
   3   1   5 67.7352 16.8943   3
   3   1   5 84.4817 12.6315   1
   3   1   5 84.5841 15.2334   9
   3   1   5 68.3819 11.3941   8
   3   1   6 109.563 14.5731   4
   3   1   6 82.4594 18.8091   3
   3   1   6 119.737 19.1834   9
   3   1   6 92.7864 14.0687   1
   3   1   6 118.086 13.9276   8
   3   1   7 75.6134 14.0844   4
   3   1   7 69.2045 12.6452   8
   3   1   7 87.1607 13.9087   1
   3   1   8 272.128 25.7425   4
   3   1   9 224.414 24.4980   4
   3   2 -11 18.4041 21.3455   6
   3   2 -11 42.3591 20.7517   9
   3   2 -10 612.073 51.3481   6
   3   2 -10 649.557 51.0296   9
   3   2  -9 386.718 34.8689   6
   3   2  -9 327.633 22.7358   3
   3   2  -9 368.465 34.1150   9
   3   2  -9 373.915 27.9344   4
   3   2  -8 886.257 54.1143   6
   3   2  -8 728.667 40.8279   3
   3   2  -8 815.663 53.9219   9
   3   2  -8 641.263 40.6871   3
   3   2  -8 791.005 46.2001   4
   3   2  -7 639.171 43.7680   6
   3   2  -7 612.077 34.4680   3
   3   2  -7 627.451 45.4720   9
   3   2  -7 575.932 34.3366   3
   3   2  -7 567.446 32.4367   1
   3   2  -7 670.729 35.8533   8
   3   2  -6 905.892 55.3854   6
   3   2  -6 883.134 48.1738   3
   3   2  -6 856.916 47.7078   1
   3   2  -6 855.972 49.5145   8
   3   2  -5 383.713 23.9217   3
   3   2  -5 390.645 25.5589   8
   3   2  -5 371.888 25.8504   7
   3   2  -4 88.7242 10.0076   7
   3   2  -4 71.0242 9.36665   8
   3   2  -4 72.7807 8.75152   3
   3   2  -3 261.731 20.5879   6
   3   2  -3 276.839 19.9194   3
   3   2  -3 295.887 20.8402   8
   3   2  -3 271.132 19.8215   7
   3   2  -2 297.008 20.0633   6
   3   2  -2 299.478 21.8502   3
   3   2  -2 327.915 22.7693   8
   3   2  -2 288.294 21.5717   7
   3   2  -1 324.971 18.9925   6
   3   2  -1 330.361 24.5214   3
   3   2  -1 333.681 24.0501   7
   3   2   0 75.6883 12.1829   3
   3   2   0 98.8777 12.1669   7
   3   2   0 97.4961 6.53807   6
   3   2   0 88.8677 11.4124   8
   3   2   1 64.0166 11.2989   3
   3   2   1 65.4180 12.5781   7
   3   2   1 62.9563 6.20674   5
   3   2   1 54.0963 10.0474   8
   3   2   2 78.6628 13.3744   3
   3   2   2 60.1205 13.2232   7
   3   2   2 67.3600 10.8511   8
   3   2   3 128.670 17.8228   7
   3   2   3 147.143 16.1880   2
   3   2   3 121.771 17.3531   9
   3   2   3 113.602 14.8448   8
   3   2   4 185.551 18.6475   2
   3   2   4 166.890 20.8618   9
   3   2   4 175.548 18.2930   8
   3   2   5 733.834 47.4062   1
   3   2   5 766.432 52.8668   3
   3   2   5 757.866 51.4535   9
   3   2   5 729.174 48.0959   2
   3   2   5 662.104 46.1498   8
   3   2   6 498.383 35.0980   4
   3   2   6 477.760 35.1720   1
   3   2   6 508.495 40.4799   9
   3   2   6 484.107 36.7870   2
   3   2   6 445.262 33.7829   8
   3   2   7 536.361 37.9737   4
   3   2   7 518.494 37.2169   1
   3   2   7 528.685 39.5586   2
   3   2   7 479.065 36.3862   8
   3   2   8 173.463 22.3048   4
   3   2   8 203.059 24.8335   2
   3   3 -11 147.910 30.0451   6
   3   3 -11 172.124 27.4662   9
   3   3 -10 196.220 29.4914   6
   3   3 -10 196.445 27.8163   9
   3   3  -9 100.775 21.0716   6
   3   3  -8 378.246 33.3905   6
   3   3  -8 343.670 23.6118   3
   3   3  -8 334.134 20.1365   1
   3   3  -8 367.669 23.2939   8
   3   3  -8 366.880 27.3097   4
   3   3  -7 67.4630 14.1648   6
   3   3  -7 57.1434 9.31562   3
   3   3  -7 79.9510 9.94647   8
   3   3  -6 25.3024 9.55027   7
   3   3  -6 29.9567 10.3850   6
   3   3  -6 25.7245 12.5059   9
   3   3  -6 23.2295 7.84700   3
   3   3  -6 29.2001 8.05313   8
   3   3  -5 138.808 16.3723   7
   3   3  -5 165.862 15.0602   3
   3   3  -5 179.579 17.0553   6
   3   3  -5 206.664 21.7533   9
   3   3  -5 175.676 15.7699   8
   3   3  -4 162.472 16.2479   7
   3   3  -4 184.679 15.4819   6
   3   3  -4 172.402 16.0069   3
   3   3  -4 192.228 20.0896   9
   3   3  -4 154.087 15.5258   8
   3   3  -3 59.5073 10.7544   7
   3   3  -3 78.4246 8.25346   6
   3   3  -3 62.9587 8.92456   6
   3   3  -3 94.6647 11.6545   8
   3   3  -3 91.1376 12.2112   3
   3   3  -2 201.663 12.2752   6
   3   3  -2 203.449 12.9981   6
   3   3  -2 220.420 19.0396   3
   3   3  -2 240.166 19.5909   8
   3   3  -2 188.895 18.5607   7
   3   3  -1 309.859 24.6859   3
   3   3  -1 274.028 23.2289   8
   3   3  -1 310.288 25.0252   7
   3   3   0 4.28849 8.61697   3
   3   3   0 1.50406 7.67941   7
   3   3   1 91.3712 14.7163   3
   3   3   1 73.3733 13.8475   7
   3   3   1 67.7749 12.4679   8
   3   3   2 753.626 48.2376   3
   3   3   2 614.442 44.0727   8
   3   3   2 684.240 48.2664   7
   3   3   3 918.215 56.7409   9
   3   3   3 727.038 52.1178   8
   3   3   3 823.989 52.6974   2
   3   3   3 903.513 59.1716   7
   3   3   4 699.554 46.6158   9
   3   3   4 620.424 43.0103   8
   3   3   4 575.463 42.0227   2
   3   3   4 597.052 48.6460   7
   3   3   5 485.839 38.9027   9
   3   3   5 468.664 36.6844   2
   3   3   5 482.909 36.3905   8
   3   3   6 112.765 18.3408   2
   3   3   6 147.410 18.8558   4
   3   3   6 115.791 21.7112   9
   3   3   6 120.656 18.5422   8
   3   3   7 175.583 22.2213   2
   3   3   7 162.947 20.6319   4
   3   3   7 117.784 18.8091   8
   3   4 -11 279.740 37.3967   6
   3   4 -10 45.2671 22.1793   6
   3   4  -9-9.77494 16.8247   6
   3   4  -9 29.3589 17.1066   9
   3   4  -8 84.0132 17.8739   6
   3   4  -8 107.333 13.2569   3
   3   4  -8 84.4467 18.8317   9
   3   4  -8 98.1972 12.2572   8
   3   4  -8 92.0714 16.3248   7
   3   4  -7 64.2103 13.7294   7
   3   4  -7 36.8909 13.2827   6
   3   4  -7 72.6970 11.8245   3
   3   4  -7 87.6592 11.5979   8
   3   4  -7 113.772 18.5803   9
   3   4  -6 34.1807 11.8875   7
   3   4  -6 49.0860 12.2483   6
   3   4  -6 36.7698 13.8545   9
   3   4  -6 29.1012 10.0841   3
   3   4  -6 39.7974 9.50381   8
   3   4  -5 235.060 21.0263   6
   3   4  -5 283.587 22.5989   3
   3   4  -5 247.112 21.7711   8
   3   4  -5 321.090 28.4831   9
   3   4  -5 265.161 23.9145   7
   3   4  -4 143.234 16.9284   7
   3   4  -4 132.598 12.4334   6
   3   4  -4 105.774 17.1708   9
   3   4  -4 126.015 15.6607   8
   3   4  -4 146.291 16.5313   3
   3   4  -3-4.50083 9.33372   7
   3   4  -3 3.43343 4.09134   6
   3   4  -3 2.37356 4.62939   6
   3   4  -3 5.28856 8.39189   8
   3   4  -3 6.76593 8.67266   3
   3   4  -2 58.8342 12.4917   7
   3   4  -2 87.6229 13.1407   8
   3   4  -2 63.9756 12.7488   3
   3   4  -1 536.801 37.8728   3
   3   4  -1 513.627 36.3395   8
   3   4  -1 477.680 37.8625   7
   3   4   0 756.681 50.0180   3
   3   4   0 697.863 49.8418   7
   3   4   1 380.384 34.5489   3
   3   4   1 420.347 33.1117   8
   3   4   1 499.418 37.6107   7
   3   4   2 778.527 53.0788   3
   3   4   2 674.053 49.2020   8
   3   4   2 801.614 55.3297   7
   3   4   3 326.008 32.2766   3
   3   4   3 323.332 33.6538   7
   3   4   3 334.829 30.2848   9
   3   4   3 286.359 28.1815   8
   3   4   3 365.502 28.5439   2
   3   4   4 324.037 35.8533   7
   3   4   4 313.865 29.7713   9
   3   4   4 298.174 29.0456   8
   3   4   4 364.204 29.3378   2
   3   4   5 75.7713 22.1858   7
   3   4   5 65.4808 16.0403   2
   3   4   5 63.9998 17.3067   9
   3   4   5 88.7564 17.5424   8
   3   4   6 1.84425 12.8059   2
   3   4   6 16.6149 12.9617   4
   3   4   6 3.77239 13.7254   8
   3   4   7 11.3892 13.9220   8
   3   5 -11-6.55670 23.6704   6
   3   5 -10 22.9942 20.1838   6
   3   5 -10 42.9621 18.7066   7
   3   5  -9 3.88021 14.1197   7
   3   5  -9 24.9927 17.9121   6
   3   5  -9 2.84627 17.1610   9
   3   5  -8 37.2455 14.6282   7
   3   5  -8 87.4893 18.4739   6
   3   5  -8 87.9655 20.8544   9
   3   5  -8 92.3568 13.0587   8
   3   5  -7 58.1779 15.8762   7
   3   5  -7 69.8292 17.0434   6
   3   5  -7 100.470 19.7025   9
   3   5  -7 72.6119 14.5267   3
   3   5  -7 82.6456 13.0704   8
   3   5  -6 125.962 19.5003   7
   3   5  -6 139.099 17.4218   6
   3   5  -6 143.486 22.1335   9
   3   5  -6 154.928 18.8228   3
   3   5  -6 155.731 17.1360   8
   3   5  -5 12.5405 11.5954   7
   3   5  -5-4.44609 13.2569   9
   3   5  -5 14.7865 9.15971   6
   3   5  -5-4.17394 10.4240   8
   3   5  -5 14.5407 10.6613   3
   3   5  -4 197.535 23.8980   7
   3   5  -4 228.111 18.2459   6
   3   5  -4 268.989 27.2200   9
   3   5  -4 270.714 23.4553   8
   3   5  -4 255.867 24.1357   3
   3   5  -3 424.286 34.0088   3
   3   5  -3 406.047 32.9069   8
   3   5  -3 447.452 35.5727   7
   3   5  -2 428.367 34.0757   3
   3   5  -2 407.599 32.4188   8
   3   5  -2 385.791 34.7769   7
   3   5  -1 766.251 52.5769   3
   3   5  -1 719.301 50.4145   8
   3   5  -1 774.054 54.0767   7
   3   5   0 691.795 49.4611   3
   3   5   0 653.238 49.7757   7
   3   5   1 588.288 45.8931   3
   3   5   1 592.794 43.6078   8
   3   5   1 597.135 47.2858   7
   3   5   2 319.201 33.6172   7
   3   5   2 274.707 28.5221   8
   3   5   3 2.86462 16.1493   7
   3   5   3 23.3792 13.0827   2
   3   5   3 40.2515 15.5398   9
   3   5   3 32.0939 14.2042   8
   3   5   4 3.11587 19.7743   7
   3   5   4 19.2798 13.6676   2
   3   5   4-4.08961 12.7200   9
   3   5   4-12.4388 14.3890   8
   3   5   5 83.9521 26.6816   7
   3   5   5 112.240 19.6076   2
   3   5   5 100.179 20.6017   8
   3   5   6 93.8309 18.9895   2
   3   5   6 67.3066 19.4341   8
   3   5   7 37.1718 18.8320   8
   3   6  -9 39.7098 18.4372   7
   3   6  -9 57.5715 22.6517   9
   3   6  -8-4.30859 15.4365   7
   3   6  -8 19.2747 15.9250   6
   3   6  -8 5.69366 18.4192   9
   3   6  -7 100.408 19.6585   7
   3   6  -7 62.6749 16.1842   6
   3   6  -7 100.134 22.5935   9
   3   6  -7 92.4482 15.1509   8
   3   6  -6 46.7694 16.7641   7
   3   6  -6 33.1423 12.5983   6
   3   6  -6 45.7238 17.9487   9
   3   6  -6 71.4986 15.0175   8
   3   6  -6 56.7527 15.8258   3
   3   6  -5 128.362 21.2565   7
   3   6  -5 111.101 14.4497   6
   3   6  -5 176.230 24.9661   9
   3   6  -5 146.779 19.2088   8
   3   6  -5 130.456 19.4846   3
   3   6  -4 382.554 33.5580   3
   3   6  -4 457.101 37.5360   9
   3   6  -4 354.508 31.9959   8
   3   6  -4 411.827 36.2694   7
   3   6  -3 597.192 42.3338   3
   3   6  -3 535.686 42.6641   9
   3   6  -3 455.937 38.8204   8
   3   6  -3 477.694 41.9816   7
   3   6  -2 661.137 48.2209   3
   3   6  -2 654.737 46.3038   8
   3   6  -2 572.925 48.3394   7
   3   6  -1 375.836 35.1122   3
   3   6  -1 331.596 31.6431   8
   3   6  -1 400.193 37.0536   7
   3   6   0 28.9364 16.7579   7
   3   6   1 22.3955 16.5343   7
   3   6   1 19.1428 14.5555   8
   3   6   2 8.83270 13.6026   8
   3   6   3 25.9256 19.1326   7
   3   6   3 23.3713 15.7707   2
   3   6   3 16.0001 15.2375   8
   3   6   4 13.9567 22.1598   7
   3   6   4 18.8550 17.7925   8
   3   6   5 52.6870 18.7042   2
   3   7  -8 175.276 26.8867   7
   3   7  -8 139.357 28.3342   9
   3   7  -7 162.051 26.4543   7
   3   7  -7 161.505 26.8090   9
   3   7  -7 149.670 21.1788   8
   3   7  -6 180.055 26.6298   7
   3   7  -6 195.450 23.4376   8
   3   7  -5 457.488 38.2271   8
   3   7  -5 444.044 42.6563   7
   3   7  -4 345.090 36.8315   7
   3   7  -4 401.314 37.9241   9
   3   7  -4 387.956 34.6190   8
   3   7  -3 56.4371 20.6278   7
   3   7  -3 81.0039 20.3116   9
   3   7  -3 47.2966 17.4070   8
   3   7  -2 22.4648 18.8458   7
   3   7  -2 4.60261 13.7264   9
   3   7  -2 6.41721 13.9763   8
   3   7  -1 2.92163 17.9890   7
   3   7  -1 4.44839 14.3908   8
   3   7   0 3.05144 19.3671   7
   3   7   0 6.93327 15.7775   8
   3   7   1 35.4722 21.3275   7
   3   7   2 133.365 30.7379   7
   3   7   2 206.253 27.6468   8
   3   7   3 45.9306 17.3311   2
   3   8  -7 142.101 27.3878   7
   3   8  -6 96.1485 26.6340   7
   3   8  -6 98.1450 20.6515   8
   3   8  -5 116.259 27.0700   7
   3   8  -5 140.323 26.2667   9
   3   8  -5 93.2909 21.3254   8
   3   8  -4 8.99690 20.8188   7
   3   8  -4 21.0057 18.5250   9
   3   8  -4-2.22021 16.1549   8
   3   8  -3-9.34211 20.7145   7
   3   8  -3-2.51839 15.8326   9
   3   8  -3-16.1662 18.0158   8
   3   8  -2 16.1668 20.6021   7
   3   8  -2 26.7007 17.6203   9
   3   8  -2 67.1547 19.6204   8
   3   8  -1 150.732 30.7185   7
   3   8   0 55.6912 25.4733   7
   3   8   2 5.89969 16.2094   2
   4  -9  -4 110.631 24.9008   6
   4  -9  -3 541.020 47.1052   6
   4  -9  -2 558.567 47.0670   6
   4  -9  -1 872.218 62.8983   6
   4  -9   0 305.797 32.6215   6
   4  -9   1 15.0903 16.4415   6
   4  -9   2 10.1374 15.4485   6
   4  -8  -8 57.0516 17.2372   3
   4  -8  -7 73.5697 21.5958   5
   4  -8  -5 496.545 47.0790   6
   4  -8  -5 583.828 44.4176   7
   4  -8  -4 615.911 51.9974   6
   4  -8  -4 687.395 49.0168   7
   4  -8  -3 478.396 40.7279   6
   4  -8  -3 398.044 35.0405   7
   4  -8  -2 5.05794 13.8562   6
   4  -8  -1 21.9680 15.8301   6
   4  -8   0 16.7978 13.5339   6
   4  -8   0 23.2876 5.70816   9
   4  -8   1 2.37386 14.3092   6
   4  -8   1 4.48910 6.77318   9
   4  -8   2 24.1354 15.6125   6
   4  -8   2 51.1459 10.9878   9
   4  -8   3 86.1340 20.6288   6
   4  -8   3 163.440 18.2284   9
   4  -8   4 84.2493 15.7060   9
   4  -8   5 2.04104 13.8138   9
   4  -7  -8 365.796 31.1403   3
   4  -7  -8 396.044 40.8058   5
   4  -7  -7 519.887 38.4137   3
   4  -7  -7 534.131 48.0148   5
   4  -7  -7 552.886 43.9780   7
   4  -7  -6 680.616 56.7090   5
   4  -7  -6 699.061 51.6459   7
   4  -7  -5 55.6796 14.8657   7
   4  -7  -5 11.3259 15.4151   6
   4  -7  -5 42.8602 18.5765   5
   4  -7  -4 29.3740 13.5720   7
   4  -7  -4 31.7723 16.2127   6
   4  -7  -4 36.5723 15.0883   5
   4  -7  -3-3.28885 10.9369   7
   4  -7  -2-2.37368 12.8315   6
   4  -7  -1 174.848 23.7137   6
   4  -7   0 642.430 48.4197   6
   4  -7   0 629.086 37.2807   9
   4  -7   1 277.379 29.5091   6
   4  -7   1 293.005 21.9258   9
   4  -7   2-2.26920 12.0994   6
   4  -7   2 2.40641 8.14322   9
   4  -7   3 37.2285 15.3926   6
   4  -7   3 21.9713 10.0870   9
   4  -7   4 268.369 28.8089   6
   4  -7   4 221.470 23.8923   9
   4  -7   5 242.622 26.6081   9
   4  -6  -9 189.674 30.1726   5
   4  -6  -8 174.646 23.9727   7
   4  -6  -8 139.429 16.5298   2
   4  -6  -8 160.213 18.0255   3
   4  -6  -8 112.256 25.2753   5
   4  -6  -7 262.095 26.1938   7
   4  -6  -7 211.713 20.3733   3
   4  -6  -7 237.285 31.2294   6
   4  -6  -7 212.165 18.0499   2
   4  -6  -7 213.505 29.9504   5
   4  -6  -7 174.082 15.6630   9
   4  -6  -6 45.3252 14.9994   7
   4  -6  -6 48.8005 8.87113   2
   4  -6  -6 51.8918 6.41320   9
   4  -6  -6 31.0681 17.2153   5
   4  -6  -5 11.0767 11.0799   7
   4  -6  -5 6.95380 5.21675   2
   4  -6  -5 5.33093 14.6072   6
   4  -6  -5 8.17377 2.65229   9
   4  -6  -5 10.8327 12.9666   5
   4  -6  -4 1.45236 8.59045   7
   4  -6  -4 16.0142 4.56946   2
   4  -6  -4 32.3917 13.6679   6
   4  -6  -4 10.5025 12.5851   5
   4  -6  -3 415.662 37.7598   6
   4  -6  -3 451.111 39.6832   5
   4  -6  -3 462.034 32.6735   7
   4  -6  -2 175.074 22.8843   6
   4  -6  -1 343.337 31.3330   6
   4  -6  -1 322.011 20.6020   9
   4  -6   0-2.09795 10.0424   6
   4  -6   0 6.87655 5.92351   9
   4  -6   1 31.2994 12.3448   6
   4  -6   1 47.8427 8.84812   9
   4  -6   2 127.417 19.0415   6
   4  -6   2 112.327 14.1766   9
   4  -6   3 226.966 26.5042   6
   4  -6   3 237.984 22.5671   9
   4  -6   4 907.618 64.2792   6
   4  -6   4 983.490 61.7258   9
   4  -6   5 632.266 49.0000   6
   4  -6   5 610.756 45.9773   9
   4  -5 -10 28.0411 21.1732   5
   4  -5  -9 25.8565 16.2938   7
   4  -5  -9 25.0472 11.3613   2
   4  -5  -9 19.8387 20.1813   5
   4  -5  -8-1.91489 13.5093   7
   4  -5  -8 7.52443 8.81095   2
   4  -5  -8 10.4846 8.74446   3
   4  -5  -8 2.30256 8.06035   9
   4  -5  -8 3.11355 15.6542   5
   4  -5  -7-6.75514 11.3323   7
   4  -5  -7 1.81032 6.92249   2
   4  -5  -7-1.07362 8.74663   4
   4  -5  -7 17.0297 8.30580   3
   4  -5  -7 3.80463 6.71207   9
   4  -5  -7 5.97425 15.9285   6
   4  -5  -7 11.7240 14.5036   5
   4  -5  -6 453.425 28.8802   4
   4  -5  -6 441.571 39.7656   6
   4  -5  -6 433.391 26.7846   9
   4  -5  -6 383.608 26.2974   2
   4  -5  -6 392.418 38.0904   5
   4  -5  -6 343.278 30.0731   7
   4  -5  -5 401.739 26.7798   4
   4  -5  -5 384.811 36.6910   6
   4  -5  -5 391.426 25.0102   9
   4  -5  -5 431.513 25.2548   2
   4  -5  -5 403.913 37.3644   5
   4  -5  -5 372.482 29.4794   7
   4  -5  -4 286.878 19.2892   4
   4  -5  -4 274.104 17.8667   9
   4  -5  -4 267.933 17.1849   2
   4  -5  -4 238.682 28.1744   6
   4  -5  -4 241.991 28.1798   5
   4  -5  -4 286.538 22.8413   7
   4  -5  -3 4.32635 7.20317   7
   4  -5  -3 6.50736 4.76207   4
   4  -5  -3 8.67876 10.5679   6
   4  -5  -3 7.10952 11.7320   5
   4  -5  -3 8.76883 3.04138   2
   4  -5  -2 164.703 12.0252   4
   4  -5  -2 167.689 9.94420   2
   4  -5  -2 198.289 13.8432   9
   4  -5  -2 170.959 21.0719   6
   4  -5  -2 229.825 24.7332   5
   4  -5  -1 29.9214 4.05442   4
   4  -5  -1 13.8461 11.4740   6
   4  -5  -1 24.4762 6.02154   9
   4  -5   0 424.982 35.4920   6
   4  -5   0 470.057 29.7518   9
   4  -5   1 1149.72 73.8389   6
   4  -5   1 1166.43 62.2668   2
   4  -5   1 1250.08 68.2223   9
   4  -5   2 828.619 59.6455   6
   4  -5   2 904.202 49.7287   2
   4  -5   2 970.138 56.3017   9
   4  -5   3 737.172 44.0351   2
   4  -5   3 850.994 51.3303   9
   4  -5   4 381.101 26.6594   2
   4  -5   4 434.177 33.4860   9
   4  -5   5 121.266 19.3475   9
   4  -5   6 184.887 25.5479   9
   4  -4 -11 15.2692 23.5150   5
   4  -4 -10 13.4118 15.2676   7
   4  -4 -10 1.76976 13.2630   9
   4  -4 -10 35.7946 21.3452   5
   4  -4  -9 47.1119 12.8111   2
   4  -4  -9 33.6195 14.7723   7
   4  -4  -9 52.9926 10.0201   3
   4  -4  -9 44.9077 13.1056   9
   4  -4  -9 30.0341 18.1799   5
   4  -4  -8 65.1693 11.3986   2
   4  -4  -8 65.5703 15.0756   7
   4  -4  -8 62.8831 12.3858   4
   4  -4  -8 69.7039 9.97648   3
   4  -4  -8 63.2601 12.4678   9
   4  -4  -8 47.7600 19.6782   6
   4  -4  -8 86.9289 21.8006   5
   4  -4  -7 77.0434 15.1369   7
   4  -4  -7 95.7202 12.5354   4
   4  -4  -7 81.9281 11.7711   9
   4  -4  -7 91.8584 21.4508   6
   4  -4  -7 69.1547 19.1088   5
   4  -4  -7 80.7876 11.3249   2
   4  -4  -6 346.756 24.3833   4
   4  -4  -6 338.888 24.4465   9
   4  -4  -6 345.932 23.3701   2
   4  -4  -6 287.405 33.3800   6
   4  -4  -6 380.143 35.5161   5
   4  -4  -6 334.402 26.4915   7
   4  -4  -5 11.5590 7.11530   7
   4  -4  -5 18.9648 6.46709   4
   4  -4  -5 23.0831 6.60574   9
   4  -4  -5 23.4855 12.7314   6
   4  -4  -5 22.1418 5.94748   2
   4  -4  -5 12.4990 10.9252   5
   4  -4  -4 14.3375 6.64176   7
   4  -4  -4 9.60614 5.46182   4
   4  -4  -4 12.2268 4.88649   9
   4  -4  -4 21.5154 11.4875   6
   4  -4  -4 4.69704 10.4523   5
   4  -4  -3 350.683 32.3759   6
   4  -4  -3 362.350 33.3875   5
   4  -4  -3 402.370 25.7682   7
   4  -4  -3 396.356 23.8671   4
   4  -4  -2 427.948 38.2761   5
   4  -4  -2 510.538 28.4041   4
   4  -4  -1 1742.26 90.2051   4
   4  -4   0 2991.95 155.726   9
   4  -4   0 2900.81 150.620   2
   4  -4   1 2027.31 103.336   2
   4  -4   1 1847.91 107.964   9
   4  -4   2 545.592 43.4503   6
   4  -4   2 632.523 41.6814   9
   4  -4   2 645.661 36.4338   2
   4  -4   3 432.303 34.6778   6
   4  -4   3 481.219 34.0434   9
   4  -4   3 453.327 28.0067   2
   4  -4   3 416.533 23.8827   4
   4  -4   4 3.08536 3.56373   4
   4  -4   4-5.92310 12.0291   6
   4  -4   4 1.75074 10.4374   9
   4  -4   4 3.67648 6.78577   2
   4  -4   5 50.7426 7.12070   4
   4  -4   5 60.5167 16.3072   6
   4  -4   5 79.7687 17.2320   9
   4  -4   5 59.4963 10.9621   2
   4  -4   6 115.010 11.2496   4
   4  -4   6 129.623 21.6795   6
   4  -4   6 89.7834 20.0548   9
   4  -4   6 112.388 15.2043   2
   4  -4   7 109.107 12.0357   4
   4  -3 -12 21.0804 24.3043   5
   4  -3 -11 38.9193 16.8650   9
   4  -3 -10 77.0993 19.9943   7
   4  -3 -10 110.309 19.1995   9
   4  -3  -9 265.425 25.7622   7
   4  -3  -9 219.478 15.7749   3
   4  -3  -9 207.601 22.9254   9
   4  -3  -9 208.186 20.7419   2
   4  -3  -8 4.66553 10.9705   7
   4  -3  -8 4.44408 8.49457   4
   4  -3  -8 9.09277 9.98875   9
   4  -3  -8-6.19193 16.9606   6
   4  -3  -8-1.09671 8.60875   2
   4  -3  -7-1.29445 8.68761   7
   4  -3  -7 4.94514 7.76552   4
   4  -3  -7 6.65078 7.84404   9
   4  -3  -7 11.5195 7.58558   2
   4  -3  -7-5.73061 13.7140   5
   4  -3  -6 69.5748 10.7257   7
   4  -3  -6 55.6009 9.51342   4
   4  -3  -6 64.0233 11.1258   9
   4  -3  -6 52.6105 14.9185   5
   4  -3  -5 496.874 32.8071   9
   4  -3  -5 463.251 40.2486   5
   4  -3  -5 482.535 30.9987   7
   4  -3  -5 507.665 31.0908   4
   4  -3  -4 1218.89 77.6083   5
   4  -3  -4 1275.21 66.1153   7
   4  -3  -4 1145.84 65.9610   4
   4  -3  -3 2096.35 119.738   6
   4  -3  -3 2096.97 109.990   4
   4  -3  -2 469.724 35.6676   6
   4  -3  -1 777.537 50.3073   6
   4  -3  -1 731.945 51.0547   5
   4  -3   0 1074.77 68.5966   6
   4  -3   0 1202.31 71.4925   5
   4  -3   1 414.376 32.9498   6
   4  -3   1 433.705 28.2235   1
   4  -3   1 486.322 32.3431   9
   4  -3   1 420.619 26.8116   2
   4  -3   2 102.389 10.7881   2
   4  -3   2 112.819 15.6903   6
   4  -3   2 117.687 14.7113   9
   4  -3   2 115.931 12.0513   1
   4  -3   3 0.87977 5.69190   2
   4  -3   3 10.3667 9.83152   6
   4  -3   3 1.77868 6.65950   1
   4  -3   3-6.37258 9.17529   9
   4  -3   4 177.172 13.6300   4
   4  -3   4 184.336 16.2573   1
   4  -3   4 169.448 21.4401   6
   4  -3   4 199.194 17.1582   2
   4  -3   4 185.609 21.4962   9
   4  -3   5 60.9495 8.90964   4
   4  -3   5 72.0171 15.6712   6
   4  -3   5 98.1849 17.5244   9
   4  -3   5 62.5936 10.7658   1
   4  -3   5 81.9136 12.6639   2
   4  -3   6 234.326 27.4014   6
   4  -3   6 268.929 23.8974   2
   4  -3   6 292.272 30.2752   9
   4  -3   6 253.867 19.2507   4
   4  -3   7 95.8072 12.4316   4
   4  -3   7 94.5590 16.2496   2
   4  -3   8 12.5845 9.43311   4
   4  -3   8 12.2839 12.7802   2
   4  -2 -12 46.0147 19.8098   9
   4  -2 -11 69.6092 19.1094   9
   4  -2 -10-7.76926 14.0227   7
   4  -2 -10 4.17674 12.1698   9
   4  -2  -9 41.6808 14.0301   7
   4  -2  -9 13.1278 12.3070   9
   4  -2  -9 21.9896 11.4440   2
   4  -2  -8 244.376 22.7244   7
   4  -2  -8 220.478 20.1591   2
   4  -2  -8 230.992 23.5602   9
   4  -2  -8 217.339 30.0311   6
   4  -2  -8 250.528 20.8123   4
   4  -2  -7 109.527 13.6537   7
   4  -2  -7 104.771 13.1155   4
   4  -2  -7 121.262 15.6996   9
   4  -2  -7 131.608 21.4394   6
   4  -2  -6 682.310 52.7717   6
   4  -2  -6 670.206 46.0530   9
   4  -2  -6 751.703 43.3750   7
   4  -2  -6 740.201 43.4257   4
   4  -2  -5 1416.11 85.1544   6
   4  -2  -5 1397.23 78.3265   9
   4  -2  -5 1346.47 73.0254   7
   4  -2  -5 1331.81 74.5486   4
   4  -2  -4 2773.79 151.911   6
   4  -2  -4 2720.08 139.872   7
   4  -2  -3 1660.82 90.2939   6
   4  -2  -3 1377.42 90.3486   5
   4  -2  -2 325.590 21.9443   1
   4  -2  -2 389.270 28.7826   6
   4  -2  -2 329.806 28.8267   5
   4  -2  -1 189.918 15.1928   1
   4  -2  -1 224.852 20.4526   6
   4  -2  -1 204.041 15.6627   8
   4  -2  -1 188.878 20.5180   5
   4  -2   0 110.331 14.1668   6
   4  -2   0 81.3253 12.7304   5
   4  -2   0 74.3346 9.00825   8
   4  -2   1 762.431 42.4542   1
   4  -2   1 646.974 45.4192   6
   4  -2   1 698.600 46.1178   9
   4  -2   1 692.582 41.4910   8
   4  -2   2 215.118 21.7481   6
   4  -2   2 244.055 22.8103   9
   4  -2   2 237.338 17.8930   8
   4  -2   2 248.134 18.9400   2
   4  -2   2 243.565 18.9254   1
   4  -2   3 325.504 22.6267   1
   4  -2   3 274.278 25.7713   6
   4  -2   3 312.572 27.0879   9
   4  -2   3 299.524 22.4229   2
   4  -2   3 278.784 20.5183   8
   4  -2   4 68.7807 10.6483   2
   4  -2   4 55.0080 8.49728   4
   4  -2   4 71.5983 14.6553   6
   4  -2   4 63.8659 10.3594   1
   4  -2   4 31.3586 13.0459   9
   4  -2   4 63.0477 8.70223   8
   4  -2   5 6.33323 8.27462   2
   4  -2   5 11.1562 6.75904   4
   4  -2   5-1.80891 11.4821   6
   4  -2   5-5.16908 8.37288   1
   4  -2   5 6.84857 6.09020   8
   4  -2   6 43.8929 11.0984   1
   4  -2   6 17.3923 8.81747   4
   4  -2   6 31.8598 15.4584   6
   4  -2   6 9.52208 6.71201   8
   4  -2   6 21.3557 11.0019   2
   4  -2   7 173.514 18.1330   4
   4  -2   7 199.080 19.0195   1
   4  -2   7 207.986 22.6035   2
   4  -2   8 74.7024 13.7096   4
   4  -2   8 63.6457 16.6214   2
   4  -2   9 54.5131 13.8496   4
   4  -1 -12-2.71113 18.0299   9
   4  -1 -11 29.7934 19.2871   6
   4  -1 -11 2.46961 15.9919   9
   4  -1 -10 11.0883 13.3538   7
   4  -1 -10 11.2154 15.0598   9
   4  -1  -9 425.878 32.0589   2
   4  -1  -9 482.643 37.1667   9
   4  -1  -9 387.329 32.7815   7
   4  -1  -8 1004.61 61.7400   9
   4  -1  -8 886.779 57.0525   7
   4  -1  -7 885.465 55.7355   9
   4  -1  -7 806.694 50.3339   4
   4  -1  -7 853.813 50.6403   7
   4  -1  -6 1012.39 66.0568   6
   4  -1  -6 978.660 60.4217   9
   4  -1  -6 975.575 55.8744   4
   4  -1  -6 934.060 54.3007   7
   4  -1  -5 544.056 40.6660   6
   4  -1  -5 566.798 37.2788   9
   4  -1  -5 503.928 29.7366   7
   4  -1  -4 647.807 35.8898   1
   4  -1  -4 554.026 42.6847   6
   4  -1  -4 618.739 37.3775   8
   4  -1  -3 2.50733 4.59842   1
   4  -1  -3 9.13664 8.56122   6
   4  -1  -3 4.66962 4.15518   8
   4  -1  -3 3.77300 7.68545   5
   4  -1  -2 67.9356 11.2561   6
   4  -1  -2 54.1263 7.58024   1
   4  -1  -2 53.9840 11.1878   5
   4  -1  -1 13.2368 5.41616   3
   4  -1  -1 14.7112 5.25740   1
   4  -1  -1 10.3141 7.08353   6
   4  -1  -1 3.06641 5.96374   5
   4  -1   0 241.573 20.3035   6
   4  -1   0 203.117 17.6350   3
   4  -1   0 225.740 20.3011   5
   4  -1   0 206.363 16.5406   8
   4  -1   1 500.070 34.9105   6
   4  -1   1 486.359 33.7695   3
   4  -1   1 507.474 32.2369   8
   4  -1   1 538.357 32.8573   1
   4  -1   2 410.026 29.3211   3
   4  -1   2 382.912 25.9973   8
   4  -1   2 371.180 26.2718   1
   4  -1   3 179.157 16.7935   2
   4  -1   3 163.734 18.1825   6
   4  -1   3 191.722 19.2979   3
   4  -1   3 186.250 16.4973   1
   4  -1   3 135.764 14.3967   8
   4  -1   4 152.697 16.4067   2
   4  -1   4 115.795 16.1434   6
   4  -1   4 119.563 14.3808   1
   4  -1   4 101.828 17.7788   9
   4  -1   4 127.789 13.4586   8
   4  -1   5 171.473 16.6767   4
   4  -1   5 184.133 19.5526   2
   4  -1   5 152.225 21.1812   6
   4  -1   5 181.275 22.6488   3
   4  -1   5 191.854 18.2773   1
   4  -1   5 185.138 23.5500   9
   4  -1   5 175.569 15.9689   8
   4  -1   6 367.897 27.5139   4
   4  -1   6 372.345 30.4499   2
   4  -1   6 394.316 26.3762   8
   4  -1   6 371.171 28.6497   1
   4  -1   7 505.860 35.8781   4
   4  -1   7 531.949 39.6305   2
   4  -1   7 512.426 33.2189   8
   4  -1   7 541.359 36.8826   1
   4  -1   8 292.136 30.2330   2
   4  -1   8 339.372 27.6183   4
   4  -1   9 246.234 25.0392   4
   4   0 -11 187.794 31.7862   6
   4   0 -11 296.428 32.3102   9
   4   0 -10 402.646 37.8029   9
   4   0 -10 444.628 35.9250   7
   4   0  -9 639.857 47.3274   9
   4   0  -9 593.835 43.1633   7
   4   0  -8 191.208 18.3001   4
   4   0  -8 154.716 18.7180   7
   4   0  -8 204.340 23.2678   9
   4   0  -7 115.797 13.2229   7
   4   0  -7 124.207 17.9803   9
   4   0  -6 117.017 12.4786   7
   4   0  -6 174.949 11.6080   1
   4   0  -6 144.367 17.7461   9
   4   0  -5 157.182 17.3220   9
   4   0  -5 126.459 18.4037   6
   4   0  -5 142.942 12.8285   8
   4   0  -5 146.656 11.5300   1
   4   0  -5 120.056 10.1334   7
   4   0  -4 30.4544 6.42297   1
   4   0  -4 33.2167 3.85696   3
   4   0  -4 15.9590 9.31476   6
   4   0  -4 26.4318 6.36736   8
   4   0  -3 901.397 56.8528   6
   4   0  -3 996.463 50.9139   3
   4   0  -3 904.944 52.1507   1
   4   0  -3 862.663 53.0307   8
   4   0  -2 424.986 30.3412   6
   4   0  -2 424.801 26.8966   3
   4   0  -2 435.894 27.6090   1
   4   0  -2 403.039 28.1127   8
   4   0  -2 474.308 34.3059   5
   4   0  -1 153.095 15.3095   6
   4   0  -1 171.272 14.6759   3
   4   0  -1 151.254 13.9932   1
   4   0  -1 161.539 17.3741   5
   4   0   0 58.5249 9.75757   3
   4   0   0 43.2969 9.11351   6
   4   0   0 64.0544 10.3563   5
   4   0   0 58.1404 8.63209   8
   4   0   1 170.660 16.5676   6
   4   0   1 207.601 18.6716   3
   4   0   1 196.959 17.0798   1
   4   0   1 195.398 16.7227   8
   4   0   2 217.050 18.9236   6
   4   0   2 215.860 20.6893   3
   4   0   2 210.457 18.6922   1
   4   0   2 248.218 23.8194   9
   4   0   2 213.095 18.4759   8
   4   0   3 324.012 25.6664   6
   4   0   3 293.602 26.6547   3
   4   0   3 369.138 30.4389   9
   4   0   3 341.784 25.3416   1
   4   0   3 319.212 24.5389   8
   4   0   3 332.434 25.8812   2
   4   0   4 517.091 34.0188   6
   4   0   4 459.463 37.3062   9
   4   0   4 483.354 32.5094   1
   4   0   4 445.444 32.7812   2
   4   0   4 383.892 30.2826   8
   4   0   5 380.077 33.3738   9
   4   0   5 344.938 32.9559   3
   4   0   5 346.545 28.9952   2
   4   0   5 385.369 28.4086   1
   4   0   5 339.257 26.2523   8
   4   0   6 570.941 39.7000   4
   4   0   6 571.893 42.4274   2
   4   0   6 601.063 38.7308   8
   4   0   6 658.886 41.4456   1
   4   0   7 265.100 25.9918   2
   4   0   7 225.440 22.1575   4
   4   0   7 220.326 22.1074   1
   4   0   7 195.783 19.6004   8
   4   0   8 43.7064 14.4781   4
   4   0   8 80.0318 18.0118   2
   4   0   9 48.1622 16.4461   4
   4   1 -11 164.682 28.6449   6
   4   1 -11 183.338 27.4505   9
   4   1 -10 287.385 33.1010   6
   4   1 -10 291.227 32.3586   9
   4   1  -9 359.402 34.2006   6
   4   1  -9 306.095 31.6732   9
   4   1  -9 318.188 28.5584   7
   4   1  -8 3.60865 8.77573   4
   4   1  -8 46.1707 15.0227   9
   4   1  -7 42.7573 12.7419   9
   4   1  -7 46.9311 6.06762   1
   4   1  -7 42.9940 8.77099   8
   4   1  -6 253.428 24.6023   9
   4   1  -6 211.425 17.6333   8
   4   1  -6 239.577 16.1296   1
   4   1  -6 229.592 17.3656   7
   4   1  -5 197.516 13.0753   3
   4   1  -5 204.583 22.5174   9
   4   1  -5 210.257 15.6558   1
   4   1  -5 203.651 22.3793   6
   4   1  -5 230.633 17.3698   8
   4   1  -5 182.789 14.5353   7
   4   1  -4 445.142 32.2341   6
   4   1  -4 458.181 25.3952   3
   4   1  -4 399.111 26.3018   1
   4   1  -4 386.853 27.4970   8
   4   1  -4 379.610 24.5634   7
   4   1  -3 367.222 25.9592   6
   4   1  -3 338.763 22.1839   3
   4   1  -3 319.354 22.9196   1
   4   1  -3 314.588 23.4924   8
   4   1  -3 309.617 20.5659   7
   4   1  -2 33.7539 6.33193   7
   4   1  -2 34.3489 7.85275   3
   4   1  -2 29.9518 7.14403   1
   4   1  -2 24.0141 6.93557   6
   4   1  -2 26.7519 7.18137   8
   4   1  -1 59.3105 9.00627   7
   4   1  -1 50.2332 9.58393   3
   4   1  -1 58.1821 9.50383   1
   4   1  -1 79.3658 9.06174   6
   4   1  -1 59.6279 10.7498   5
   4   1   0 250.246 17.5610   6
   4   1   0 238.452 20.6823   3
   4   1   0 176.222 18.3685   8
   4   1   0 266.972 20.1749   5
   4   1   0 230.568 20.0591   7
   4   1   1 575.099 35.1785   6
   4   1   1 591.490 38.0599   1
   4   1   1 595.405 39.9330   3
   4   1   1 571.324 37.8948   8
   4   1   1 567.007 39.6488   7
   4   1   2 887.771 49.6609   6
   4   1   2 857.432 52.2112   1
   4   1   2 845.885 54.7028   3
   4   1   2 777.129 51.2849   8
   4   1   3 1680.52 91.8122   6
   4   1   3 1610.00 96.7498   3
   4   1   3 1697.22 93.8063   1
   4   1   3 1699.87 99.2734   9
   4   1   3 1600.35 92.9620   8
   4   1   4 800.208 53.2966   9
   4   1   4 704.036 46.6385   1
   4   1   4 687.693 45.7677   8
   4   1   5 155.659 22.6725   9
   4   1   5 196.410 20.0874   1
   4   1   5 157.199 17.7959   8
   4   1   6 46.1852 12.7634   4
   4   1   6 41.8934 12.7448   8
   4   1   6 31.3110 13.4175   1
   4   1   7 1.46237 12.1911   4
   4   1   7 1.29572 10.2992   8
   4   1   8 17.5263 13.8286   4
   4   2 -11 48.1846 23.4705   6
   4   2 -11 52.9668 21.3975   9
   4   2 -10 42.5934 18.8255   6
   4   2 -10 16.3225 15.3492   9
   4   2  -9 48.8292 17.7469   6
   4   2  -9 25.3726 16.0457   9
   4   2  -8 221.598 13.5262   1
   4   2  -8 227.260 25.1104   6
   4   2  -8 196.047 12.0561   3
   4   2  -8 189.032 12.0123   3
   4   2  -8 276.100 28.2302   9
   4   2  -8 214.065 17.0169   8
   4   2  -7 110.078 9.56630   3
   4   2  -7 135.792 20.9739   9
   4   2  -7 133.101 10.9320   1
   4   2  -7 146.853 13.8757   8
   4   2  -7 95.9450 13.5532   7
   4   2  -6 16.1856 7.58863   7
   4   2  -6 9.00040 6.26958   1
   4   2  -6 14.7202 7.47241   8
   4   2  -6 8.81326 5.09476   3
   4   2  -5 22.8540 6.45079   3
   4   2  -5 24.8140 7.29272   7
   4   2  -5 18.6713 7.53470   1
   4   2  -5 21.8642 10.9306   6
   4   2  -5 14.6476 7.62498   8
   4   2  -4 94.3671 10.6950   3
   4   2  -4 88.8981 10.9441   7
   4   2  -4 58.4663 11.6843   6
   4   2  -4 93.4997 12.3971   8
   4   2  -3 29.4147 8.64108   3
   4   2  -3 34.9319 8.16141   7
   4   2  -3 26.4013 7.76904   6
   4   2  -3 36.8234 8.58217   8
   4   2  -2 622.662 36.0970   6
   4   2  -2 667.297 39.7814   3
   4   2  -2 521.882 38.3659   8
   4   2  -2 594.495 38.2330   7
   4   2  -1 649.513 36.9862   6
   4   2  -1 686.161 43.7860   3
   4   2  -1 700.642 43.1720   7
   4   2   0 1253.26 68.2969   6
   4   2   0 1448.85 77.9651   3
   4   2   0 1293.41 75.9072   8
   4   2   0 1373.47 73.7771   5
   4   2   0 1273.27 76.4906   7
   4   2   1 885.212 55.4291   3
   4   2   1 842.197 53.3240   8
   4   2   1 826.929 55.2256   7
   4   2   2 593.646 42.4664   3
   4   2   2 576.236 39.8817   8
   4   2   2 566.991 43.0428   7
   4   2   3 293.197 28.8195   3
   4   2   3 326.497 26.9584   1
   4   2   3 311.310 30.0865   9
   4   2   3 280.133 25.6678   8
   4   2   3 292.151 26.2185   2
   4   2   4 47.1320 13.4760   2
   4   2   4 42.0989 13.8581   1
   4   2   4 39.4100 15.5271   9
   4   2   4 69.0652 13.5139   8
   4   2   5 48.3995 13.4113   2
   4   2   5 42.8657 12.9665   8
   4   2   6 24.1244 14.4900   2
   4   2   6 9.10814 12.0133   4
   4   2   6 13.9249 13.2804   8
   4   2   7 149.223 22.0959   2
   4   2   7 111.526 19.2150   4
   4   3 -11 36.5898 22.7453   6
   4   3 -10 7.98935 17.5913   6
   4   3 -10 43.5123 19.4985   9
   4   3  -9 41.5713 18.2396   6
   4   3  -9 39.7603 12.8494   7
   4   3  -8 117.167 16.3302   7
   4   3  -8 103.835 13.3473   8
   4   3  -7 30.8407 11.3853   7
   4   3  -7 43.2724 14.2505   6
   4   3  -7 29.3633 8.05900   1
   4   3  -7 14.5381 14.9791   9
   4   3  -7 21.2705 8.45574   8
   4   3  -7 25.7104 8.24491   3
   4   3  -6 23.4008 9.96541   7
   4   3  -6 36.7273 10.6581   6
   4   3  -6 9.20772 12.3177   9
   4   3  -6 27.6064 9.37048   8
   4   3  -6 10.6836 7.61855   3
   4   3  -5 156.417 17.5170   7
   4   3  -5 178.669 17.0304   6
   4   3  -5 190.070 17.6362   3
   4   3  -5 197.657 23.7310   9
   4   3  -5 175.414 19.7386   6
   4   3  -5 174.444 17.8321   8
   4   3  -4 404.541 26.0049   6
   4   3  -4 444.317 29.1098   6
   4   3  -4 385.732 28.3181   3
   4   3  -4 376.102 29.0606   8
   4   3  -4 327.223 27.7857   7
   4   3  -3 1308.40 68.0362   6
   4   3  -3 1257.29 69.7220   6
   4   3  -3 1266.24 73.8759   3
   4   3  -3 1228.28 74.1504   8
   4   3  -3 1232.26 74.1256   7
   4   3  -2 1235.12 69.5614   3
   4   3  -2 1102.99 68.4497   8
   4   3  -2 1110.26 68.2720   7
   4   3  -1 722.263 47.8577   3
   4   3  -1 696.961 47.2312   7
   4   3   0 331.695 29.5552   3
   4   3   0 316.441 27.6301   8
   4   3   0 339.774 23.9455   5
   4   3   0 355.527 29.9508   7
   4   3   1 58.7400 16.1209   3
   4   3   1 78.5345 16.0104   7
   4   3   1 53.0555 13.3094   8
   4   3   2 93.3500 18.6758   3
   4   3   2 85.8131 18.3277   7
   4   3   2 79.9928 15.7751   8
   4   3   3-9.80036 13.4314   7
   4   3   3 18.4072 11.3366   2
   4   3   3 13.3500 13.7084   9
   4   3   3 15.4824 11.3488   8
   4   3   4 111.047 17.5691   2
   4   3   4 107.298 20.5932   9
   4   3   4 102.366 17.7983   8
   4   3   5 100.460 19.2228   2
   4   3   5 120.130 19.9680   8
   4   3   6 61.2529 18.0178   2
   4   3   6 67.2088 17.1260   4
   4   3   6 61.3072 16.9548   8
   4   4 -11-6.11858 22.5851   6
   4   4 -10-5.36336 22.3571   6
   4   4  -9 32.0057 14.0527   7
   4   4  -9 16.2052 17.6489   6
   4   4  -9 49.7810 19.7107   9
   4   4  -8 14.5513 12.4662   7
   4   4  -8 7.85325 14.0868   6
   4   4  -8 22.1915 17.0955   9
   4   4  -8 16.8927 10.4761   8
   4   4  -7 295.216 27.8987   7
   4   4  -7 311.550 28.7058   6
   4   4  -7 378.365 36.4230   9
   4   4  -7 365.401 27.6137   8
   4   4  -6 481.554 35.5878   6
   4   4  -6 485.473 35.2984   3
   4   4  -6 591.768 45.3638   9
   4   4  -6 593.163 37.6087   8
   4   4  -6 462.251 36.5881   7
   4   4  -5 355.773 26.1833   6
   4   4  -5 337.722 28.0582   6
   4   4  -5 384.472 29.3530   3
   4   4  -5 435.161 37.0843   9
   4   4  -5 380.061 29.8556   8
   4   4  -5 377.773 30.3151   7
   4   4  -4 374.707 24.4334   6
   4   4  -4 402.950 26.4070   6
   4   4  -4 382.017 29.9993   3
   4   4  -4 378.191 30.2977   8
   4   4  -4 354.362 30.9521   7
   4   4  -3 766.071 49.9788   3
   4   4  -3 685.930 48.9835   8
   4   4  -3 796.650 50.9291   7
   4   4  -2 372.475 31.4440   3
   4   4  -2 357.126 30.2586   8
   4   4  -2 363.578 31.2518   7
   4   4  -1 311.525 28.6669   3
   4   4  -1 254.340 26.3141   8
   4   4  -1 279.283 26.8000   7
   4   4   0-3.92936 13.5240   3
   4   4   0 4.14598 13.7857   7
   4   4   0 1.69943 6.13474   5
   4   4   1 12.6836 14.8744   3
   4   4   1 48.1435 17.2377   7
   4   4   1 35.3483 12.7952   8
   4   4   2 124.069 22.7914   7
   4   4   2 163.715 21.1932   8
   4   4   3 337.803 36.4823   7
   4   4   3 294.525 29.7023   2
   4   4   3 373.162 34.1308   9
   4   4   3 321.831 31.1378   8
   4   4   4 72.5731 23.5314   7
   4   4   4 77.9206 18.2104   2
   4   4   4 59.0912 17.8068   8
   4   4   5 19.9083 15.6360   2
   4   4   5 4.14071 15.9444   8
   4   4   6-2.08266 16.1350   8
   4   5  -9 65.5847 22.6179   9
   4   5  -8 220.853 25.9102   7
   4   5  -8 237.838 26.2334   6
   4   5  -8 274.558 34.1015   9
   4   5  -8 219.788 22.3946   8
   4   5  -7 351.607 30.0850   6
   4   5  -7 379.221 38.4903   9
   4   5  -7 350.227 28.9949   8
   4   5  -7 333.011 31.5738   7
   4   5  -6 436.145 31.7587   6
   4   5  -6 440.701 34.5501   3
   4   5  -6 507.240 42.6909   9
   4   5  -6 458.181 35.0442   8
   4   5  -6 401.928 36.0402   7
   4   5  -5 265.070 27.0562   7
   4   5  -5 225.379 19.5183   6
   4   5  -5 291.783 26.2103   3
   4   5  -5 316.024 32.4366   9
   4   5  -5 262.984 25.6009   8
   4   5  -4 228.351 25.4543   7
   4   5  -4 264.930 29.5560   9
   4   5  -4 229.081 24.6599   8
   4   5  -4 226.417 25.0645   3
   4   5  -3 42.9717 14.6286   7
   4   5  -3 48.9223 14.6861   8
   4   5  -3 50.2457 15.1636   3
   4   5  -2 49.7848 16.0266   3
   4   5  -2 38.6457 16.8368   7
   4   5  -2 22.7137 13.7811   8
   4   5  -1 78.5755 19.3079   3
   4   5  -1 118.226 21.5312   7
   4   5  -1 136.005 19.2731   8
   4   5   0 220.651 28.1543   7
   4   5   1 15.9332 17.2002   7
   4   5   1 16.9997 15.5941   8
   4   5   2 43.3766 21.0405   7
   4   5   2-4.39462 14.7505   8
   4   5   3-6.24557 20.5812   7
   4   5   3 5.88236 14.8885   2
   4   5   3 6.78940 15.3173   8
   4   5   4 3.36440 23.3638   7
   4   5   4-16.2703 16.0825   2
   4   5   4-20.8642 18.5571   8
   4   6  -7 124.745 23.4315   7
   4   6  -7 182.074 29.1545   9
   4   6  -7 154.591 19.9977   8
   4   6  -6 24.3587 17.2817   7
   4   6  -6-2.91820 20.4312   9
   4   6  -6 15.9238 13.9920   8
   4   6  -5 2.27309 13.9973   7
   4   6  -5 11.2588 16.9665   9
   4   6  -5 9.34589 13.8997   8
   4   6  -5-1.94700 15.4776   3
   4   6  -4-4.70133 15.6327   7
   4   6  -4-5.44228 16.9276   9
   4   6  -4 13.7881 14.0039   8
   4   6  -4 4.12052 13.9440   3
   4   6  -3 66.1594 19.8487   7
   4   6  -3 59.7799 17.1795   8
   4   6  -2 43.3850 19.4784   7
   4   6  -2 109.562 20.3747   8
   4   6  -1 171.298 27.7623   7
   4   6  -1 149.558 23.4003   8
   4   6   0 85.3953 23.0300   7
   4   6   1 12.1487 20.9066   7
   4   6   1-7.19156 16.0833   8
   4   6   2-3.27598 21.5908   7
   4   6   2 7.41896 18.1229   8
   4   6   3 98.1582 28.7419   7
   4   6   3 169.443 24.4068   2
   4   7  -6 43.4497 22.1390   9
   4   7  -6 31.9421 16.9288   8
   4   7  -5 79.8628 21.9298   7
   4   7  -5 95.7846 25.1392   9
   4   7  -5 71.7430 19.6368   8
   4   7  -4 66.1977 23.8250   7
   4   7  -4 55.1387 22.3840   9
   4   7  -4 57.6280 19.4280   8
   4   7  -3 60.0008 21.2042   7
   4   7  -3 73.1288 22.3278   9
   4   7  -3 67.1463 19.4824   8
   4   7  -2 17.7783 20.4284   7
   4   7  -2 26.4702 17.6713   8
   4   7  -1 15.4841 20.6090   7
   4   7   0 81.6914 26.7729   7
   4   7   1 127.616 31.0152   7
   4   8  -4 6.07273 21.2486   9
   4   8  -3 19.5734 23.3934   7
   4   8  -2 13.5004 24.1908   7
   5  -8  -8 14.3412 19.3937   5
   5  -8  -7-7.03503 18.2302   5
   5  -8  -6 2.06220 15.4422   7
   5  -8  -6-6.91723 17.3869   5
   5  -8  -5 23.3293 15.1070   7
   5  -8  -4 345.417 37.6233   6
   5  -8  -4 330.708 31.1484   7
   5  -8  -3 336.994 35.2260   6
   5  -8  -2 67.3115 20.6804   6
   5  -8  -1 59.9942 18.4347   6
   5  -8  -1 43.2008 6.37807   9
   5  -8   0 80.5507 18.5857   6
   5  -8   0 56.7199 9.45359   9
   5  -8   1 185.659 26.8686   6
   5  -8   1 203.610 18.8499   9
   5  -8   2 550.612 38.5646   9
   5  -8   3 389.659 31.7361   9
   5  -8   4 375.217 32.5154   9
   5  -7  -9 14.7199 20.6962   5
   5  -7  -8-3.54892 17.2749   5
   5  -7  -7 31.0873 16.4952   7
   5  -7  -7 51.4455 21.4233   5
   5  -7  -6 44.6151 15.1254   7
   5  -7  -6 43.1667 20.9832   5
   5  -7  -5 197.208 21.8477   7
   5  -7  -5 180.983 27.7426   6
   5  -7  -5 194.186 29.2310   5
   5  -7  -4 133.130 24.0950   6
   5  -7  -4 136.577 23.8873   5
   5  -7  -4 130.861 18.2042   7
   5  -7  -3-5.50432 15.2761   6
   5  -7  -2 132.305 10.7016   9
   5  -7  -2 166.449 23.7743   6
   5  -7  -1 323.317 34.2484   6
   5  -7  -1 360.946 23.6800   9
   5  -7   0 478.215 40.7707   6
   5  -7   0 452.925 30.3716   9
   5  -7   1 1064.90 71.8110   6
   5  -7   1 1031.80 61.6841   9
   5  -7   2 1062.81 72.4867   6
   5  -7   2 1056.61 64.5296   9
   5  -7   3 438.691 39.1765   6
   5  -7   3 356.534 31.2310   9
   5  -7   4 198.133 23.5656   9
   5  -6 -10 31.1718 25.0187   5
   5  -6  -9 122.733 28.5263   5
   5  -6  -8 230.868 25.4131   7
   5  -6  -8 170.209 31.1961   5
   5  -6  -7 45.3724 14.3440   7
   5  -6  -7 42.7024 9.41503   2
   5  -6  -7 51.9216 11.9927   4
   5  -6  -7 41.6865 8.83882   9
   5  -6  -7 47.2647 21.1208   5
   5  -6  -6 52.8033 13.1541   7
   5  -6  -6 43.9037 8.14861   2
   5  -6  -6 38.5283 10.1480   4
   5  -6  -6 37.2776 7.49741   9
   5  -6  -6 21.7092 15.2295   6
   5  -6  -6 45.1042 19.5225   5
   5  -6  -5 100.042 14.3161   7
   5  -6  -5 74.6155 8.38043   2
   5  -6  -5 87.0116 11.5874   4
   5  -6  -5 82.8684 8.70214   9
   5  -6  -5 60.9338 18.6824   6
   5  -6  -5 77.0598 20.7187   5
   5  -6  -4 250.508 17.8734   4
   5  -6  -4 211.127 16.1958   9
   5  -6  -4 247.023 15.1486   2
   5  -6  -4 262.101 29.9151   6
   5  -6  -4 175.794 27.5388   5
   5  -6  -4 259.891 22.0574   7
   5  -6  -3 681.345 40.0168   4
   5  -6  -3 705.657 53.7790   6
   5  -6  -3 724.530 40.9759   9
   5  -6  -3 704.566 37.1982   2
   5  -6  -3 719.659 55.8462   5
   5  -6  -2 1352.40 69.9004   4
   5  -6  -2 1345.85 84.7517   6
   5  -6  -2 1245.91 72.1360   9
   5  -6  -1 743.340 52.2268   6
   5  -6  -1 642.635 40.4191   9
   5  -6   0 294.142 30.1468   6
   5  -6   0 260.722 21.3599   9
   5  -6   1 453.418 39.7882   6
   5  -6   1 438.409 25.9655   2
   5  -6   1 514.571 33.5553   9
   5  -6   2 186.738 14.5033   2
   5  -6   2 222.255 21.1830   9
   5  -6   3 46.1550 13.5138   9
   5  -6   3 56.1497 8.50331   2
   5  -6   4 5.84671 12.6119   9
   5  -5 -11-4.15098 23.3310   5
   5  -5 -10 66.8637 26.6023   5
   5  -5  -9 36.7578 11.6166   2
   5  -5  -9 22.3086 20.7024   5
   5  -5  -8 15.3099 9.04114   2
   5  -5  -8 11.3225 11.6015   7
   5  -5  -8 6.21214 8.91814   9
   5  -5  -8 10.5400 17.3920   5
   5  -5  -7 55.2184 13.6862   7
   5  -5  -7 77.1694 11.7094   4
   5  -5  -7 66.4956 10.9453   9
   5  -5  -7 44.5994 19.4594   6
   5  -5  -7 73.0081 21.2967   5
   5  -5  -7 56.2660 9.78817   2
   5  -5  -6 237.046 19.3704   4
   5  -5  -6 244.586 19.7031   9
   5  -5  -6 218.391 17.6422   2
   5  -5  -6 279.512 31.4444   6
   5  -5  -6 185.374 27.7939   5
   5  -5  -6 266.975 21.9100   7
   5  -5  -5 391.987 26.8976   4
   5  -5  -5 430.893 25.6887   2
   5  -5  -5 407.574 27.5890   9
   5  -5  -5 388.051 38.5356   6
   5  -5  -5 398.121 39.1384   5
   5  -5  -5 406.767 28.9355   7
   5  -5  -4 1333.43 87.0881   6
   5  -5  -4 1284.06 87.9224   5
   5  -5  -4 1433.53 76.3312   7
   5  -5  -4 1320.64 73.4599   4
   5  -5  -3 2122.59 116.011   5
   5  -5  -3 1797.76 97.4647   4
   5  -5  -2 1434.70 75.9020   4
   5  -5  -1 424.121 27.5671   9
   5  -5  -1 341.841 20.7369   4
   5  -5   0 61.3297 6.79393   2
   5  -5   0 62.3542 11.0260   9
   5  -5   0 62.6224 5.23256   4
   5  -5   1 2.52032 1.76392   4
   5  -5   1 9.01568 4.95975   2
   5  -5   1 2.79109 8.13392   9
   5  -5   2 377.013 34.3846   6
   5  -5   2 408.396 31.3945   9
   5  -5   2 375.412 24.9091   2
   5  -5   3 201.928 25.9158   6
   5  -5   3 226.013 18.3901   2
   5  -5   4 153.200 23.5849   6
   5  -5   4 188.809 16.3431   2
   5  -5   4 152.267 21.0159   9
   5  -5   4 155.070 10.5472   4
   5  -5   5 20.1423 5.29917   4
   5  -5   5 19.9767 14.6596   9
   5  -5   5 15.1884 8.92207   2
   5  -5   6-8.13239 10.3695   2
   5  -4 -11-4.23454 23.1981   5
   5  -4 -10-3.64467 11.1039   9
   5  -4 -10-3.97742 23.1785   5
   5  -4  -9 117.854 17.5556   9
   5  -4  -9 67.0675 23.5616   5
   5  -4  -9 113.984 15.1587   2
   5  -4  -8 397.422 31.3246   4
   5  -4  -8 518.124 34.9426   9
   5  -4  -8 454.469 31.2316   2
   5  -4  -8 494.559 46.3819   5
   5  -4  -8 437.989 33.2846   7
   5  -4  -7 947.402 54.4367   2
   5  -4  -7 895.599 56.8893   9
   5  -4  -7 920.759 69.5668   5
   5  -4  -7 906.504 55.6794   7
   5  -4  -7 947.565 55.2955   4
   5  -4  -6 653.631 43.8731   9
   5  -4  -6 740.089 57.3627   5
   5  -4  -6 687.501 42.3428   7
   5  -4  -6 704.626 42.2750   4
   5  -4  -5 223.525 20.8029   9
   5  -4  -5 268.890 30.6022   5
   5  -4  -5 279.899 19.5588   7
   5  -4  -5 258.189 19.2318   4
   5  -4  -4 531.824 44.9482   5
   5  -4  -4 519.765 31.8952   4
   5  -4  -3 462.415 39.2069   6
   5  -4  -3 481.021 28.8445   4
   5  -4  -2 77.2339 16.6773   6
   5  -4  -2 124.153 19.2085   5
   5  -4  -2 106.728 9.42313   4
   5  -4  -1 112.363 18.0116   6
   5  -4  -1 118.908 18.8511   5
   5  -4   0 14.2647 11.3290   6
   5  -4   0 12.7387 8.46418   9
   5  -4   1 36.1320 7.66581   2
   5  -4   1 42.6705 13.0418   6
   5  -4   1 41.2452 10.5208   9
   5  -4   2 190.499 22.9533   6
   5  -4   2 205.648 21.3903   9
   5  -4   2 174.702 15.3693   2
   5  -4   3 218.971 15.0432   4
   5  -4   3 183.404 23.8826   6
   5  -4   3 252.023 19.2755   2
   5  -4   3 249.155 24.7185   9
   5  -4   4 237.750 16.2401   4
   5  -4   4 222.222 27.0010   6
   5  -4   4 226.229 20.5511   2
   5  -4   4 254.915 26.5702   9
   5  -4   5 16.3657 6.53670   4
   5  -4   5 18.4688 15.7884   6
   5  -4   5 27.4069 10.4307   2
   5  -4   6 100.204 11.8222   4
   5  -4   6 134.575 17.7141   2
   5  -4   7 254.086 25.9764   2
   5  -4   8 305.523 29.9995   2
   5  -3 -11 102.305 19.1774   9
   5  -3 -11 43.3161 24.3740   5
   5  -3 -10 137.536 22.4831   9
   5  -3 -10 161.719 32.9527   5
   5  -3  -9 348.676 27.6962   2
   5  -3  -9 383.604 31.4887   9
   5  -3  -9 319.323 40.6335   5
   5  -3  -9 323.208 28.7298   7
   5  -3  -8 682.071 56.8898   6
   5  -3  -8 679.714 43.6188   2
   5  -3  -8 643.275 46.7925   9
   5  -3  -8 697.398 59.2519   5
   5  -3  -8 703.958 44.2808   7
   5  -3  -8 697.820 43.9822   4
   5  -3  -7 968.930 72.1646   6
   5  -3  -7 1041.84 63.4003   9
   5  -3  -7 1020.16 74.1711   5
   5  -3  -7 992.788 58.6022   7
   5  -3  -7 1045.27 59.8794   4
   5  -3  -6 377.923 37.0971   6
   5  -3  -6 358.137 29.5565   9
   5  -3  -6 423.845 39.5104   5
   5  -3  -6 384.566 25.0933   7
   5  -3  -6 417.865 27.5531   4
   5  -3  -5 79.2480 7.90858   7
   5  -3  -5 86.4320 10.4398   4
   5  -3  -5 72.3347 12.1543   9
   5  -3  -5 99.5518 19.2524   6
   5  -3  -5 85.7383 19.1619   5
   5  -3  -4 20.6791 6.29408   4
   5  -3  -4 31.3223 13.8210   6
   5  -3  -3 232.635 25.3099   6
   5  -3  -3 266.160 27.9131   5
   5  -3  -2 660.997 46.6808   6
   5  -3  -2 613.013 47.7634   5
   5  -3  -1 659.069 47.8250   6
   5  -3  -1 675.177 41.2883   1
   5  -3  -1 731.410 50.6317   5
   5  -3   0 24.2564 11.9633   6
   5  -3   0 44.5121 12.6101   5
   5  -3   1 113.329 12.7228   1
   5  -3   1 125.933 17.3656   6
   5  -3   1 93.4506 15.1934   9
   5  -3   2 48.2973 9.74265   2
   5  -3   2 57.0571 14.6252   6
   5  -3   2 55.3307 13.3902   9
   5  -3   2 68.0170 10.4742   1
   5  -3   3 211.877 18.9339   1
   5  -3   3 178.172 22.7958   6
   5  -3   3 219.664 23.8977   9
   5  -3   3 201.844 18.3345   2
   5  -3   4 455.634 30.1348   4
   5  -3   4 549.349 34.6812   1
   5  -3   4 465.433 39.0188   6
   5  -3   4 547.931 41.4043   9
   5  -3   4 485.089 34.3997   2
   5  -3   5 449.932 29.0794   4
   5  -3   5 423.753 37.7959   6
   5  -3   5 446.476 32.7314   1
   5  -3   5 464.475 33.3497   2
   5  -3   6 90.6225 12.3370   4
   5  -3   6 82.1433 15.5175   1
   5  -3   6 117.864 17.1722   2
   5  -3   7 186.540 18.2644   4
   5  -3   7 223.079 23.8167   2
   5  -3   8 156.299 22.4445   2
   5  -2 -12 89.1619 22.5594   9
   5  -2 -11 264.950 30.5588   9
   5  -2 -10 331.639 32.5936   9
   5  -2  -9 347.707 28.8351   2
   5  -2  -9 340.356 32.1280   9
   5  -2  -9 387.785 29.1045   7
   5  -2  -8 262.775 26.2774   9
   5  -2  -8 234.000 31.5744   6
   5  -2  -8 243.511 20.9516   7
   5  -2  -8 259.679 21.9609   4
   5  -2  -7 35.3273 7.97427   7
   5  -2  -7 49.4210 10.1339   4
   5  -2  -7 56.1074 13.4714   9
   5  -2  -7 17.0257 17.7717   6
   5  -2  -6 149.312 14.8562   4
   5  -2  -6 123.693 17.1713   9
   5  -2  -6 142.240 24.0802   6
   5  -2  -6 141.263 10.6570   7
   5  -2  -5 32.0291 13.2741   6
   5  -2  -4 18.7774 11.4566   6
   5  -2  -4 12.4649 11.7494   5
   5  -2  -3 136.130 12.5920   1
   5  -2  -3 123.730 18.0930   6
   5  -2  -3 128.668 19.1054   5
   5  -2  -2 878.489 50.9845   1
   5  -2  -2 909.505 57.9092   6
   5  -2  -2 852.744 59.3218   5
   5  -2  -1 303.021 21.5336   1
   5  -2  -1 264.632 25.7171   6
   5  -2  -1 279.870 27.0549   5
   5  -2  -1 275.494 21.2710   8
   5  -2   0 63.9501 13.1402   6
   5  -2   0 55.0032 13.4556   5
   5  -2   0 33.1816 8.06798   8
   5  -2   1 269.307 25.3412   6
   5  -2   1 262.878 25.7907   9
   5  -2   1 281.951 21.7534   8
   5  -2   1 317.971 22.8850   1
   5  -2   2 622.253 43.5884   6
   5  -2   2 551.109 38.0806   8
   5  -2   2 656.337 40.1645   2
   5  -2   2 593.109 39.4544   1
   5  -2   3 426.075 34.9701   6
   5  -2   3 450.497 36.9844   9
   5  -2   3 407.221 31.0923   2
   5  -2   3 454.354 30.2905   8
   5  -2   3 460.006 31.6578   1
   5  -2   4 1275.81 68.0551   1
   5  -2   4 1079.44 71.2614   6
   5  -2   4 990.859 71.7594   9
   5  -2   4 1088.73 67.4119   2
   5  -2   4 1171.79 65.3625   8
   5  -2   5 734.776 44.4492   4
   5  -2   5 718.179 46.6913   1
   5  -2   5 625.862 50.0442   6
   5  -2   5 771.813 48.5380   2
   5  -2   5 766.386 45.1121   8
   5  -2   6 291.204 24.1368   4
   5  -2   6 313.051 26.5335   1
   5  -2   6 361.553 29.4398   2
   5  -2   6 307.233 23.5740   8
   5  -2   7 48.3634 12.8472   4
   5  -2   7 79.9161 16.9699   2
   5  -1 -12 173.654 29.2747   9
   5  -1 -11 64.7672 21.7200   9
   5  -1 -10 11.9378 14.8642   9
   5  -1  -9 2.22882 13.7229   9
   5  -1  -8-1.22188 8.19829   4
   5  -1  -8 4.71250 7.53850   7
   5  -1  -8 4.15911 12.8037   9
   5  -1  -8-3.08173 15.7323   6
   5  -1  -7 131.796 14.9628   4
   5  -1  -7 120.312 11.5723   7
   5  -1  -7 85.0546 20.9479   6
   5  -1  -6 456.785 37.1553   6
   5  -1  -6 423.323 31.9019   9
   5  -1  -6 354.182 18.3412   7
   5  -1  -5 105.069 10.5611   1
   5  -1  -5 66.8661 16.5150   6
   5  -1  -4 138.211 13.2639   1
   5  -1  -4 120.080 18.2156   6
   5  -1  -4 142.857 14.0233   8
   5  -1  -4 139.784 21.2396   5
   5  -1  -3 21.1987 11.8743   6
   5  -1  -3 14.0950 6.73422   8
   5  -1  -3 17.7685 11.1887   5
   5  -1  -3 11.6843 6.24725   1
   5  -1  -2 105.626 14.7055   6
   5  -1  -2 74.2191 10.6620   1
   5  -1  -2 109.142 16.4880   5
   5  -1  -1 1165.22 71.6661   6
   5  -1  -1 1215.64 68.0239   3
   5  -1  -1 1194.16 74.0524   5
   5  -1  -1 1269.52 68.7818   8
   5  -1  -1 1128.45 67.3664   1
   5  -1   0 513.626 37.3634   6
   5  -1   0 582.857 36.6883   3
   5  -1   0 548.281 39.9134   5
   5  -1   0 504.620 34.8552   8
   5  -1   1 667.931 43.7849   6
   5  -1   1 682.025 43.3472   3
   5  -1   1 616.628 40.6092   8
   5  -1   1 628.806 40.9437   1
   5  -1   2 582.341 40.8405   6
   5  -1   2 587.412 41.4388   3
   5  -1   2 527.799 37.6264   8
   5  -1   2 665.274 39.5441   1
   5  -1   3 700.520 47.3873   6
   5  -1   3 713.571 49.5933   3
   5  -1   3 696.221 44.6355   8
   5  -1   3 685.562 46.3951   2
   5  -1   3 757.497 46.0137   1
   5  -1   4 532.215 38.8142   6
   5  -1   4 519.370 42.0805   9
   5  -1   4 516.285 40.7661   3
   5  -1   4 499.645 36.3905   2
   5  -1   4 468.645 33.7562   8
   5  -1   4 511.825 35.9065   1
   5  -1   5 15.9416 11.1751   2
   5  -1   5 25.4632 10.4798   4
   5  -1   5 10.8992 13.4261   6
   5  -1   5 4.05458 11.0935   1
   5  -1   5 9.08830 10.0673   8
   5  -1   6 12.0918 12.8434   2
   5  -1   6-8.34433 10.6461   4
   5  -1   6 1.12155 9.13470   8
   5  -1   7 35.6929 16.1914   2
   5  -1   7-2.60019 10.4712   4
   5  -1   8 1.42745 12.5579   4
   5   0 -11-6.07123 21.0692   6
   5   0 -11 2.77044 16.6980   9
   5   0 -10 15.4563 16.2060   9
   5   0  -9 94.9730 20.0548   9
   5   0  -8 108.653 13.3613   7
   5   0  -8 84.1247 22.2741   6
   5   0  -7 440.558 40.8874   6
   5   0  -7 444.789 25.9705   7
   5   0  -7 376.486 26.2764   7
   5   0  -6 45.6016 5.15055   7
   5   0  -6 47.1763 5.34392   7
   5   0  -6 72.8838 8.71454   1
   5   0  -6 43.0827 12.3545   9
   5   0  -6 46.3780 15.0733   6
   5   0  -6 59.3169 9.69225   8
   5   0  -5 95.2017 17.5111   6
   5   0  -5 80.5832 10.3810   1
   5   0  -5 108.992 12.5914   8
   5   0  -4 326.374 20.4207   3
   5   0  -4 272.668 27.6441   6
   5   0  -4 349.114 24.8076   8
   5   0  -4 319.876 22.7389   1
   5   0  -3 404.562 30.4819   6
   5   0  -3 348.115 24.1350   3
   5   0  -3 388.083 25.9232   1
   5   0  -3 345.771 26.2764   8
   5   0  -3 396.404 33.9903   5
   5   0  -2 667.295 42.6542   6
   5   0  -2 609.383 38.5640   3
   5   0  -2 596.660 38.8331   1
   5   0  -2 648.778 45.9254   5
   5   0  -1 2184.43 110.544   6
   5   0  -1 2113.77 108.796   3
   5   0  -1 1844.04 107.470   1
   5   0  -1 2065.88 113.776   5
   5   0  -1 1771.50 107.939   8
   5   0   0 1515.84 84.8317   6
   5   0   0 1549.34 85.7087   3
   5   0   0 1509.55 87.0523   5
   5   0   0 1409.67 84.1436   8
   5   0   1 927.661 57.1037   6
   5   0   1 983.076 59.8404   3
   5   0   1 924.191 57.1937   1
   5   0   1 987.340 58.0818   8
   5   0   2 32.9873 12.7095   3
   5   0   2 4.96089 8.34528   6
   5   0   2 4.32675 12.0229   9
   5   0   2 10.1827 8.48842   8
   5   0   2 21.6890 10.0335   1
   5   0   3 21.4617 10.3710   1
   5   0   3 25.6931 13.7782   3
   5   0   3 7.99857 9.07698   6
   5   0   3 7.53267 9.97862   2
   5   0   3 38.3297 15.6807   9
   5   0   3 36.4301 10.7062   8
   5   0   4 25.2302 11.8565   1
   5   0   4 14.5024 11.9341   2
   5   0   4 16.2512 10.8695   6
   5   0   4 21.1310 11.0522   8
   5   0   5 56.7196 15.1551   2
   5   0   5 41.2021 12.5607   8
   5   0   6 38.8515 15.2268   2
   5   0   6 40.8914 13.0248   8
   5   0   7 60.9403 15.0734   4
   5   0   8 69.3086 17.2701   4
   5   1 -11 108.202 27.4831   6
   5   1 -11 147.780 26.6662   9
   5   1 -10 61.6156 21.9284   6
   5   1 -10 66.6645 21.3364   9
   5   1  -9 7.89767 15.8719   9
   5   1  -8 7.00250 8.48688   7
   5   1  -8 7.44764 14.3013   9
   5   1  -8 20.4555 16.4273   6
   5   1  -8 3.46102 7.26165   7
   5   1  -7 1.43116 6.58093   7
   5   1  -7 3.97752 6.56311   1
   5   1  -7 14.1709 12.2399   9
   5   1  -7 7.67453 14.5579   6
   5   1  -7 2.14393 8.36155   8
   5   1  -6 346.159 31.6204   6
   5   1  -6 309.741 31.5183   9
   5   1  -6 336.041 24.9712   8
   5   1  -6 346.760 23.0164   1
   5   1  -6 298.764 20.4993   7
   5   1  -5 367.389 31.3792   6
   5   1  -5 340.835 21.9721   3
   5   1  -5 387.318 25.1706   1
   5   1  -5 384.045 27.0692   8
   5   1  -5 332.654 21.3766   7
   5   1  -4 779.280 51.4670   6
   5   1  -4 819.340 45.5290   3
   5   1  -4 705.758 46.2069   1
   5   1  -4 751.364 48.3267   8
   5   1  -4 801.650 43.0453   7
   5   1  -3 685.075 40.8557   6
   5   1  -3 533.557 36.1010   3
   5   1  -3 556.260 37.0388   1
   5   1  -3 616.157 39.1118   8
   5   1  -3 564.887 34.0947   7
   5   1  -2 1305.91 74.4978   6
   5   1  -2 1192.80 73.7278   3
   5   1  -2 1229.32 75.3228   8
   5   1  -2 1381.68 80.6722   5
   5   1  -2 1243.38 71.7936   7
   5   1  -1 640.515 37.7270   6
   5   1  -1 586.752 39.6143   3
   5   1  -1 580.569 38.8722   1
   5   1  -1 585.101 41.5747   5
   5   1  -1 547.010 37.4955   7
   5   1   0 172.194 14.8816   6
   5   1   0 140.914 18.5673   3
   5   1   0 140.023 17.0165   1
   5   1   0 146.305 16.7584   5
   5   1   0 152.555 16.9886   8
   5   1   1-1.64116 11.1206   3
   5   1   1 5.31608 6.27351   6
   5   1   1 16.2856 10.8010   1
   5   1   1 32.6231 10.4846   8
   5   1   2-7.26237 11.7460   3
   5   1   2-1.94552 7.43632   6
   5   1   2 2.30244 13.4171   9
   5   1   2-1.42462 10.0486   1
   5   1   2 7.29527 9.16838   8
   5   1   3 19.9354 14.0646   3
   5   1   3-1.11923 8.50315   6
   5   1   3 6.61432 10.7020   2
   5   1   3 21.3940 13.8554   9
   5   1   3 7.46749 10.3701   1
   5   1   3-1.49442 9.85341   8
   5   1   4 358.013 29.6752   8
   5   1   4 358.557 30.9941   2
   5   1   5 257.142 26.0538   2
   5   1   5 206.176 22.3264   8
   5   1   6 65.1774 18.5736   2
   5   1   6 77.7563 15.5668   4
   5   1   6 44.6037 13.5252   8
   5   1   7-8.05879 14.4002   4
   5   2 -11 17.8113 21.9314   6
   5   2 -10 5.26089 17.9655   6
   5   2 -10 20.9074 20.3965   9
   5   2  -9 80.6792 19.8474   6
   5   2  -9 79.4276 21.3245   9
   5   2  -8 57.4726 10.9743   7
   5   2  -8 57.9941 16.2063   6
   5   2  -8 18.8512 15.3597   9
   5   2  -8 39.6191 18.4939   6
   5   2  -8 67.2334 12.1912   8
   5   2  -7 420.885 38.2872   6
   5   2  -7 425.224 23.5313   3
   5   2  -7 404.381 38.1730   9
   5   2  -7 414.201 27.2764   1
   5   2  -7 421.576 30.2105   8
   5   2  -7 365.481 27.9000   7
   5   2  -6 1322.75 80.6460   6
   5   2  -6 1256.27 69.4203   3
   5   2  -6 1275.76 71.7859   1
   5   2  -6 1413.38 75.1645   8
   5   2  -6 1207.07 71.1536   7
   5   2  -5 1090.17 65.6917   6
   5   2  -5 1080.36 59.0903   3
   5   2  -5 1068.28 60.5562   1
   5   2  -5 985.925 61.9102   8
   5   2  -5 969.499 58.4216   7
   5   2  -4 651.395 40.5985   6
   5   2  -4 566.264 36.8612   3
   5   2  -4 572.591 38.0018   1
   5   2  -4 548.718 39.0168   8
   5   2  -4 548.397 35.7062   7
   5   2  -3 20.0283 8.14793   7
   5   2  -3 9.50873 8.99918   3
   5   2  -3 14.7122 8.75370   1
   5   2  -3 25.7966 8.68745   6
   5   2  -3 9.90632 8.38140   8
   5   2  -2 84.7417 12.7757   7
   5   2  -2 109.961 15.1967   3
   5   2  -2 93.1720 14.3131   1
   5   2  -2 86.7211 10.0340   6
   5   2  -2 76.3101 13.5970   8
   5   2  -1 19.5160 9.75833   7
   5   2  -1 21.3353 11.6533   3
   5   2  -1 6.97134 10.0699   1
   5   2  -1-0.51184 4.84340   6
   5   2  -1 4.67007 8.41943   5
   5   2   0 56.7023 13.8510   7
   5   2   0 30.6571 5.93091   6
   5   2   0 58.8489 13.0671   1
   5   2   0 25.7836 8.89733   5
   5   2   0 40.8759 11.4917   8
   5   2   1 352.171 32.5334   3
   5   2   1 353.870 30.5618   8
   5   2   1 447.323 34.5308   7
   5   2   2 105.284 19.9626   3
   5   2   2 66.8640 15.1836   8
   5   2   3 10.2931 11.0056   8
   5   2   4 1.74775 12.1308   8
   5   2   5-14.1674 13.9173   8
   5   2   6 5.08195 13.7971   4
   5   2   6-3.54352 14.6860   8
   5   3 -11 47.0584 25.1812   6
   5   3 -10 193.443 30.1518   6
   5   3  -9 301.528 32.5226   6
   5   3  -8 152.419 21.7102   6
   5   3  -8 157.337 25.4627   6
   5   3  -8 157.018 18.0979   8
   5   3  -7 395.036 33.7319   6
   5   3  -7 419.340 38.2362   6
   5   3  -7 469.197 42.7521   9
   5   3  -7 441.716 29.9846   1
   5   3  -7 438.355 32.5480   8
   5   3  -7 435.168 31.6328   7
   5   3  -6 194.678 21.0042   7
   5   3  -6 277.592 23.1345   6
   5   3  -6 242.131 20.4537   3
   5   3  -6 229.306 21.2821   1
   5   3  -6 304.981 31.6842   9
   5   3  -6 273.947 26.6049   6
   5   3  -6 259.624 23.6857   8
   5   3  -5 190.968 18.5696   3
   5   3  -5 160.322 18.2040   7
   5   3  -5 187.340 17.1819   6
   5   3  -5 191.333 18.7787   1
   5   3  -5 197.162 20.2520   6
   5   3  -5 194.872 20.6578   8
   5   3  -4 23.6596 10.9611   3
   5   3  -4 25.5843 10.7315   7
   5   3  -4 18.6460 7.14101   6
   5   3  -4 34.5172 9.37093   6
   5   3  -4 20.1480 10.9111   8
   5   3  -3-4.43068 10.9092   3
   5   3  -3-1.37390 8.55557   7
   5   3  -3 10.4243 4.59355   6
   5   3  -3 12.3424 5.95395   6
   5   3  -3 8.04828 11.1790   8
   5   3  -2 35.8386 13.7605   3
   5   3  -2 18.3547 11.6453   7
   5   3  -2 5.01627 10.5421   8
   5   3  -1 342.287 31.1819   3
   5   3  -1 310.393 27.3618   5
   5   3  -1 341.687 29.6079   7
   5   3   0 349.441 33.1722   3
   5   3   0 356.759 31.8002   8
   5   3   0 408.350 27.3884   5
   5   3   0 406.165 34.3686   7
   5   3   1 218.043 26.9228   7
   5   3   1 262.419 27.8431   3
   5   3   1 203.787 23.8108   8
   5   3   2 12.1213 16.4136   7
   5   3   2 7.62770 12.5762   8
   5   3   3-11.7420 14.7569   2
   5   3   3 13.6794 13.3393   8
   5   3   4 67.2815 19.0613   2
   5   3   4 51.8787 17.5354   8
   5   3   5 163.620 24.1540   8
   5   3   6 297.678 31.1348   8
   5   4  -8 75.1404 24.0600   9
   5   4  -8 122.737 16.9887   8
   5   4  -7 126.088 18.2113   6
   5   4  -7 162.813 26.8239   9
   5   4  -7 153.638 19.7469   8
   5   4  -6 7.80893 11.7793   7
   5   4  -6 5.80041 8.81172   6
   5   4  -6 2.92187 16.6279   9
   5   4  -6 1.60963 11.9703   8
   5   4  -5 32.2380 13.2780   3
   5   4  -5 27.1894 13.1663   7
   5   4  -5 14.1628 17.4865   9
   5   4  -5 23.6018 12.5997   8
   5   4  -4 437.534 34.8098   3
   5   4  -4 435.847 35.0846   8
   5   4  -4 431.851 34.8593   7
   5   4  -3 90.3886 17.5944   3
   5   4  -3 82.7324 17.4130   7
   5   4  -3 106.021 17.9619   8
   5   4  -2 28.8726 14.2855   3
   5   4  -2 36.1227 14.9945   7
   5   4  -2 24.6625 13.1423   8
   5   4  -1 4.14681 14.7451   3
   5   4  -1 10.3923 13.3245   7
   5   4  -1 7.16153 10.8068   5
   5   4   0 20.7721 15.2424   7
   5   4   0 18.3686 14.0832   8
   5   4   1 40.3605 19.8103   7
   5   4   1 4.21689 12.5886   8
   5   4   2 118.506 25.2857   7
   5   4   2 112.760 21.0246   8
   5   4   3 105.075 26.5321   7
   5   4   3 135.097 21.9480   2
   5   4   3 79.8031 19.9108   8
   5   4   4 187.374 26.9234   8
   5   5  -7 6.47085 19.0872   9
   5   5  -7 20.6401 15.0734   8
   5   5  -6 12.5778 19.6294   9
   5   5  -6 45.3730 15.6404   8
   5   5  -5 105.259 20.4518   7
   5   5  -5 112.867 24.9831   9
   5   5  -5 104.594 19.8617   8
   5   5  -4 131.563 20.7627   3
   5   5  -4 90.5646 19.2334   7
   5   5  -4 119.009 20.8039   8
   5   5  -3-6.24884 16.3483   3
   5   5  -3-15.0755 15.1912   7
   5   5  -3 20.6171 14.4269   8
   5   5  -2 6.86681 14.5281   7
   5   5  -2 2.14443 14.7630   8
   5   5  -1 88.7088 22.0808   7
   5   5  -1 37.8568 16.7982   8
   5   5   0 224.521 30.7541   7
   5   5   1 594.970 49.6028   8
   5   5   1 690.062 55.1819   7
   5   5   2 342.798 40.6849   7
   5   5   3 160.526 31.0837   7
   5   6  -7 65.5152 18.4991   8
   5   6  -6 20.0560 21.2151   9
   5   6  -6-2.03536 17.5383   8
   5   6  -5-6.51195 20.8650   9
   5   6  -5 4.26282 15.2707   8
   5   6  -4 3.16827 19.1263   9
   5   6  -4 37.6815 17.2060   8
   5   6  -3 155.756 26.3071   7
   5   6  -3 124.529 23.5934   8
   5   6  -2 169.540 28.1419   7
   5   6  -2 141.603 24.9796   8
   5   6  -1 180.015 29.0336   7
   5   6   0 189.850 32.3504   7
   5   6   1 315.775 40.7739   7
   5   7  -3 302.092 39.9727   9
   6  -9  -8 90.3542 30.2186   5
   6  -8  -9 8.27887 24.4043   5
   6  -8  -8 12.1257 21.8571   5
   6  -8  -7 7.89515 21.3423   5
   6  -8  -6-7.73343 22.7964   5
   6  -8  -5 121.545 27.4811   5
   6  -8   0 290.091 23.2812   9
   6  -8   1 17.5913 10.6572   9
   6  -8   2 1.60189 10.2656   9
   6  -8   3 55.6437 15.2755   9
   6  -7  -9-16.5578 24.6907   5
   6  -7  -8 55.8476 23.9459   5
   6  -7  -7 292.263 38.5930   5
   6  -7  -6 572.227 39.0733   4
   6  -7  -6 643.219 56.9739   5
   6  -7  -6 698.432 44.5450   7
   6  -7  -5 851.899 50.4497   4
   6  -7  -5 900.243 69.7179   5
   6  -7  -4 205.118 16.1223   4
   6  -7  -4 177.820 14.8986   9
   6  -7  -4 189.067 15.0990   9
   6  -7  -4 237.183 32.9053   5
   6  -7  -3 137.877 12.1848   4
   6  -7  -3 153.144 13.2614   9
   6  -7  -3 117.328 23.7348   6
   6  -7  -3 107.944 22.9673   5
   6  -7  -2 212.902 29.8199   6
   6  -7  -2 222.920 18.3387   9
   6  -7  -1 73.7111 19.8209   6
   6  -7  -1 67.3811 11.5045   9
   6  -7   0-11.1971 16.6885   6
   6  -7   0 1.26931 9.23513   9
   6  -7   1 83.8457 14.8714   9
   6  -7   2 55.7733 15.2054   9
   6  -7   3 149.958 20.5389   9
   6  -6 -10 52.1395 26.3191   5
   6  -6  -9 199.421 35.2957   5
   6  -6  -8 297.043 40.1372   5
   6  -6  -7 613.712 39.1545   4
   6  -6  -7 547.832 53.8649   5
   6  -6  -6 747.494 45.2704   4
   6  -6  -6 688.486 44.9419   9
   6  -6  -6 720.848 42.8072   2
   6  -6  -6 718.272 61.5376   5
   6  -6  -6 859.927 48.3604   7
   6  -6  -5 528.811 33.4971   4
   6  -6  -5 636.547 50.5388   6
   6  -6  -5 529.686 31.4127   2
   6  -6  -5 501.791 34.2785   9
   6  -6  -5 594.081 51.2076   5
   6  -6  -4 68.1925 9.28668   4
   6  -6  -4 62.6751 19.9547   6
   6  -6  -4 63.4529 20.6221   5
   6  -6  -3 98.5372 9.88610   4
   6  -6  -3 87.9869 22.4039   5
   6  -6  -2 152.109 15.8563   9
   6  -6  -2 123.815 10.4813   4
   6  -6  -1 418.514 30.8203   9
   6  -6  -1 393.025 24.2989   2
   6  -6  -1 433.189 23.8777   4
   6  -6   0 537.940 38.8427   9
   6  -6   0 634.940 32.8473   2
   6  -6   0 540.676 29.7684   4
   6  -6   1 105.896 10.3794   2
   6  -6   1 99.5407 21.2294   6
   6  -6   1 106.063 16.0137   9
   6  -6   2-18.6024 16.8653   6
   6  -6   2-5.34673 11.7460   9
   6  -6   2 4.35829 6.32486   2
   6  -6   3 5.96363 12.9889   9
   6  -6   3 9.66777 7.42263   2
   6  -6   4 72.1308 11.8705   2
   6  -6   5 102.788 15.8943   2
   6  -5 -10 322.435 44.0758   5
   6  -5  -9 206.597 35.6044   5
   6  -5  -8 145.513 18.0750   9
   6  -5  -8 160.477 30.7937   5
   6  -5  -8 140.577 15.5354   2
   6  -5  -7 168.597 17.3088   7
   6  -5  -7 141.720 16.4576   4
   6  -5  -7 175.957 18.7613   9
   6  -5  -7 162.375 15.6333   2
   6  -5  -7 189.333 30.9746   5
   6  -5  -6 169.716 16.5247   4
   6  -5  -6 172.077 18.1398   9
   6  -5  -6 176.047 29.0817   5
   6  -5  -6 198.467 16.8634   7
   6  -5  -5 26.0889 8.32963   4
   6  -5  -5 12.8076 8.43197   9
   6  -5  -5 36.7702 17.6067   5
   6  -5  -4 157.641 25.2861   6
   6  -5  -4 186.411 15.1979   4
   6  -5  -3 15.0899 6.58701   4
   6  -5  -3 18.7963 16.0265   6
   6  -5  -2 57.4641 7.51419   4
   6  -5  -2 61.7361 16.9319   6
   6  -5  -1 40.1764 5.96480   4
   6  -5  -1 47.5780 16.6319   6
   6  -5  -1 41.3716 12.2019   9
   6  -5   0 289.387 32.3911   6
   6  -5   0 336.981 27.8924   9
   6  -5   0 318.582 21.8955   2
   6  -5   1 2.40155 5.86686   2
   6  -5   1-2.45775 13.9853   6
   6  -5   1 1.75561 10.6961   9
   6  -5   2 45.0969 9.48914   2
   6  -5   2 64.8312 17.7183   6
   6  -5   2 24.7303 13.4829   9
   6  -5   3 381.244 22.3522   4
   6  -5   3 351.068 36.1302   6
   6  -5   3 401.493 34.4276   9
   6  -5   3 388.818 27.7159   2
   6  -5   4 290.845 24.1966   2
   6  -5   5 603.504 40.9255   2
   6  -5   6 407.165 33.1775   2
   6  -5   7 91.7301 18.5104   2
   6  -4 -10 271.760 27.9584   9
   6  -4 -10 240.903 41.2976   5
   6  -4  -9 94.6221 17.4982   9
   6  -4  -9 105.422 15.7908   2
   6  -4  -9 111.299 28.8366   5
   6  -4  -8 20.6628 11.5225   9
   6  -4  -8 26.3330 10.8437   2
   6  -4  -8 42.5689 24.1073   5
   6  -4  -7 27.6693 8.02098   7
   6  -4  -7 36.0543 10.2489   4
   6  -4  -7 29.2081 11.6349   9
   6  -4  -7 25.4568 18.6267   5
   6  -4  -6 169.224 16.3312   4
   6  -4  -6 157.635 18.8815   9
   6  -4  -6 172.775 26.7156   6
   6  -4  -6 150.605 26.7509   5
   6  -4  -5 709.741 55.9120   6
   6  -4  -5 732.525 43.7567   4
   6  -4  -4 50.3666 8.83584   4
   6  -4  -4 74.3149 17.5511   6
   6  -4  -3 50.3298 15.6712   6
   6  -4  -3 43.3701 15.1657   5
   6  -4  -2 2.40693 12.8343   6
   6  -4  -2 2.76917 12.3049   5
   6  -4  -1 44.3548 16.0368   6
   6  -4  -1 29.6937 13.6896   5
   6  -4   0 553.656 42.7150   6
   6  -4   0 484.111 38.0433   9
   6  -4   1 1199.65 77.5842   6
   6  -4   1 1142.08 74.5112   9
   6  -4   1 1226.39 68.3907   2
   6  -4   2 577.094 46.7914   6
   6  -4   2 624.967 45.8594   9
   6  -4   2 617.577 39.1398   2
   6  -4   3 273.530 31.2932   6
   6  -4   3 323.440 31.1000   9
   6  -4   3 319.099 24.8304   2
   6  -4   4 158.123 17.5856   2
   6  -4   4 123.756 12.3243   4
   6  -4   5 353.166 29.2649   2
   6  -4   6 47.7932 14.4299   2
   6  -4   7 7.14496 15.1467   2
   6  -3 -11 33.1114 18.3984   9
   6  -3 -10 2.19805 13.9495   9
   6  -3 -10-4.43802 23.9897   5
   6  -3  -9 72.4031 17.4156   9
   6  -3  -9 66.3453 27.5588   5
   6  -3  -8 56.5799 16.1935   9
   6  -3  -8 73.4613 23.5111   5
   6  -3  -7 15.5258 5.18072   7
   6  -3  -7 23.8007 9.79897   4
   6  -3  -7 16.7471 11.7212   9
   6  -3  -7 21.9869 17.4506   6
   6  -3  -7 3.59998 16.9480   5
   6  -3  -6 144.725 15.1335   4
   6  -3  -6 137.887 19.2365   9
   6  -3  -6 161.714 25.9332   6
   6  -3  -5 456.709 38.9516   6
   6  -3  -5 454.316 40.8716   5
   6  -3  -5 343.019 26.0851   4
   6  -3  -4-4.98790 13.1130   6
   6  -3  -4-2.94149 11.6916   5
   6  -3  -3 94.0759 17.7679   6
   6  -3  -3 57.9997 16.8929   5
   6  -3  -2 920.536 64.3944   6
   6  -3  -2 962.919 56.7359   1
   6  -3  -2 1011.03 67.6771   5
   6  -3  -1 489.994 32.7988   1
   6  -3  -1 449.544 38.7967   6
   6  -3  -1 507.361 41.9263   5
   6  -3   0 1198.97 76.2290   6
   6  -3   1 1036.48 62.3609   1
   6  -3   1 1055.98 68.8677   6
   6  -3   1 1077.69 68.9645   9
   6  -3   2 860.028 51.6403   1
   6  -3   2 807.236 57.5955   6
   6  -3   2 820.550 57.0190   9
   6  -3   2 799.051 51.0409   2
   6  -3   3 178.486 20.2781   2
   6  -3   3 215.556 21.0212   1
   6  -3   3 240.451 26.3597   6
   6  -3   3 239.277 26.9089   9
   6  -3   4 51.6224 12.8499   2
   6  -3   4 42.4612 18.1494   6
   6  -3   5 1.56232 11.8716   2
   6  -3   5 13.6002 8.80202   4
   6  -3   6 117.521 20.0384   2
   6  -3   7 80.3070 18.6985   2
   6  -2 -11 43.9330 20.7870   9
   6  -2 -10 99.2152 21.7604   9
   6  -2  -9 94.4194 19.7775   9
   6  -2  -8 65.3840 17.5265   9
   6  -2  -7 1.19206 9.41681   4
   6  -2  -7-4.17979 12.1795   9
   6  -2  -7-12.0747 16.3182   6
   6  -2  -6 2.01146 11.5844   9
   6  -2  -6-5.49651 14.0298   6
   6  -2  -6 3.33151 15.9432   5
   6  -2  -5 504.063 43.0046   6
   6  -2  -5 532.321 46.9137   5
   6  -2  -4 960.591 55.5462   1
   6  -2  -4 974.082 65.5758   6
   6  -2  -4 913.954 68.1150   5
   6  -2  -3 676.354 39.4252   1
   6  -2  -3 608.948 46.2153   6
   6  -2  -3 641.859 49.9448   5
   6  -2  -3 553.664 39.4582   8
   6  -2  -2 572.849 37.6723   1
   6  -2  -2 648.045 45.3297   6
   6  -2  -2 549.495 45.7887   5
   6  -2  -1 593.078 35.8363   1
   6  -2  -1 516.547 40.0399   6
   6  -2  -1 526.787 42.2993   5
   6  -2  -1 462.476 34.5069   8
   6  -2   0 1201.93 76.0381   6
   6  -2   0 1120.12 77.0177   5
   6  -2   0 1297.95 71.5153   8
   6  -2   1 221.188 25.1529   6
   6  -2   1 262.911 28.1346   9
   6  -2   1 247.006 21.7840   8
   6  -2   1 268.673 22.9419   1
   6  -2   2 2.68305 10.3935   1
   6  -2   2 9.54649 11.9981   6
   6  -2   2-1.37603 9.23271   2
   6  -2   2-2.28439 11.8376   9
   6  -2   2 3.72374 8.82500   8
   6  -2   3 94.3972 15.7047   1
   6  -2   3 111.681 16.1449   2
   6  -2   3 123.009 19.3640   6
   6  -2   3 103.749 14.7487   8
   6  -2   4 3.13994 10.4482   2
   6  -2   4-2.01931 13.7895   6
   6  -2   4 18.7881 10.0258   8
   6  -2   5 55.9073 15.1462   2
   6  -2   5 71.0079 12.9350   4
   6  -2   5 74.4674 13.0365   8
   6  -2   6 76.6245 17.5910   2
   6  -2   6 43.0576 11.7320   4
   6  -1 -11 75.4183 22.6607   9
   6  -1 -10 116.689 24.4025   9
   6  -1  -9 2.51761 14.6715   9
   6  -1  -8 110.592 20.5062   9
   6  -1  -8 74.0044 25.0679   6
   6  -1  -7 335.086 32.1693   9
   6  -1  -7 364.999 37.3991   6
   6  -1  -6 284.464 20.7816   1
   6  -1  -6 271.656 30.9920   6
   6  -1  -5 1452.57 77.0868   1
   6  -1  -5 1423.95 87.8386   6
   6  -1  -5 1323.76 78.6590   8
   6  -1  -5 1237.93 90.0637   5
   6  -1  -4 1055.72 71.7552   6
   6  -1  -4 1119.12 76.7184   5
   6  -1  -4 1112.90 65.7529   8
   6  -1  -4 1140.54 64.4069   1
   6  -1  -3 1601.07 94.6689   6
   6  -1  -3 1606.03 98.6658   5
   6  -1  -3 1528.67 88.4040   8
   6  -1  -3 1560.03 87.4243   1
   6  -1  -2 184.275 22.2081   6
   6  -1  -2 228.311 25.7944   5
   6  -1  -2 214.813 19.2726   1
   6  -1  -1 17.8412 8.83357   1
   6  -1  -1 38.1306 12.4557   6
   6  -1  -1 32.1470 12.5265   5
   6  -1  -1 6.43303 8.38026   8
   6  -1   0 11.3976 9.89179   3
   6  -1   0 9.94376 11.2193   6
   6  -1   0 13.8956 11.2985   5
   6  -1   0-5.24476 9.10423   8
   6  -1   1 111.331 17.2055   3
   6  -1   1 113.423 16.1076   6
   6  -1   1 80.9499 14.3586   1
   6  -1   1 82.8069 13.8433   8
   6  -1   2 176.917 20.8699   6
   6  -1   2 197.055 20.3099   1
   6  -1   2 167.267 18.6797   8
   6  -1   3 116.377 17.2153   2
   6  -1   3 114.433 17.5773   6
   6  -1   3 98.8936 15.9744   8
   6  -1   4 44.6943 15.0317   2
   6  -1   4 18.0003 14.1049   6
   6  -1   4 23.4628 12.2207   8
   6  -1   5 93.1523 17.8126   2
   6  -1   5 68.1626 17.7996   6
   6  -1   5 67.5656 14.9338   8
   6  -1   6 15.6203 15.4391   2
   6  -1   6 13.4147 12.9148   4
   6   0 -10 118.174 24.6203   9
   6   0  -9 262.623 31.9361   9
   6   0  -8 357.437 35.7066   9
   6   0  -8 395.007 40.2649   6
   6   0  -7 218.501 17.2943   1
   6   0  -7 202.779 26.5368   9
   6   0  -7 160.820 26.4669   6
   6   0  -6 629.827 37.7049   1
   6   0  -6 530.350 46.1944   6
   6   0  -6 587.046 39.7249   8
   6   0  -5 761.754 52.8024   6
   6   0  -5 664.065 45.8043   8
   6   0  -5 743.886 44.4133   1
   6   0  -4 213.460 16.6696   3
   6   0  -4 214.767 23.6844   6
   6   0  -4 226.225 19.0986   1
   6   0  -4 202.474 19.8440   8
   6   0  -4 159.078 25.6457   5
   6   0  -3 94.8093 13.0968   1
   6   0  -3 85.3301 11.8779   3
   6   0  -3 95.0229 15.9626   6
   6   0  -3 82.7027 13.4604   8
   6   0  -3 90.2643 18.1071   5
   6   0  -2 48.8553 11.1570   1
   6   0  -2 39.7506 10.8062   3
   6   0  -2 85.5741 14.6597   6
   6   0  -2 42.8816 14.9630   5
   6   0  -1 16.8942 10.2415   1
   6   0  -1 19.0736 10.9358   3
   6   0  -1 12.9334 9.51607   6
   6   0  -1 12.0458 11.8707   5
   6   0  -1 30.0355 10.0509   8
   6   0   0 104.425 15.7165   1
   6   0   0 101.033 16.2687   3
   6   0   0 133.592 16.3445   6
   6   0   0 138.390 17.8103   5
   6   0   0 107.016 15.1321   8
   6   0   1 448.988 31.0060   6
   6   0   1 432.010 33.8543   3
   6   0   1 348.527 30.1215   1
   6   0   1 363.093 30.4464   8
   6   0   2 403.322 31.4459   6
   6   0   2 456.253 36.9166   3
   6   0   2 411.677 32.6551   8
   6   0   3-4.33803 11.0553   6
   6   0   3-3.53704 12.2758   2
   6   0   3-1.55466 11.8858   8
   6   0   4 52.2450 16.1608   2
   6   0   4 42.3253 13.7780   8
   6   0   5 119.816 20.1726   2
   6   0   5 98.6959 16.8810   8
   6   0   6 113.931 18.8534   4
   6   1 -11 75.2792 25.5273   6
   6   1 -10 211.433 31.6057   9
   6   1  -9 702.603 56.9462   9
   6   1  -8 648.375 55.6994   6
   6   1  -8 685.099 54.6046   9
   6   1  -7 123.600 13.7532   1
   6   1  -7 118.858 22.3923   9
   6   1  -7 107.905 21.5283   6
   6   1  -7 123.339 15.8920   8
   6   1  -6 81.1489 12.1007   1
   6   1  -6 89.8918 18.1525   6
   6   1  -6 63.2557 13.6596   8
   6   1  -5 36.2461 10.5521   1
   6   1  -5 32.3419 7.77894   3
   6   1  -5 28.1133 12.6006   6
   6   1  -5 33.9176 11.4922   8
   6   1  -4 34.9735 9.40558   3
   6   1  -4 45.0956 13.5255   6
   6   1  -4 24.9082 11.1556   8
   6   1  -4 21.5249 10.6327   1
   6   1  -3 267.676 24.8424   6
   6   1  -3 267.116 22.8276   3
   6   1  -3 282.197 23.6525   1
   6   1  -3 306.833 25.8072   8
   6   1  -3 273.972 29.8758   5
   6   1  -2 351.412 26.1865   6
   6   1  -2 353.389 27.6395   3
   6   1  -2 265.173 25.6612   1
   6   1  -2 320.616 31.3874   5
   6   1  -1 26.2128 12.8472   3
   6   1  -1 27.6518 8.75978   6
   6   1  -1 46.2889 12.3986   1
   6   1  -1 15.0153 10.8879   5
   6   1  -1 17.6112 11.2785   8
   6   1   0 6.90872 13.0265   3
   6   1   0 5.85723 7.51742   6
   6   1   0 10.8750 10.0543   5
   6   1   0 3.04875 11.0083   1
   6   1   0-1.64546 10.5477   8
   6   1   1 21.0166 15.6636   3
   6   1   1 9.68831 8.41024   6
   6   1   1 8.43664 11.5312   8
   6   1   2 37.9529 13.3255   8
   6   1   3 150.232 21.1806   2
   6   1   3 117.579 19.3676   8
   6   1   4 114.842 20.3973   2
   6   1   4 108.206 18.9573   8
   6   1   5 176.044 22.7603   8
   6   2 -11 119.633 26.8716   6
   6   2 -10 173.061 28.1508   6
   6   2  -9 149.752 23.8650   6
   6   2  -9 124.749 27.7177   9
   6   2  -8 6.17519 17.1385   9
   6   2  -8 6.99262 10.4037   8
   6   2  -7 7.35945 15.5929   6
   6   2  -7 23.2913 12.0283   8
   6   2  -6 4.19393 13.0456   6
   6   2  -6 3.02762 11.0947   8
   6   2  -6 3.44623 9.41333   1
   6   2  -5 102.332 11.7648   7
   6   2  -5 114.961 14.1534   3
   6   2  -5 114.444 18.0487   6
   6   2  -5 121.429 16.9356   8
   6   2  -5 95.6527 14.9476   1
   6   2  -4 150.386 17.4728   3
   6   2  -4 162.929 18.3707   6
   6   2  -4 157.423 19.3205   1
   6   2  -4 156.825 20.5562   8
   6   2  -4 175.670 15.9889   7
   6   2  -3 524.533 33.9457   6
   6   2  -3 483.924 36.4639   3
   6   2  -3 507.367 37.0039   1
   6   2  -3 501.590 38.0320   8
   6   2  -3 541.504 44.0168   5
   6   2  -3 492.303 33.8977   7
   6   2  -2 12.8868 10.4645   7
   6   2  -2 26.9983 12.7789   3
   6   2  -2 31.0871 7.67627   6
   6   2  -2 26.1703 12.0083   1
   6   2  -2 52.2717 13.7467   8
   6   2  -2 21.2464 14.5702   5
   6   2  -1 10.7183 10.6409   7
   6   2  -1 10.6092 12.5820   3
   6   2  -1 10.4606 11.3976   5
   6   2   0 42.8778 16.5180   3
   6   2   0 45.0987 12.0354   5
   6   2   0 57.2097 15.0470   8
   6   2   1 206.595 23.8869   8
   6   2   2 568.032 43.4641   8
   6   2   3 567.059 43.8010   8
   6   2   4 256.109 28.2021   8
   6   2   5 68.3293 18.3620   8
   6   3  -8 123.800 18.7245   8
   6   3  -7 109.955 23.7698   9
   6   3  -7 125.486 18.3539   8
   6   3  -6 124.637 18.0357   1
   6   3  -6 150.563 20.6207   8
   6   3  -5-4.32586 12.2241   1
   6   3  -5 8.80598 12.2241   8
   6   3  -4 7.69509 11.1680   7
   6   3  -4 5.95447 12.1973   3
   6   3  -4-5.47938 12.2551   8
   6   3  -3 24.8031 11.8558   7
   6   3  -3 13.3787 13.6585   3
   6   3  -3 20.7671 12.8174   8
   6   3  -2 251.258 25.5211   7
   6   3  -2 235.511 26.5958   3
   6   3  -2 232.070 26.0040   8
   6   3  -2 256.515 26.8653   5
   6   3  -1 231.074 25.6180   7
   6   3  -1 241.022 27.5576   3
   6   3   0 242.710 27.9297   7
   6   3   0 207.298 25.1958   8
   6   3   1 187.348 24.5839   8
   6   3   2 263.522 29.6676   8
   6   3   3 133.164 23.8763   8
   6   4  -8 64.0354 17.4404   8
   6   4  -7-3.46520 21.9943   9
   6   4  -7 14.3509 14.2631   8
   6   4  -6 10.1319 21.0088   9
   6   4  -6-3.76501 13.8962   8
   6   4  -5 60.8280 17.0924   8
   6   4  -4 57.0187 17.6861   8
   6   4  -3 405.744 36.5718   3
   6   4  -3 375.338 35.0346   8
   6   4  -2 732.618 52.9080   8
   6   4  -2 703.432 52.1533   7
   6   4  -1 278.915 31.4998   7
   6   4   0 170.190 26.0421   7
   6   4   0 115.758 22.5874   8
   6   4   1 62.0846 22.9705   7
   6   5  -7 27.8686 17.6569   8
   6   5  -6 144.257 23.0019   8
   6   5  -5 245.740 35.9054   9
   6   5  -5 191.564 26.6519   8
   6   5  -4 137.887 23.9322   8
   7  -8  -7 122.377 32.1494   5
   7  -8  -6 25.6296 23.7410   5
   7  -8  -5 16.7583 22.9663   5
   7  -7  -8 128.057 31.5637   5
   7  -7  -7 25.5411 23.9596   5
   7  -7  -6 9.79420 9.70580   4
   7  -7  -6 12.3433 20.3641   5
   7  -7  -5 71.1858 10.7243   4
   7  -7  -5 95.9839 25.9014   5
   7  -7  -4 505.812 31.4290   4
   7  -7  -4 480.438 49.4481   5
   7  -7  -2 25.8750 11.1680   9
   7  -7  -1 14.9096 11.0314   9
   7  -7   0 93.2328 16.3436   9
   7  -7   1 56.0200 15.2419   9
   7  -7   2 464.107 38.4462   9
   7  -6  -9 41.1985 26.7557   5
   7  -6  -8 69.9836 27.4360   5
   7  -6  -7 141.937 30.3003   5
   7  -6  -6 66.4498 11.5274   4
   7  -6  -6 66.8575 13.3113   9
   7  -6  -5 20.0778 8.49701   4
   7  -6  -5 30.6574 20.1767   5
   7  -6  -4 79.0237 10.5629   4
   7  -6  -3 14.2553 6.65450   4
   7  -6  -2 10.8206 5.48253   4
   7  -6  -2 21.0838 16.5070   6
   7  -6  -2 1.63499 10.0781   9
   7  -6  -1 185.081 27.1157   6
   7  -6  -1 228.832 23.5526   9
   7  -6  -1 208.672 16.3099   2
   7  -6  -1 203.995 14.2370   4
   7  -6   0 346.641 30.3770   9
   7  -6   0 329.085 22.9240   2
   7  -6   1 507.764 38.7574   9
   7  -6   1 450.293 30.2566   2
   7  -6   2 971.639 63.9663   9
   7  -6   2 926.384 55.0658   2
   7  -6   3 373.716 27.6878   2
   7  -6   4 89.7066 14.3554   2
   7  -6   5 19.3899 13.1198   2
   7  -5  -9 54.6731 26.0707   5
   7  -5  -8 179.239 22.1080   9
   7  -5  -8 151.448 32.8586   5
   7  -5  -7 25.6733 11.9332   9
   7  -5  -7 12.3326 21.3316   5
   7  -5  -6-3.07846 8.55534   4
   7  -5  -6 5.07684 11.9372   9
   7  -5  -5-0.92225 7.86117   4
   7  -5  -4 66.7270 10.2443   4
   7  -5  -4 101.710 22.9020   6
   7  -5  -4 102.612 25.4393   5
   7  -5  -3 788.849 58.0525   6
   7  -5  -3 810.635 61.5684   5
   7  -5  -3 682.638 41.8723   4
   7  -5  -2 737.501 59.0124   6
   7  -5  -2 823.183 63.2679   5
   7  -5  -1 1070.51 73.9177   6
   7  -5  -1 1041.82 67.5936   9
   7  -5   0 278.635 32.1115   6
   7  -5   0 225.808 26.1092   9
   7  -5   0 263.032 20.8549   2
   7  -5   1 290.972 35.1311   6
   7  -5   1 327.449 31.5447   9
   7  -5   1 360.199 25.5820   2
   7  -5   2 158.216 23.9568   9
   7  -5   2 197.306 18.3778   2
   7  -5   3 6.18260 9.77171   2
   7  -5   4 5.42839 9.94868   2
   7  -5   5-4.49963 11.6220   2
   7  -5   6 55.2977 17.9619   2
   7  -4  -9 61.6312 17.5259   9
   7  -4  -9 9.06002 20.6236   5
   7  -4  -8 51.0471 15.9810   9
   7  -4  -8 76.9539 26.7529   5
   7  -4  -7 3.98372 12.5164   9
   7  -4  -7-8.06886 21.8081   5
   7  -4  -6 246.017 21.2178   4
   7  -4  -5 398.013 41.8901   6
   7  -4  -5 516.317 47.9599   5
   7  -4  -5 463.643 31.1942   4
   7  -4  -4 1081.57 75.7585   6
   7  -4  -4 1085.50 79.1153   5
   7  -4  -3 847.203 60.4812   6
   7  -4  -3 714.706 60.4271   5
   7  -4  -2 687.209 53.5184   6
   7  -4  -2 718.112 57.1616   5
   7  -4  -1 337.084 35.8015   6
   7  -4  -1 444.918 40.9623   5
   7  -4   0 25.4817 15.9353   6
   7  -4   0 39.4276 15.8980   9
   7  -4   1 77.0208 13.3027   2
   7  -4   1 129.768 20.9442   9
   7  -4   2 32.6340 11.0326   2
   7  -4   2 17.8274 15.7422   6
   7  -4   3 211.115 21.6686   2
   7  -4   4 210.226 23.0842   2
   7  -4   5 76.9467 17.0344   2
   7  -4   6 7.12361 14.7660   2
   7  -3 -11 31.0276 19.1504   9
   7  -3 -10 34.7244 17.5821   9
   7  -3  -9 76.2070 19.7466   9
   7  -3  -9 68.1390 27.9216   5
   7  -3  -8 343.053 33.5722   9
   7  -3  -7 554.252 44.4448   9
   7  -3  -6 285.440 34.7713   6
   7  -3  -6 329.075 39.9667   5
   7  -3  -6 333.671 25.7592   4
   7  -3  -5 284.034 33.1461   6
   7  -3  -5 274.425 35.2710   5
   7  -3  -4 674.864 51.4217   6
   7  -3  -4 539.011 51.2354   5
   7  -3  -3 317.961 25.9423   1
   7  -3  -3 355.242 34.8766   6
   7  -3  -3 335.336 36.3262   5
   7  -3  -2 228.650 27.9179   6
   7  -3  -2 200.413 20.0600   1
   7  -3  -2 210.929 28.8019   5
   7  -3  -1 50.3234 17.9260   6
   7  -3  -1 53.4327 17.5562   5
   7  -3  -1 63.1540 12.4114   1
   7  -3   0 83.8767 18.9943   6
   7  -3   1 69.7705 18.9966   6
   7  -3   1 80.4464 20.0035   9
   7  -3   1 55.9131 13.0802   8
   7  -3   2 183.547 20.6035   2
   7  -3   2 167.960 25.5525   6
   7  -3   2 193.496 20.4430   8
   7  -3   3 115.505 17.1333   2
   7  -3   4-4.98190 12.8676   2
   7  -3   5 30.2466 14.9101   2
   7  -2 -11 59.6426 22.4918   9
   7  -2 -10 253.010 31.6917   9
   7  -2  -9 326.800 35.2351   9
   7  -2  -8 677.029 51.9649   9
   7  -2  -8 595.596 60.5467   5
   7  -2  -7 738.480 60.8211   6
   7  -2  -7 763.489 55.3773   9
   7  -2  -7 641.908 60.8142   5
   7  -2  -6 471.162 43.5984   6
   7  -2  -6 429.717 45.8216   5
   7  -2  -5 211.578 18.7718   1
   7  -2  -5 212.609 28.7952   6
   7  -2  -5 148.217 29.3368   5
   7  -2  -4 6.86352 9.53758   1
   7  -2  -4-10.2732 14.6150   6
   7  -2  -4 16.0797 16.9083   5
   7  -2  -3 138.776 20.9503   6
   7  -2  -3 95.8952 21.3755   5
   7  -2  -3 152.943 16.6821   1
   7  -2  -2 172.778 22.5574   6
   7  -2  -2 152.068 17.5012   1
   7  -2  -2 133.523 22.9417   5
   7  -2  -2 139.303 17.3233   8
   7  -2  -1 418.654 30.7727   1
   7  -2  -1 395.132 35.0648   6
   7  -2  -1 361.142 29.6506   8
   7  -2  -1 355.819 36.6201   5
   7  -2   0 39.9542 16.1812   6
   7  -2   0 35.2623 10.8459   8
   7  -2   1 2.08101 13.2268   6
   7  -2   1 23.7403 11.4423   8
   7  -2   2 20.8513 13.8127   6
   7  -2   2 24.4827 12.3012   2
   7  -2   2 37.3912 12.9617   8
   7  -2   3 13.7381 13.8304   2
   7  -2   3 2.10759 16.8656   6
   7  -2   3 15.0375 12.1138   8
   7  -2   4 103.101 18.7300   2
   7  -2   4 88.6840 15.8449   8
   7  -2   5 246.265 28.0611   2
   7  -2   5 269.516 25.2630   8
   7  -1 -10 143.454 28.6529   9
   7  -1  -9 184.687 28.9160   9
   7  -1  -8 232.486 30.7568   9
   7  -1  -8 173.435 35.8107   5
   7  -1  -7 16.3579 16.1081   9
   7  -1  -7 21.6127 17.1698   6
   7  -1  -7 32.1592 22.0485   5
   7  -1  -6-2.81819 16.2342   6
   7  -1  -6 8.39572 8.65578   1
   7  -1  -6 14.8413 19.2291   5
   7  -1  -5-2.57390 15.8504   6
   7  -1  -5 12.5174 10.4656   1
   7  -1  -5 2.94256 9.87661   8
   7  -1  -5 17.0832 17.4449   5
   7  -1  -4 43.4132 12.3556   1
   7  -1  -4 35.3982 17.3994   6
   7  -1  -4 53.5071 19.9811   5
   7  -1  -4 91.0402 14.5645   8
   7  -1  -3 131.504 17.0051   1
   7  -1  -3 130.421 21.6692   6
   7  -1  -3 133.661 24.3087   5
   7  -1  -3 132.818 17.3617   8
   7  -1  -2 437.162 37.5402   6
   7  -1  -2 401.083 40.6717   5
   7  -1  -2 510.860 34.7299   1
   7  -1  -1 227.421 24.8281   6
   7  -1  -1 241.157 22.5151   1
   7  -1  -1 243.216 27.5358   5
   7  -1  -1 186.160 21.1186   8
   7  -1   0 18.1661 12.7521   6
   7  -1   0 22.0329 11.9108   8
   7  -1   1 62.4279 15.8162   6
   7  -1   1 71.8002 15.2520   8
   7  -1   2 186.399 23.5757   6
   7  -1   2 205.148 22.0292   8
   7  -1   3 431.535 35.6507   2
   7  -1   3 368.464 32.0813   8
   7  -1   4 361.922 33.3729   2
   7  -1   4 343.486 30.6713   8
   7  -1   5 268.337 27.0899   8
   7   0  -9 6.26368 18.2530   9
   7   0  -8 9.15160 17.3643   9
   7   0  -7 193.005 28.0133   9
   7   0  -7 192.915 29.4003   6
   7   0  -7 181.225 20.6222   8
   7   0  -6 178.015 18.6168   1
   7   0  -6 202.547 27.2329   6
   7   0  -6 140.046 19.2034   8
   7   0  -6 153.485 30.1764   5
   7   0  -5 228.508 27.2573   6
   7   0  -5 219.585 20.6389   1
   7   0  -5 180.045 20.9863   8
   7   0  -5 205.374 31.7014   5
   7   0  -4 26.1526 11.3278   1
   7   0  -4 52.6722 15.6403   6
   7   0  -4 34.9963 12.5144   8
   7   0  -4 18.6666 18.4135   5
   7   0  -3 31.8124 12.3924   1
   7   0  -3 20.5682 10.7973   3
   7   0  -3 16.9953 12.7081   6
   7   0  -3 11.3063 15.7178   5
   7   0  -3 14.5505 11.8016   8
   7   0  -2-1.42315 10.8066   3
   7   0  -2 6.76961 11.8432   6
   7   0  -2 5.08218 14.6354   5
   7   0  -1 226.511 23.7674   3
   7   0  -1 216.991 22.1189   6
   7   0  -1 198.408 25.6082   5
   7   0  -1 191.476 21.7918   8
   7   0   0 354.252 29.0926   6
   7   0   0 307.546 31.6232   3
   7   0   0 417.023 32.1643   8
   7   0   1 199.103 22.4173   8
   7   0   2 277.316 27.7711   8
   7   0   3 203.865 25.3467   2
   7   0   3 166.041 22.7863   8
   7   0   4 198.885 24.1453   8
   7   1  -8 102.211 25.4889   9
   7   1  -8 92.2470 16.9543   8
   7   1  -7 89.9981 24.7458   9
   7   1  -7 150.016 19.5537   8
   7   1  -6 57.1605 13.5900   1
   7   1  -6 34.6010 14.0850   8
   7   1  -5 18.7038 12.1931   1
   7   1  -5 16.8311 12.3611   8
   7   1  -5 10.3555 17.0988   5
   7   1  -4 51.4237 13.1816   1
   7   1  -4 41.5437 13.4038   8
   7   1  -4 24.8124 19.2147   5
   7   1  -3 101.286 16.7697   3
   7   1  -3 99.8127 17.7142   8
   7   1  -3 77.4143 20.8151   5
   7   1  -2 381.817 30.6982   3
   7   1  -2 298.891 33.1490   5
   7   1  -1 1034.93 64.6496   3
   7   1  -1 972.652 65.2663   5
   7   1  -1 954.744 63.7190   8
   7   1   0 704.077 50.1760   8
   7   1   1 246.707 27.5085   8
   7   1   2 117.372 20.8555   8
   7   1   3-12.0741 16.6912   8
   7   1   4-12.1189 16.9444   8
   7   2  -8-3.35769 13.5110   8
   7   2  -7 17.3501 14.4077   8
   7   2  -6 60.6067 16.8918   8
   7   2  -5 271.965 27.3527   8
   7   2  -5 241.095 34.5603   5
   7   2  -4 433.620 36.4020   8
   7   2  -4 459.643 43.4096   5
   7   2  -3 249.906 27.5072   8
   7   2  -3 265.498 31.8233   5
   7   2  -2 252.919 27.7251   3
   7   2  -1 211.781 25.5922   8
   7   2   0 68.0631 17.3530   8
   7   2   1 23.9022 15.9688   8
   7   3  -8 45.2997 17.4178   8
   7   3  -7 265.082 28.4898   8
   7   3  -6 293.185 39.1114   9
   7   3  -6 333.810 32.0066   8
   7   3  -5 489.363 40.6720   8
   7   3  -4 231.692 26.9082   8
   7   3  -4 149.083 30.0737   5
   7   3  -3 91.2981 21.0427   8
   7   3  -2 67.1580 19.0696   8
   8  -8  -5 9.16082 24.4269   5
   8  -7  -7-13.9861 23.8099   5
   8  -7  -6 22.5592 24.7422   5
   8  -7  -5 74.5278 28.3429   5
   8  -7   0 349.290 32.3475   9
   8  -6  -7 91.5157 27.9612   5
   8  -6  -6 434.864 35.0671   9
   8  -6  -6 388.165 29.0042   4
   8  -6  -5 524.247 34.3580   4
   8  -6  -4 493.463 51.5061   5
   8  -6  -3 432.838 46.5653   5
   8  -6  -2 114.249 20.4367   9
   8  -6  -1 42.5465 10.2251   2
   8  -6  -1 27.5356 14.7032   9
   8  -6   0 17.9359 9.23771   2
   8  -6   0 11.1048 14.9228   9
   8  -6   1 57.5768 12.0733   2
   8  -5  -8 460.104 54.5039   5
   8  -5  -7 553.386 44.0103   9
   8  -5  -6 480.055 54.2027   5
   8  -5  -6 553.039 36.3424   4
   8  -5  -5 163.706 17.0412   4
   8  -5  -5 191.592 33.6877   5
   8  -5  -4 115.888 13.9973   4
   8  -5  -4 109.230 26.8016   5
   8  -5  -3-11.2931 18.6341   5
   8  -5  -2 10.9974 19.8232   5
   8  -5  -1 30.2489 16.9938   9
   8  -5   0 195.521 19.6099   2
   8  -5   1 200.815 20.6201   2
   8  -5   2 8.13237 11.8086   2
   8  -5   3 7.28175 12.8823   2
   8  -5   4 7.83049 13.4271   2
   8  -4  -9 264.420 31.8799   9
   8  -4  -8 170.415 24.6408   9
   8  -4  -7 161.112 25.3271   9
   8  -4  -7 133.478 30.2785   5
   8  -4  -6 54.7082 24.9592   5
   8  -4  -5 11.9422 19.0595   5
   8  -4  -4 22.5679 19.8072   5
   8  -4  -3 151.303 28.4320   6
   8  -4  -3 204.363 30.8386   5
   8  -4  -2 151.198 26.4901   6
   8  -4  -2 158.855 27.5264   5
   8  -4  -1 252.318 32.3048   6
   8  -4   1 29.3456 13.1225   2
   8  -4   2 75.6769 15.6909   2
   8  -4   3 34.1662 14.3431   2
   8  -4   4 244.565 26.4649   2
   8  -3 -10 220.990 31.8993   9
   8  -3  -9 290.065 34.7509   9
   8  -3  -8 5.43656 17.4243   9
   8  -3  -8 14.0080 24.5519   5
   8  -3  -7 8.01778 16.6258   9
   8  -3  -7-4.39444 20.6647   5
   8  -3  -6 198.843 34.4146   5
   8  -3  -5 132.489 28.9122   5
   8  -3  -4 190.104 29.6390   6
   8  -3  -4 204.750 32.2127   5
   8  -3  -3 36.7254 17.7512   6
   8  -3  -3 68.7294 21.3056   5
   8  -3  -2 21.5463 17.4295   6
   8  -3  -2-3.26228 16.4050   5
   8  -3  -1 23.3932 17.1580   6
   8  -3  -1 15.6574 16.4922   5
   8  -3   0 40.7716 18.6491   6
   8  -3   2 278.094 27.7209   2
   8  -3   3 353.273 32.6796   2
   8  -3   4 298.877 30.5881   2
   8  -2  -9-3.03922 18.9064   9
   8  -2  -8 23.8767 18.8027   9
   8  -2  -8 32.7734 27.3162   5
   8  -2  -7 55.7005 21.1315   9
   8  -2  -7 96.2989 29.5743   5
   8  -2  -6 151.349 31.9790   5
   8  -2  -5 17.8175 18.2630   6
   8  -2  -5 72.0602 13.9033   1
   8  -2  -5 38.2715 22.1820   5
   8  -2  -4 38.5211 18.2624   6
   8  -2  -4 49.9636 22.7520   5
   8  -2  -3 49.2591 18.7310   6
   8  -2  -3 46.4410 20.1387   5
   8  -2  -2 110.098 22.2381   6
   8  -2  -2 154.577 27.6297   5
   8  -2  -2 95.0419 17.6367   8
   8  -2  -1 305.031 32.6828   6
   8  -2  -1 367.470 29.9554   8
   8  -2  -1 256.917 34.5977   5
   8  -2   0 531.693 45.3826   6
   8  -2   0 614.668 43.2038   8
   8  -2   1 632.042 45.5787   8
   8  -2   2 103.970 20.6042   2
   8  -2   2 170.772 21.7884   8
   8  -2   3 110.316 21.3265   2
   8  -2   3 103.823 19.1394   8
   8  -2   4 19.2155 15.6311   8
   8  -1  -9 155.434 30.5543   9
   8  -1  -8 74.7132 24.8046   9
   8  -1  -8 28.3723 25.6967   5
   8  -1  -7 22.3107 18.8515   9
   8  -1  -7 48.3493 26.5370   5
   8  -1  -6 40.9608 13.2843   1
   8  -1  -6 59.7396 21.3685   6
   8  -1  -6 52.9880 24.1446   5
   8  -1  -5 101.088 22.8618   6
   8  -1  -5 90.6055 26.2976   5
   8  -1  -5 112.810 18.7351   8
   8  -1  -4 217.792 29.0425   6
   8  -1  -4 202.946 31.9357   5
   8  -1  -4 207.418 22.8242   8
   8  -1  -3 489.499 40.6902   6
   8  -1  -3 426.623 44.9551   5
   8  -1  -2 375.278 31.8570   8
   8  -1  -2 360.509 38.3751   5
   8  -1  -1 389.210 37.2115   5
[truncated: 7,774 more chars]
