# Supplementary material for: trans-Di­bromido­tetra­kis­(5-methyl-1H-pyrazole-κN 2)manganese(II)
Source: IUCrdata. 2024 Mar 19;9(Pt 3):x240237. doi: 10.1107/S2414314624002372 (PMC10993565; doi:10.1107/S2414314624002372)
Supplement: Supplementary file 2 [file x-09-x240237-Isup2.hkl]

data_I                                                                          
_shelx_title ' aj0020 in P -1'                                                  
_shelx_refln_list_code          4                                               
_shelx_F_calc_maximum      128.10                                               
_exptl_crystal_F_000       271.00                                               
_reflns_d_resolution_high  0.7354                                               
                                                                                
loop_                                                                           
 _space_group_symop_operation_xyz                                               
 'x, y, z'                                                                      
 '-x, -y, -z'                                                                   
                                                                                
_cell_length_a     7.6288                                                       
_cell_length_b     8.7530                                                       
_cell_length_c     9.3794                                                       
_cell_angle_alpha  90.707                                                       
_cell_angle_beta  106.138                                                       
_cell_angle_gamma 114.285                                                       
                                                                                
_shelx_F_squared_multiplier     1.000                                           
                                                                                
loop_                                                                           
 _refln_index_h                                                                 
 _refln_index_k                                                                 
 _refln_index_l                                                                 
 _refln_F_squared_calc                                                          
 _refln_F_squared_meas                                                          
 _refln_F_squared_sigma                                                         
 _refln_observed_status                                                         
   1   0   0       1398.59       1514.55        30.33 o                         
   2   0   0       2072.58       2211.67        42.01 o                         
   3   0   0        423.65        448.82        11.90 o                         
   4   0   0        114.89        104.88         6.40 o                         
   5   0   0       2942.79       2837.77        57.51 o                         
   6   0   0        242.07        231.90        10.66 o                         
   7   0   0        695.47        696.18        29.96 o                         
   8   0   0         34.20         52.51        23.84 o                         
  -9   1   0        216.67        208.96        48.77 o                         
  -8   1   0        465.35        470.00        31.46 o                         
  -7   1   0         49.85         38.14        11.04 o                         
  -6   1   0         12.35         18.73         7.13 o                         
  -5   1   0       1024.91       1040.73        25.29 o                         
  -4   1   0        509.67        446.35        12.34 o                         
  -3   1   0       4831.47       4854.36        85.08 o                         
  -2   1   0        197.54        187.09         6.53 o                         
   1   1   0         37.49         35.63         3.51 o                         
   2   1   0       4153.55       4111.69        87.55 o                         
   3   1   0       1269.17       1270.94        27.07 o                         
   4   1   0        461.69        431.67        17.60 o                         
   5   1   0        320.57        304.23        11.15 o                         
   6   1   0         15.81         11.14         6.74 o                         
   7   1   0       1203.67       1249.21       133.96 o                         
   8   1   0         96.13         67.33        38.61 o                         
  -9   2   0         61.54         57.87        39.39 o                         
  -8   2   0       1164.62       1106.23        53.19 o                         
  -7   2   0         47.45         60.25        10.08 o                         
  -6   2   0       2326.95       2300.65        53.55 o                         
  -5   2   0        107.09        105.25         8.87 o                         
  -4   2   0        177.93        166.88         8.43 o                         
  -3   2   0       5511.66       5890.72       128.30 o                         
  -2   2   0       1493.14       1439.96        62.31 o                         
  -1   2   0       2433.90       2584.86        69.30 o                         
   0   2   0        925.43        951.56        37.82 o                         
   1   2   0         72.72         73.54         6.59 o                         
   2   2   0       4411.98       4483.69       120.05 o                         
   3   2   0        230.90        181.64         8.15 o                         
   4   2   0       2598.88       2506.18        47.08 o                         
   5   2   0         61.53         72.16         7.48 o                         
   6   2   0         81.01         82.43        12.22 o                         
   7   2   0        124.28        125.04        25.68 o                         
   8   2   0         39.51         64.85        41.71 o                         
  -9   3   0        152.14         84.30        30.46 o                         
  -8   3   0         93.32         68.75        20.39 o                         
  -7   3   0        212.21        194.79        15.76 o                         
  -6   3   0       2183.06       2199.29        55.62 o                         
  -5   3   0         88.19         60.35         8.19 o                         
  -4   3   0       2107.85       2230.24        63.84 o                         
  -3   3   0          0.79          0.15         4.79 o                         
  -2   3   0         83.42         84.75         6.44 o                         
  -1   3   0       1365.37       1340.61        34.43 o                         
   0   3   0       4240.43       4309.73       131.48 o                         
   1   3   0       2299.17       2189.74        62.42 o                         
   2   3   0          9.20         20.90         7.17 o                         
   3   3   0         27.94         22.45        11.61 o                         
   4   3   0        617.33        626.18        21.41 o                         
   5   3   0        740.85        734.29        25.09 o                         
   6   3   0        413.39        420.54        29.51 o                         
   7   3   0        161.32        197.63        44.78 o                         
  -9   4   0        837.80        703.54        54.54 o                         
  -8   4   0        120.03         83.66        48.81 o                         
  -7   4   0         63.15         46.87        11.92 o                         
  -6   4   0        938.49        959.56        30.77 o                         
  -5   4   0         27.79         10.54         7.07 o                         
  -4   4   0       5774.48       5729.29       151.09 o                         
  -3   4   0        181.48        153.19        15.29 o                         
  -2   4   0       1350.10       1411.89        32.79 o                         
  -1   4   0        531.61        598.64        21.08 o                         
   0   4   0        507.18        497.65        18.53 o                         
   1   4   0       2513.20       2441.00        70.97 o                         
   2   4   0        295.09        294.70        16.96 o                         
   3   4   0       1406.79       1374.73        46.76 o                         
   4   4   0         11.06         15.58         9.51 o                         
   5   4   0          5.68         15.41        14.49 o                         
   6   4   0        277.36        275.93        28.70 o                         
  -9   5   0        323.59        318.89        27.79 o                         
  -8   5   0        451.46        430.93        36.08 o                         
  -7   5   0        454.39        483.44        19.59 o                         
  -6   5   0        634.18        648.40        22.83 o                         
  -5   5   0        140.05        126.64         6.70 o                         
  -4   5   0        919.81        904.81        33.13 o                         
  -3   5   0        979.48        947.51        27.17 o                         
  -2   5   0       2227.84       2177.57        43.57 o                         
  -1   5   0        597.73        609.79        24.99 o                         
   0   5   0       1603.50       1628.21        39.85 o                         
   1   5   0        470.59        475.46        19.80 o                         
   2   5   0        218.18        213.16        17.05 o                         
   3   5   0       1190.92       1289.06        46.70 o                         
   4   5   0        402.21        420.15        29.59 o                         
   5   5   0        321.04        369.90        67.64 o                         
  -9   6   0          0.06        -12.83        30.24 o                         
  -8   6   0         28.48         25.66        11.58 o                         
  -7   6   0        643.55        670.51        22.46 o                         
  -6   6   0       1225.13       1186.70        38.18 o                         
  -5   6   0        513.20        490.32        27.20 o                         
  -4   6   0         10.56         10.10         7.78 o                         
  -3   6   0        236.64        259.52        10.11 o                         
  -2   6   0       1306.41       1361.24        36.03 o                         
  -1   6   0        561.87        563.22        22.39 o                         
   0   6   0       1392.43       1361.28        33.04 o                         
   1   6   0        239.18        273.94        16.53 o                         
   2   6   0        154.69        116.70        13.66 o                         
   3   6   0         69.40         65.03        17.19 o                         
   4   6   0        156.01        149.73        29.23 o                         
   5   6   0        336.04        394.40        43.10 o                         
  -9   7   0        252.22        287.43        55.64 o                         
  -8   7   0        601.56        579.81        32.06 o                         
  -7   7   0        188.37        174.86        20.63 o                         
  -6   7   0          4.10         17.51        10.34 o                         
  -5   7   0        892.40        921.83        32.27 o                         
  -4   7   0       1316.66       1262.99        36.70 o                         
  -3   7   0       1463.05       1464.02        39.43 o                         
  -2   7   0          2.83          4.09         5.91 o                         
  -1   7   0          5.90          6.24         7.42 o                         
   0   7   0        453.41        433.14        15.21 o                         
   1   7   0        956.22       1006.14        29.56 o                         
   2   7   0        630.13        663.29        37.61 o                         
   3   7   0         11.01         17.15        19.16 o                         
   4   7   0        174.95        158.31        32.79 o                         
  -9   8   0          4.26         56.15        40.92 o                         
  -8   8   0        877.28        802.07        55.40 o                         
  -7   8   0         82.50         93.29        32.38 o                         
  -6   8   0        556.78        609.25        28.72 o                         
  -5   8   0        139.72        125.04        12.15 o                         
  -4   8   0         58.42         40.61         8.38 o                         
  -3   8   0        917.30        947.04        29.94 o                         
  -2   8   0        277.10        288.51        12.52 o                         
  -1   8   0       1055.27        998.58        40.14 o                         
   0   8   0         23.18         37.59        10.79 o                         
   1   8   0         41.24         44.78        13.74 o                         
   2   8   0        370.88        386.29        31.74 o                         
   3   8   0         93.86        109.38        50.03 o                         
  -7   9   0        202.57        153.62        34.31 o                         
  -6   9   0        948.21        929.38       176.50 o                         
  -5   9   0        133.79        136.78        66.37 o                         
  -4   9   0        623.39        605.24        38.90 o                         
  -3   9   0        544.91        442.01        21.39 o                         
  -2   9   0          5.68          9.93        10.72 o                         
  -1   9   0       1071.21        974.65        92.58 o                         
   0   9   0        120.75        169.47        24.79 o                         
   1   9   0        483.62        503.71        36.76 o                         
  -7  10   0         45.38         34.53        29.79 o                         
  -6  10   0        272.56        251.80        28.80 o                         
  -5  10   0         93.58         77.08        41.62 o                         
  -4  10   0        705.75        717.30        55.82 o                         
  -3  10   0        128.21        157.38        33.15 o                         
  -2  10   0        222.88        224.18        54.25 o                         
  -1  10   0        105.68         67.92        27.29 o                         
  -7  11   0        433.47        385.26        66.28 o                         
  -6  11   0          3.28        -32.14        32.14 o                         
  -5  11   0         20.59        -19.63        31.87 o                         
  -4  11   0        374.58        221.63        39.66 o                         
   4 -11   1        347.44        323.58        65.20 o                         
   5 -11   1         33.25         63.48        48.96 o                         
   0 -10   1        162.05        185.78        43.44 o                         
   1 -10   1        285.25        299.49        35.77 o                         
   2 -10   1         16.69        -14.65        31.30 o                         
   3 -10   1         42.18         49.27        45.77 o                         
   4 -10   1        435.58        441.04        45.75 o                         
   5 -10   1        395.35        387.94        52.12 o                         
   6 -10   1        444.46        440.24        43.03 o                         
   7 -10   1          9.97         -5.54        42.03 o                         
  -2  -9   1         59.73         35.42        46.30 o                         
  -1  -9   1         50.74         55.92        21.57 o                         
   0  -9   1        163.73        162.23        23.69 o                         
   1  -9   1        638.65        575.61        36.66 o                         
   2  -9   1        143.33        144.53        13.42 o                         
   3  -9   1        635.33        604.05        21.67 o                         
   4  -9   1         14.41          2.65        18.67 o                         
   5  -9   1        129.98        147.21        29.12 o                         
   6  -9   1        418.60        403.43        31.96 o                         
   7  -9   1        208.57        210.97        35.67 o                         
   8  -9   1        465.77        351.97        51.54 o                         
  -3  -8   1        257.83        289.52        38.42 o                         
  -2  -8   1        603.73        621.81        40.35 o                         
  -1  -8   1          7.46         17.51        13.42 o                         
   0  -8   1        322.45        313.93        19.21 o                         
   1  -8   1        837.11        813.20        33.75 o                         
   2  -8   1        166.17        161.59        16.23 o                         
   3  -8   1       1818.27       1727.49        41.98 o                         
   4  -8   1         17.39          7.60         8.93 o                         
   5  -8   1        417.36        392.49        20.85 o                         
   6  -8   1         29.43         34.27        11.33 o                         
   7  -8   1        173.58        223.34        31.32 o                         
   8  -8   1        535.23        515.55        34.84 o                         
  -4  -7   1          5.18          8.71        25.49 o                         
  -3  -7   1          3.48         13.25        17.63 o                         
  -2  -7   1        251.69        293.00        26.48 o                         
  -1  -7   1        732.68        708.32        25.46 o                         
   0  -7   1       1112.84       1123.58        29.42 o                         
   1  -7   1        133.08        134.56        12.79 o                         
   2  -7   1         38.01         41.89         8.95 o                         
   3  -7   1        204.50        193.41        11.79 o                         
   4  -7   1        583.01        619.38        23.00 o                         
   5  -7   1       2117.15       2059.14        59.15 o                         
   6  -7   1        175.84        192.47        21.50 o                         
   7  -7   1        112.24        130.10        15.30 o                         
   8  -7   1         20.13         10.99        15.64 o                         
   9  -7   1         93.50        136.80        48.63 o                         
  -5  -6   1        295.46        338.11        37.19 o                         
  -4  -6   1        294.51        298.12        27.32 o                         
  -3  -6   1        699.93        720.38        29.68 o                         
  -2  -6   1        182.60        176.82        14.85 o                         
  -1  -6   1         84.68        104.99         7.88 o                         
   0  -6   1        537.63        490.03        16.11 o                         
   1  -6   1       1284.63       1221.17        45.49 o                         
   2  -6   1       1845.77       1751.89        47.89 o                         
   3  -6   1         15.57         14.31         5.57 o                         
   4  -6   1         76.79         98.23        11.47 o                         
   5  -6   1        915.77        929.75        25.14 o                         
   6  -6   1        174.96        204.25        11.71 o                         
   7  -6   1        901.65        944.81        29.86 o                         
   8  -6   1        130.50        114.78        16.11 o                         
   9  -6   1         86.91         70.92        33.46 o                         
  -6  -5   1         94.81        107.76        40.07 o                         
  -5  -5   1         74.92        115.08        18.00 o                         
  -4  -5   1        198.43        233.48        17.13 o                         
  -3  -5   1       1457.62       1503.35        45.86 o                         
  -2  -5   1        150.88        161.04        13.78 o                         
  -1  -5   1       2205.63       2172.29        52.00 o                         
   0  -5   1          9.36         12.00         4.79 o                         
   1  -5   1       1157.47       1221.67        44.48 o                         
   2  -5   1       1357.12       1334.57        33.01 o                         
   3  -5   1       1119.53       1091.11        32.93 o                         
   4  -5   1       2291.58       2423.44        64.97 o                         
   5  -5   1          3.77         10.92         3.01 o                         
   6  -5   1          1.33          0.21         6.76 o                         
   7  -5   1        600.84        651.18        25.04 o                         
   8  -5   1        339.03        371.32        24.55 o                         
   9  -5   1        547.10        512.75        34.89 o                         
  -7  -4   1        143.30        124.19        43.13 o                         
  -6  -4   1        641.56        570.69        44.21 o                         
  -5  -4   1          7.22         11.97        11.21 o                         
  -4  -4   1        533.55        528.02        22.82 o                         
  -3  -4   1        952.25       1023.57        32.90 o                         
  -2  -4   1        100.97         93.58         9.08 o                         
  -1  -4   1       4363.22       4369.72        94.67 o                         
   0  -4   1         42.21         32.59         4.21 o                         
   1  -4   1       1835.34       1864.08        68.90 o                         
   2  -4   1        404.24        444.44        13.50 o                         
   3  -4   1         27.55         37.52         4.67 o                         
   4  -4   1       3658.07       3775.45        85.57 o                         
   5  -4   1         76.11         82.73         7.16 o                         
   6  -4   1       2348.06       2216.74        49.14 o                         
   7  -4   1        154.47        170.77        13.48 o                         
   8  -4   1         59.40         65.84        16.99 o                         
   9  -4   1        379.80        402.90        32.53 o                         
  -7  -3   1          4.94         34.26        34.08 o                         
  -6  -3   1        425.20        482.14        30.32 o                         
  -5  -3   1        636.57        639.23        24.90 o                         
  -4  -3   1       1333.26       1313.33        39.20 o                         
  -3  -3   1        613.77        616.53        19.84 o                         
  -2  -3   1          9.78          9.13         4.63 o                         
  -1  -3   1       2192.92       2274.10        51.50 o                         
   0  -3   1         11.60         13.69         2.85 o                         
   1  -3   1      13340.78      13096.36       360.82 o                         
   2  -3   1        224.71        203.44         7.73 o                         
   3  -3   1       1141.60       1135.95        28.74 o                         
   4  -3   1        816.03        836.16        19.43 o                         
   5  -3   1        202.76        207.90        10.16 o                         
   6  -3   1       2002.91       1954.49        41.43 o                         
   7  -3   1         99.84        109.57        10.82 o                         
   8  -3   1        522.32        498.54        44.34 o                         
   9  -3   1         15.06          3.54        20.23 o                         
  -8  -2   1         66.22         36.16        36.20 o                         
  -7  -2   1        546.22        472.86        57.92 o                         
  -6  -2   1         22.34         22.68         9.98 o                         
  -5  -2   1         15.17         11.89         5.92 o                         
  -4  -2   1       1342.78       1324.46        33.57 o                         
  -3  -2   1        705.17        648.95        18.33 o                         
  -2  -2   1       2776.77       2701.59        60.30 o                         
  -1  -2   1         16.79         25.32         2.61 o                         
   0  -2   1       7475.73       7868.02       179.96 o                         
   1  -2   1       9442.46       9735.21       224.84 o                         
   2  -2   1        538.45        516.15        14.95 o                         
   3  -2   1       2073.65       1941.18        40.06 o                         
   4  -2   1       1235.04       1310.19        27.70 o                         
   5  -2   1        530.96        545.24        14.72 o                         
   6  -2   1        479.40        472.31        15.72 o                         
   7  -2   1         18.00         20.34        10.13 o                         
   8  -2   1       1160.15       1157.83        53.68 o                         
   9  -2   1         93.41        100.30        40.94 o                         
  -8  -1   1         43.74         44.94        23.74 o                         
  -7  -1   1       1896.15       1905.14        62.54 o                         
  -6  -1   1         50.45         62.35         7.70 o                         
  -5  -1   1       1186.16       1124.06        26.22 o                         
  -4  -1   1        111.49        116.06         6.40 o                         
  -3  -1   1          6.53          7.54         3.15 o                         
  -2  -1   1       7405.84       7528.44       157.86 o                         
  -1  -1   1       2783.94       2784.84        59.14 o                         
   0  -1   1       2107.00       2139.77        65.01 o                         
   1  -1   1         24.46         27.35         2.89 o                         
   2  -1   1          2.19          1.32         2.01 o                         
   3  -1   1       2339.31       2303.71        45.81 o                         
   4  -1   1       1019.92       1018.03        22.53 o                         
   5  -1   1       1319.72       1237.14        28.95 o                         
   6  -1   1        167.36        177.52        11.50 o                         
   7  -1   1        119.43        117.09        13.82 o                         
   8  -1   1        210.39        192.12        27.81 o                         
  -8   0   1        110.01        134.24        24.89 o                         
  -7   0   1        411.96        385.25        18.21 o                         
  -6   0   1         27.33         30.41         6.42 o                         
  -5   0   1       4061.54       3924.11        90.26 o                         
  -4   0   1        371.97        302.66        10.64 o                         
  -3   0   1       2333.13       2394.70        46.15 o                         
  -2   0   1        551.15        616.81        14.70 o                         
  -1   0   1        127.32        141.57        11.02 o                         
   1   0   1       2217.18       2295.24        54.14 o                         
   2   0   1       6916.56       7199.89       123.67 o                         
   3   0   1        219.06        255.73         8.22 o                         
   4   0   1        326.36        362.70        12.93 o                         
   5   0   1       1815.38       1869.33        42.62 o                         
   6   0   1        758.10        763.81        21.92 o                         
   7   0   1        352.71        359.38        34.07 o                         
   8   0   1         70.38         77.44        25.40 o                         
  -9   1   1        116.38        108.21        38.61 o                         
  -8   1   1        584.77        634.42        43.21 o                         
  -7   1   1        435.79        431.92        15.79 o                         
  -6   1   1         24.48         35.10         6.54 o                         
  -5   1   1       2237.24       2331.33        47.82 o                         
  -4   1   1          9.98         20.95         4.01 o                         
  -3   1   1       5470.26       5504.53       117.56 o                         
  -2   1   1       1181.60       1210.00        30.39 o                         
  -1   1   1         55.64         62.68         3.50 o                         
   0   1   1        133.05        143.44         6.45 o                         
   1   1   1        140.16        137.72         6.06 o                         
   2   1   1       5154.64       5096.82        89.07 o                         
   3   1   1        430.85        404.33        12.98 o                         
   4   1   1       1167.71       1144.99        25.15 o                         
   5   1   1         20.17         23.07         6.46 o                         
   6   1   1         11.91         14.24         8.94 o                         
   7   1   1        413.25        444.70        45.89 o                         
   8   1   1        174.92        136.78        44.15 o                         
  -9   2   1          2.06         -1.76        21.33 o                         
  -8   2   1        596.98        608.25        30.52 o                         
  -7   2   1        702.63        692.39        21.31 o                         
  -6   2   1        948.98        958.96        32.46 o                         
  -5   2   1        518.89        530.26        14.30 o                         
  -4   2   1        382.29        397.78        12.28 o                         
  -3   2   1       2327.83       2429.73        56.32 o                         
  -2   2   1       3637.69       3645.21       223.44 o                         
  -1   2   1       2877.56       3048.47        48.34 o                         
   0   2   1       5206.71       5345.59       160.05 o                         
   1   2   1        622.96        589.80        19.68 o                         
   2   2   1       1243.12       1349.98        30.74 o                         
   3   2   1        118.00        127.10         6.47 o                         
   4   2   1       1688.87       1685.43        39.75 o                         
   5   2   1        726.41        762.95        30.40 o                         
   6   2   1        314.32        343.26        32.79 o                         
   7   2   1         54.24         33.93        23.18 o                         
  -9   3   1        285.68        284.93        35.42 o                         
  -8   3   1          5.81         10.61        16.06 o                         
  -7   3   1        106.85        103.57         9.31 o                         
  -6   3   1        864.69        888.88        23.36 o                         
  -5   3   1       1263.75       1296.28        30.37 o                         
  -4   3   1       1510.74       1436.01        34.24 o                         
  -3   3   1         69.94         77.43        14.12 o                         
  -2   3   1        120.79        126.49         6.07 o                         
  -1   3   1       2734.39       2838.81        53.87 o                         
   0   3   1        447.13        344.27        33.93 o                         
   1   3   1       2220.54       2121.14        70.25 o                         
   2   3   1        852.76        894.22        48.28 o                         
   3   3   1        147.85        157.07        12.04 o                         
   4   3   1        110.38        114.30        11.11 o                         
   5   3   1        412.94        427.12        22.14 o                         
   6   3   1        383.49        346.58        34.26 o                         
 -10   4   1         66.92         63.62        52.51 o                         
  -9   4   1        603.96        621.05        49.91 o                         
  -8   4   1        403.50        447.12        27.20 o                         
  -7   4   1        730.76        760.12        33.86 o                         
  -6   4   1         63.77         79.88         8.22 o                         
  -5   4   1        191.55        199.43        10.62 o                         
  -4   4   1       3571.63       3803.20       264.48 o                         
  -3   4   1        709.37        704.85        17.60 o                         
  -2   4   1       4309.14       4677.05        95.16 o                         
  -1   4   1         46.98         55.58         5.73 o                         
   0   4   1          0.08          6.35         6.04 o                         
   1   4   1       1193.84       1053.08        31.49 o                         
   2   4   1       1460.15       1466.48        40.89 o                         
   3   4   1        888.54        854.10        34.09 o                         
   4   4   1         65.13         62.43        12.83 o                         
   5   4   1         55.56         51.29        20.50 o                         
   6   4   1        146.06        141.19        31.15 o                         
  -9   5   1        233.49        200.87        25.41 o                         
  -8   5   1         50.31         44.14        14.90 o                         
  -7   5   1       1953.37       1998.33        45.99 o                         
  -6   5   1         99.12        103.57         7.65 o                         
  -5   5   1        794.88        779.36        24.77 o                         
  -4   5   1         51.66         56.26         7.12 o                         
  -3   5   1         84.41         87.98         6.68 o                         
  -2   5   1       2809.70       2879.78        55.65 o                         
  -1   5   1        372.94        363.31        12.09 o                         
   0   5   1       2333.97       2332.57        78.02 o                         
   1   5   1         18.16         22.97         7.58 o                         
   2   5   1         23.63         26.42         7.46 o                         
   3   5   1       1237.68       1180.42        40.01 o                         
   4   5   1         15.78         26.07        15.30 o                         
   5   5   1       1237.81       1177.03        79.20 o                         
  -9   6   1         13.06         18.46        21.64 o                         
  -8   6   1         82.30         79.05        12.72 o                         
  -7   6   1        408.49        423.11        15.20 o                         
  -6   6   1        824.56        826.97        21.95 o                         
  -5   6   1       1356.90       1396.31        41.96 o                         
  -4   6   1        647.70        646.31        21.73 o                         
  -3   6   1        433.61        436.08        16.91 o                         
  -2   6   1        498.94        490.64        14.23 o                         
  -1   6   1        355.65        343.64        13.02 o                         
   0   6   1       1816.79       1788.14       108.07 o                         
   1   6   1        165.03        176.24        13.82 o                         
   2   6   1        765.22        745.28        28.07 o                         
   3   6   1         21.83         48.97        17.61 o                         
   4   6   1          3.71         -3.58        19.39 o                         
   5   6   1        434.05        620.20        80.08 o                         
  -9   7   1        121.06        134.84        34.82 o                         
  -8   7   1        995.84        944.59        71.08 o                         
  -7   7   1          2.19         18.49        13.22 o                         
  -6   7   1        169.44        153.36        11.60 o                         
  -5   7   1        666.10        676.27        26.35 o                         
  -4   7   1        333.48        309.02        18.73 o                         
  -3   7   1       2856.16       3010.42        71.94 o                         
  -2   7   1         23.78         18.10         4.85 o                         
  -1   7   1        509.96        493.65        18.95 o                         
   0   7   1        103.65        110.97        10.90 o                         
   1   7   1        231.63        189.54        17.41 o                         
   2   7   1       1240.96       1190.50        68.64 o                         
   3   7   1         68.12         83.95        27.78 o                         
   4   7   1        216.20        250.64        60.92 o                         
  -9   8   1         18.44         52.37        39.09 o                         
  -8   8   1        613.86        555.42        37.05 o                         
  -7   8   1        235.34        221.93        32.12 o                         
  -6   8   1       1258.86       1331.03        57.33 o                         
  -5   8   1         97.99         90.72         9.60 o                         
  -4   8   1          7.17          9.20        10.34 o                         
  -3   8   1        529.72        545.72        23.91 o                         
  -2   8   1        271.65        255.61        11.22 o                         
  -1   8   1       1554.53       1513.22        42.67 o                         
   0   8   1          3.84         10.14        10.31 o                         
   1   8   1         60.29         83.28        26.83 o                         
   2   8   1         58.60         63.21        28.24 o                         
  -9   9   1        328.50        310.38        57.54 o                         
  -8   9   1         50.09        118.49        59.27 o                         
  -7   9   1         12.62         17.99        18.44 o                         
  -6   9   1       1148.77       1197.62        55.92 o                         
  -5   9   1         54.50         77.47        27.26 o                         
  -4   9   1       1756.59       1722.73        60.49 o                         
  -3   9   1         43.83         46.00        11.51 o                         
  -2   9   1         16.51          5.15        10.31 o                         
  -1   9   1       1090.78       1004.47        87.33 o                         
   0   9   1         10.84         19.64        19.33 o                         
   1   9   1        980.93       1057.17        54.76 o                         
  -7  10   1        301.56        255.81        68.11 o                         
  -6  10   1        131.43        133.30        33.76 o                         
  -5  10   1         67.70         80.52        51.76 o                         
  -4  10   1        514.39        589.63        51.47 o                         
  -3  10   1        205.48        141.82        30.37 o                         
  -2  10   1        246.67        260.49        31.24 o                         
  -1  10   1          3.25         -8.08        18.23 o                         
  -7  11   1        696.99        630.06        76.65 o                         
  -6  11   1         57.58         81.42        33.86 o                         
  -5  11   1         77.59        104.19        36.28 o                         
  -4  11   1         51.43         75.44        32.38 o                         
   2 -11   2        219.39        291.65        45.89 o                         
   4 -11   2        363.60        432.04        70.14 o                         
   5 -11   2         85.36         90.24        52.77 o                         
   0 -10   2        147.88        159.03        55.63 o                         
   1 -10   2        617.36        667.53        49.92 o                         
   2 -10   2         26.25         78.46        37.97 o                         
   3 -10   2         23.00         22.83        20.45 o                         
   4 -10   2        281.74        253.15        38.05 o                         
   5 -10   2        236.27        242.36        48.33 o                         
   6 -10   2        474.45        486.98        36.83 o                         
   7 -10   2        140.57        108.15        47.22 o                         
  -2  -9   2        185.44        177.73        54.05 o                         
  -1  -9   2          3.92         15.70        23.75 o                         
   0  -9   2         84.82         89.98        44.51 o                         
   1  -9   2        355.32        396.50        23.20 o                         
   2  -9   2        339.53        308.19        22.68 o                         
   3  -9   2        446.41        455.82        32.72 o                         
   4  -9   2         28.27         23.55        19.02 o                         
   5  -9   2         16.01          1.42        16.86 o                         
   6  -9   2        266.45        266.78        27.44 o                         
   7  -9   2        245.55        253.00        50.72 o                         
   8  -9   2        194.55        163.11        46.92 o                         
  -4  -8   2         39.29         26.52        47.51 o                         
  -3  -8   2         64.27         82.73        22.47 o                         
  -2  -8   2       1250.66       1345.76        63.79 o                         
  -1  -8   2         43.13         34.56        15.83 o                         
   0  -8   2        512.59        514.53        21.38 o                         
   1  -8   2         22.22         30.02         9.87 o                         
   2  -8   2         59.19         42.67         7.77 o                         
   3  -8   2       1978.85       1853.84        55.60 o                         
   4  -8   2         84.11         78.66        11.72 o                         
   5  -8   2       1112.79       1144.70        45.23 o                         
   6  -8   2         12.09         21.95        11.57 o                         
   7  -8   2          3.80          8.89        17.67 o                         
   8  -8   2        390.24        279.15        36.50 o                         
  -4  -7   2         14.15         38.26        19.57 o                         
  -3  -7   2         52.92         39.52        17.51 o                         
  -2  -7   2        275.84        297.29        19.24 o                         
  -1  -7   2         53.72         66.65         9.34 o                         
   0  -7   2       1538.24       1540.96        40.80 o                         
   1  -7   2        519.16        535.26        25.30 o                         
   2  -7   2        152.18        162.31        11.27 o                         
   3  -7   2         27.20         25.41         5.65 o                         
   4  -7   2          9.20          9.46        10.50 o                         
   5  -7   2       2078.93       2162.22        57.47 o                         
   6  -7   2         67.52         88.07        23.89 o                         
   7  -7   2        794.75        839.02        38.25 o                         
   8  -7   2          6.55         22.02        20.33 o                         
  -5  -6   2        377.52        338.60        29.95 o                         
  -4  -6   2        145.10        169.74        26.32 o                         
  -3  -6   2       1193.86       1246.66        41.17 o                         
  -2  -6   2        118.12        133.96        12.92 o                         
  -1  -6   2          0.39          2.20         6.31 o                         
   0  -6   2        861.83        857.87        38.01 o                         
   1  -6   2        281.45        257.64        14.94 o                         
   2  -6   2       2882.79       2987.22        68.37 o                         
   3  -6   2        164.22        145.25         8.88 o                         
   4  -6   2        241.28        242.69        15.21 o                         
   5  -6   2        408.57        427.68        17.41 o                         
   6  -6   2          3.92          1.61         7.40 o                         
   7  -6   2       1765.19       1769.48        47.92 o                         
   8  -6   2         42.87         55.75        21.34 o                         
  -6  -5   2        394.85        467.14        57.26 o                         
  -5  -5   2          1.11         10.98        16.04 o                         
  -4  -5   2         64.58         65.62        12.74 o                         
  -3  -5   2        719.18        762.54        27.89 o                         
  -2  -5   2        420.22        440.29        19.01 o                         
  -1  -5   2       2552.97       2503.99        53.77 o                         
   0  -5   2         58.30         74.50         8.28 o                         
   1  -5   2        944.08        918.31        27.72 o                         
   2  -5   2       2160.71       2126.70        50.41 o                         
   3  -5   2        463.49        456.24        23.66 o                         
   4  -5   2       1914.04       1870.76        48.64 o                         
   5  -5   2        815.01        787.47        21.81 o                         
   6  -5   2         77.31         88.10        10.54 o                         
   7  -5   2        335.98        324.41        17.24 o                         
   8  -5   2         34.33         32.98        16.14 o                         
   9  -5   2        546.04        473.56        79.61 o                         
  -7  -4   2         33.34         87.68        38.45 o                         
  -6  -4   2       1335.41       1320.12        79.90 o                         
  -5  -4   2         48.55         58.65        11.94 o                         
  -4  -4   2        701.08        706.98        23.97 o                         
  -3  -4   2        165.18        149.27        11.20 o                         
  -2  -4   2         23.03         16.39         4.69 o                         
  -1  -4   2       5200.15       5200.10       104.45 o                         
   0  -4   2         69.62        101.32         7.20 o                         
   1  -4   2       5689.41       5654.37       133.97 o                         
   2  -4   2         32.04         50.93         5.60 o                         
   3  -4   2         19.35         21.12         5.91 o                         
   4  -4   2       1291.62       1277.06        36.60 o                         
   5  -4   2        355.70        378.80        13.87 o                         
   6  -4   2       1156.33       1185.73        30.65 o                         
   7  -4   2         37.42         39.75         9.41 o                         
   8  -4   2        177.70        153.71        22.83 o                         
   9  -4   2        182.78        179.69        31.64 o                         
  -7  -3   2        174.43        125.26        25.30 o                         
  -6  -3   2        484.19        484.03        23.12 o                         
  -5  -3   2         34.35         32.63        10.73 o                         
  -4  -3   2       2244.93       2222.57        53.87 o                         
  -3  -3   2        413.90        418.30        11.58 o                         
  -2  -3   2       1554.97       1508.56        33.75 o                         
  -1  -3   2        198.97        170.83         7.57 o                         
   0  -3   2         79.00         80.50         8.10 o                         
   1  -3   2       8034.97       8431.30       195.80 o                         
   2  -3   2        383.60        356.29        11.20 o                         
   3  -3   2       3875.21       4164.16        90.46 o                         
   4  -3   2        206.60        213.20         8.65 o                         
   5  -3   2        109.83        120.41         7.91 o                         
   6  -3   2       1559.21       1522.39        34.50 o                         
   7  -3   2        351.12        345.32        15.87 o                         
   8  -3   2        603.82        602.59        37.55 o                         
  -7  -2   2        474.32        449.80        46.16 o                         
  -6  -2   2         48.56         50.84         7.54 o                         
  -5  -2   2        144.01        173.47         8.96 o                         
  -4  -2   2       1188.48       1185.26        28.28 o                         
  -3  -2   2        580.06        580.35        15.65 o                         
  -2  -2   2       2704.08       2641.00        64.05 o                         
  -1  -2   2       1376.88       1375.86        29.36 o                         
   0  -2   2         12.16          4.83         3.31 o                         
   1  -2   2        141.94        110.25         5.14 o                         
   2  -2   2         47.16         44.69         2.88 o                         
   3  -2   2       2852.70       2970.82        51.91 o                         
   4  -2   2        488.44        454.16        12.71 o                         
   5  -2   2       1290.66       1215.88        27.58 o                         
   6  -2   2          5.63          3.28         6.71 o                         
   7  -2   2         42.36         43.29        11.01 o                         
   8  -2   2        279.82        274.34        23.25 o                         
  -8  -1   2          3.84        -11.46        29.61 o                         
  -7  -1   2        579.78        611.40        69.30 o                         
  -6  -1   2        643.23        615.75        20.34 o                         
  -5  -1   2       2543.18       2462.11        50.80 o                         
  -4  -1   2         43.40         58.44         4.82 o                         
  -3  -1   2        858.47        891.57        20.76 o                         
  -2  -1   2       2801.05       2752.57        65.10 o                         
  -1  -1   2       5499.50       5627.39       166.17 o                         
   0  -1   2       1184.82       1182.64        46.11 o                         
   1  -1   2       3149.07       3136.21        54.30 o                         
   2  -1   2       1464.25       1504.34        32.11 o                         
   3  -1   2       1703.06       1724.85        31.92 o                         
   4  -1   2        730.99        740.75        19.23 o                         
   5  -1   2       1140.84       1119.63        25.94 o                         
   6  -1   2        300.04        323.93        16.48 o                         
   7  -1   2        377.17        364.31        25.73 o                         
   8  -1   2         22.31         19.67        17.84 o                         
  -8   0   2        306.55        329.80        34.32 o                         
  -7   0   2         32.71         16.45        11.94 o                         
  -6   0   2         88.37         93.26         7.55 o                         
  -5   0   2       1214.18       1195.89        27.14 o                         
  -4   0   2        856.35        843.26        20.07 o                         
  -3   0   2       2566.63       2572.20        56.51 o                         
  -2   0   2        131.73        146.32         6.47 o                         
  -1   0   2        392.59        423.27        15.69 o                         
   0   0   2       1331.74       1383.36        30.54 o                         
   1   0   2       3140.53       3288.14        57.57 o                         
   2   0   2       3228.62       3147.84        56.58 o                         
   3   0   2         89.36         98.65         5.52 o                         
   4   0   2        416.21        431.64        12.37 o                         
   5   0   2         25.27         27.72         6.74 o                         
   6   0   2        849.95        798.43        24.95 o                         
   7   0   2        502.08        516.65        39.94 o                         
  -8   1   2        625.62        626.02        54.47 o                         
  -7   1   2        836.60        831.81        44.75 o                         
  -6   1   2        377.07        389.56        18.42 o                         
  -5   1   2        160.21        176.35        10.14 o                         
  -4   1   2        104.87        109.75         6.44 o                         
  -3   1   2       6658.82       6862.15       137.32 o                         
  -2   1   2       1171.82       1132.41        40.04 o                         
  -1   1   2       8931.49       9349.58       179.23 o                         
   0   1   2       5122.80       5637.42       112.79 o                         
   1   1   2        250.81        269.37        10.35 o                         
   2   1   2       1357.47       1302.41        29.72 o                         
   3   1   2       1415.35       1362.47        28.71 o                         
   4   1   2       1765.72       1669.62        36.68 o                         
   5   1   2          8.38          6.53         6.71 o                         
   6   1   2         53.62         39.05        12.91 o                         
   7   1   2        184.66        203.20        39.01 o                         
  -9   2   2         11.58         22.11        19.52 o                         
  -8   2   2        204.90        235.10        18.87 o                         
  -7   2   2        282.76        275.97        15.46 o                         
  -6   2   2       1102.69       1111.16        35.70 o                         
  -5   2   2       1587.68       1611.67        36.85 o                         
  -4   2   2        676.30        596.23        20.79 o                         
  -3   2   2        401.72        369.77        14.16 o                         
  -2   2   2        554.90        577.13        16.44 o                         
  -1   2   2       1275.35       1245.97        20.19 o                         
   0   2   2       3593.81       3569.37        97.78 o                         
   1   2   2       2554.19       2490.12        56.70 o                         
   2   2   2         15.12         27.13         6.97 o                         
   3   2   2        149.84        151.53         9.01 o                         
   4   2   2       1127.94       1103.50        29.56 o                         
   5   2   2        153.98        146.21        15.13 o                         
   6   2   2       1115.65       1073.35        50.24 o                         
   7   2   2          2.10          5.32        36.65 o                         
  -9   3   2        716.77        707.60        80.84 o                         
  -8   3   2          8.42          5.12        14.55 o                         
  -7   3   2        393.56        367.48        14.20 o                         
  -6   3   2       1780.42       1727.57        52.12 o                         
  -5   3   2       1145.58       1201.71        32.32 o                         
  -4   3   2       1015.10        851.52        37.10 o                         
  -3   3   2        748.25        792.24        26.09 o                         
  -2   3   2       1473.55       1497.51        25.45 o                         
  -1   3   2       1286.94       1308.58        24.22 o                         
   0   3   2        938.76        929.24        23.51 o                         
   1   3   2       2422.09       2432.06        69.19 o                         
   2   3   2        236.71        213.38        18.34 o                         
   3   3   2       1294.66       1296.94        44.18 o                         
   4   3   2        194.14        164.83        11.67 o                         
   5   3   2         21.45         32.72        15.05 o                         
   6   3   2        511.11        493.59        41.93 o                         
 -10   4   2          2.00          7.88        43.73 o                         
  -9   4   2        664.36        748.21        46.03 o                         
  -8   4   2        260.91        301.97        20.68 o                         
  -7   4   2       1363.70       1333.00        34.83 o                         
  -6   4   2         11.43          7.56         6.91 o                         
  -5   4   2        214.78        211.27        10.49 o                         
  -4   4   2       1064.83       1038.76        58.41 o                         
  -3   4   2       1476.12       1523.28        30.01 o                         
  -2   4   2       6089.25       6415.89       113.21 o                         
  -1   4   2        108.08        107.29         4.73 o                         
   0   4   2        424.73        397.81        13.22 o                         
   1   4   2        320.81        299.22        15.62 o                         
   2   4   2        413.38        392.76        19.73 o                         
   3   4   2       1510.43       1470.44        45.90 o                         
   4   4   2        258.03        261.56        21.21 o                         
   5   4   2        234.05        223.22        26.00 o                         
 -10   5   2        217.55        228.50        64.40 o                         
  -9   5   2        147.74        142.67        24.23 o                         
  -8   5   2          2.94         17.55        14.68 o                         
  -7   5   2       1567.93       1586.55        56.82 o                         
  -6   5   2        161.04        141.28         8.98 o                         
  -5   5   2       2926.50       3062.08       199.88 o                         
  -4   5   2        349.19        354.21        11.30 o                         
  -3   5   2        220.79        265.02        10.45 o                         
  -2   5   2       3178.94       3284.09        61.16 o                         
  -1   5   2         25.71         17.47         4.02 o                         
   0   5   2       3128.12       3133.50        71.26 o                         
   1   5   2         15.49         18.69         6.78 o                         
   2   5   2        386.22        415.17        20.99 o                         
   3   5   2        621.96        611.78        31.75 o                         
   4   5   2         26.27         20.65        25.92 o                         
   5   5   2        650.57        623.01        51.32 o                         
  -9   6   2        232.84        238.27        27.06 o                         
  -8   6   2        249.56        234.21        20.58 o                         
  -7   6   2          8.84         10.84         6.75 o                         
  -6   6   2        262.78        255.18        15.88 o                         
  -5   6   2       2517.31       2593.86        54.35 o                         
  -4   6   2        371.57        386.61        22.01 o                         
  -3   6   2       1442.48       1533.21        44.58 o                         
  -2   6   2          4.65         13.14         4.31 o                         
  -1   6   2         29.28         29.95         3.52 o                         
   0   6   2       2918.49       2889.99        67.40 o                         
   1   6   2        123.84        115.93         9.15 o                         
   2   6   2        860.52        813.80        39.35 o                         
   3   6   2         65.52         55.27        44.31 o                         
   4   6   2          0.70         12.08        21.31 o                         
  -9   7   2        179.45        220.26        27.74 o                         
  -8   7   2        903.42        888.03        46.45 o                         
  -7   7   2         45.18         49.97        11.71 o                         
  -6   7   2        435.30        451.93        18.24 o                         
  -5   7   2        267.67        271.39        13.90 o                         
  -4   7   2          4.42          9.49         7.43 o                         
  -3   7   2       2214.17       2214.27        51.92 o                         
  -2   7   2        405.82        401.14        13.08 o                         
  -1   7   2        641.99        619.71        21.84 o                         
   0   7   2         27.81         30.47         7.06 o                         
   1   7   2         22.23         15.30        11.49 o                         
   2   7   2        687.85        746.61        46.96 o                         
   3   7   2        257.68        322.53        50.04 o                         
  -9   8   2          8.80          8.84        36.86 o                         
  -8   8   2        611.47        575.55        59.28 o                         
  -7   8   2         24.45         48.83        15.24 o                         
  -6   8   2       2283.24       2237.90       101.75 o                         
  -5   8   2        145.97        140.77        16.69 o                         
  -4   8   2         23.63         14.24         8.44 o                         
  -3   8   2        147.46        153.32        12.05 o                         
  -2   8   2        313.27        307.84        12.68 o                         
  -1   8   2        855.67        890.37        32.95 o                         
   0   8   2        300.06        296.66        27.41 o                         
   1   8   2        162.55        203.02        19.96 o                         
   2   8   2         36.91         22.27        23.17 o                         
   3   8   2          1.35         11.59        31.84 o                         
  -9   9   2        685.00        631.81        72.42 o                         
  -8   9   2          1.23         -5.23        33.04 o                         
  -7   9   2         22.24         21.58        20.00 o                         
  -6   9   2        656.14        673.41        52.76 o                         
  -5   9   2         91.70         87.55        27.44 o                         
  -4   9   2       1054.24       1042.29        41.78 o                         
  -3   9   2        150.27        151.17        15.42 o                         
  -2   9   2        139.11        104.24        28.12 o                         
  -1   9   2        296.16        312.59        28.87 o                         
   0   9   2         36.43         70.52        45.76 o                         
  -7  10   2        170.22        184.29        36.76 o                         
  -6  10   2          9.89          8.49        30.41 o                         
  -5  10   2          0.21         13.16        29.32 o                         
  -4  10   2        801.50        745.10        58.66 o                         
  -3  10   2         50.28         10.04        29.10 o                         
  -2  10   2        523.49        537.88        39.44 o                         
  -1  10   2         62.59         85.16        26.37 o                         
  -7  11   2        289.58        237.95        57.35 o                         
  -6  11   2        296.87        308.43        45.65 o                         
  -5  11   2        273.82        290.63        48.67 o                         
   2 -11   3         23.78          8.16        32.84 o                         
   4 -11   3        553.32        589.96        82.84 o                         
   5 -11   3         13.15         34.20        46.86 o                         
   0 -10   3         98.60         96.79        37.15 o                         
   1 -10   3        347.21        345.72        37.31 o                         
   2 -10   3        200.95        191.03        47.55 o                         
   3 -10   3        152.07        197.88        51.91 o                         
   4 -10   3         46.58         68.07        31.92 o                         
   5 -10   3         22.93         19.55        21.26 o                         
   6 -10   3        637.19        559.14        45.30 o                         
  -2  -9   3        517.86        564.17        48.58 o                         
  -1  -9   3          0.88          0.92        22.66 o                         
   0  -9   3          6.23         13.73        15.55 o                         
   1  -9   3        240.69        271.01        20.74 o                         
   2  -9   3        373.92        345.77        52.25 o                         
   3  -9   3        558.16        580.34        30.44 o                         
   4  -9   3         80.30         75.06        19.11 o                         
   5  -9   3        144.87        142.12        23.17 o                         
   6  -9   3        260.60        271.92        29.12 o                         
   7  -9   3          3.23         25.36        24.17 o                         
   8  -9   3        414.88        336.95        59.61 o                         
  -4  -8   3          3.91         38.44        45.95 o                         
  -3  -8   3          1.24        -16.28        16.94 o                         
  -2  -8   3        540.38        611.79        47.20 o                         
  -1  -8   3        214.20        237.58        23.20 o                         
   0  -8   3       1031.61       1013.36        41.07 o                         
   1  -8   3          6.68          5.52        10.61 o                         
   2  -8   3        192.71        174.15        12.92 o                         
   3  -8   3       1115.76       1048.71        29.09 o                         
   4  -8   3        234.69        230.60        27.56 o                         
   5  -8   3        836.83        808.11        30.30 o                         
   6  -8   3         89.66        117.35        14.81 o                         
   7  -8   3        202.79        203.80        29.20 o                         
  -5  -7   3        470.50        494.40        84.29 o                         
  -4  -7   3        130.27        149.47        20.21 o                         
  -3  -7   3        125.66        122.16        18.05 o                         
  -2  -7   3        101.61         79.20        16.07 o                         
  -1  -7   3         20.93         41.08        11.66 o                         
   0  -7   3       2829.95       2726.65        94.24 o                         
   1  -7   3         13.38         21.50        10.02 o                         
   2  -7   3       1589.50       1565.03        40.73 o                         
   3  -7   3         25.59         19.96         6.72 o                         
   4  -7   3         74.92         98.51        12.58 o                         
   5  -7   3        770.16        820.74        30.04 o                         
   6  -7   3        228.64        276.66        22.49 o                         
   7  -7   3        724.14        647.16        55.37 o                         
  -5  -6   3        279.35        243.89        28.58 o                         
  -4  -6   3         85.82        108.20        18.77 o                         
  -3  -6   3        929.56        991.44        48.73 o                         
  -2  -6   3        694.62        635.52        27.27 o                         
  -1  -6   3        299.56        283.75        15.23 o                         
   0  -6   3        416.47        450.00        17.55 o                         
   1  -6   3          4.11         10.75         6.99 o                         
   2  -6   3       2446.87       2391.01        56.45 o                         
   3  -6   3       1125.88       1063.05        33.48 o                         
   4  -6   3        541.36        548.90        26.89 o                         
   5  -6   3         98.22        104.13        10.10 o                         
   6  -6   3         16.97         27.69         8.77 o                         
   7  -6   3        745.52        736.86        29.15 o                         
   8  -6   3        169.09        222.72        29.19 o                         
  -6  -5   3        625.18        560.78        59.45 o                         
  -5  -5   3          1.70          5.57        14.84 o                         
  -4  -5   3         94.15        105.92        14.36 o                         
  -3  -5   3        878.22        853.49        33.32 o                         
  -2  -5   3        147.53        146.49         9.80 o                         
  -1  -5   3       1442.67       1398.11        43.01 o                         
   0  -5   3        741.59        747.59        22.27 o                         
   1  -5   3        558.27        598.57        21.33 o                         
   2  -5   3       1015.27       1012.96        26.59 o                         
   3  -5   3          7.50         -1.60         5.55 o                         
   4  -5   3       1560.30       1560.31        43.32 o                         
   5  -5   3        467.50        450.81        17.15 o                         
   6  -5   3        714.29        733.56        20.16 o                         
   7  -5   3          8.76         16.11        10.91 o                         
   8  -5   3         17.13         28.99        19.19 o                         
  -6  -4   3        739.40        759.32        39.33 o                         
  -5  -4   3        183.18        185.16        16.95 o                         
  -4  -4   3       1575.22       1531.27        44.69 o                         
  -3  -4   3          1.33          6.78         4.78 o                         
  -2  -4   3        208.56        224.97        13.04 o                         
  -1  -4   3       2061.81       2101.40        54.59 o                         
   0  -4   3       1885.16       1859.07        41.04 o                         
   1  -4   3        972.53        881.92        30.80 o                         
   2  -4   3        511.51        514.60        19.24 o                         
   3  -4   3        527.83        553.29        17.31 o                         
   4  -4   3        840.19        873.97        20.41 o                         
   5  -4   3        434.25        441.64        15.44 o                         
   6  -4   3        619.70        617.26        20.55 o                         
   7  -4   3        354.67        338.23        19.17 o                         
   8  -4   3         84.08         72.26        33.54 o                         
  -7  -3   3        152.97        179.45        26.81 o                         
  -6  -3   3         16.95         29.03        11.99 o                         
  -5  -3   3         14.75         10.59         5.53 o                         
  -4  -3   3       2530.83       2449.42        53.06 o                         
  -3  -3   3        160.60        155.83         8.96 o                         
  -2  -3   3       2277.14       2299.37        48.95 o                         
  -1  -3   3         52.63         49.37         5.29 o                         
   0  -3   3         38.14         44.65         5.02 o                         
   1  -3   3       1697.76       1694.41        39.37 o                         
   2  -3   3        456.71        434.64        12.95 o                         
   3  -3   3       5108.06       5205.57       120.13 o                         
   4  -3   3          4.30          1.11         4.80 o                         
   5  -3   3        370.16        389.99        14.42 o                         
   6  -3   3        380.03        389.60        19.38 o                         
   7  -3   3        171.07        178.46        17.97 o                         
   8  -3   3        635.09        635.97        42.15 o                         
  -7  -2   3        432.90        480.28        30.65 o                         
  -6  -2   3       1012.28        983.52        26.97 o                         
  -5  -2   3         44.55         34.89         6.43 o                         
  -4  -2   3         58.04         60.08         6.54 o                         
  -3  -2   3        526.51        535.14        15.93 o                         
  -2  -2   3       2360.64       2154.53        44.89 o                         
  -1  -2   3       1958.25       1910.91        47.06 o                         
   0  -2   3       2427.65       2435.13        59.74 o                         
   1  -2   3        164.07        179.44         7.32 o                         
   2  -2   3        117.00        131.59         4.73 o                         
   3  -2   3       1367.62       1341.36        28.85 o                         
   4  -2   3        586.37        566.57        15.46 o                         
   5  -2   3        771.61        799.80        23.41 o                         
   6  -2   3        218.97        212.32        11.52 o                         
   7  -2   3          6.41          6.91        12.15 o                         
   8  -2   3        183.86        212.34        24.71 o                         
  -8  -1   3         34.24         72.33        28.82 o                         
  -7  -1   3        180.84        181.19        16.93 o                         
  -6  -1   3        523.82        547.36        18.41 o                         
  -5  -1   3       1162.19       1144.46        33.76 o                         
  -4  -1   3        640.74        628.75        16.62 o                         
  -3  -1   3       1904.58       1837.20        41.77 o                         
  -2  -1   3        695.89        672.90        23.45 o                         
  -1  -1   3        654.21        628.02        27.05 o                         
   0  -1   3       6580.68       6644.20       171.11 o                         
   1  -1   3       1143.94       1107.79        20.09 o                         
   2  -1   3       1302.81       1278.91        26.47 o                         
   3  -1   3        205.34        254.27         9.24 o                         
   4  -1   3        291.29        317.14        10.55 o                         
   5  -1   3       1334.05       1294.79        35.63 o                         
   6  -1   3        218.75        208.17        13.30 o                         
   7  -1   3        726.44        737.39        35.91 o                         
   8  -1   3          0.83         -7.45        29.04 o                         
  -8   0   3        727.91        722.25        44.42 o                         
  -7   0   3         47.85         35.08         9.44 o                         
  -6   0   3        151.82        168.18        10.02 o                         
  -5   0   3        775.12        715.79        20.06 o                         
  -4   0   3       1841.22       1795.56        41.98 o                         
  -3   0   3       2732.91       2593.93        56.65 o                         
  -2   0   3         36.57         28.86         3.24 o                         
  -1   0   3        190.28        162.94         8.28 o                         
   0   0   3         22.55         32.07         2.65 o                         
   1   0   3       1373.38       1421.61        28.91 o                         
   2   0   3       2393.73       2273.06        42.42 o                         
   3   0   3        622.19        616.54        18.24 o                         
   4   0   3        640.60        639.73        15.50 o                         
   5   0   3         42.92         42.65         7.13 o                         
   6   0   3          6.82         -1.77         9.44 o                         
   7   0   3        410.49        360.92        28.48 o                         
  -9   1   3          2.63         27.23        41.50 o                         
  -8   1   3        856.62        847.68        48.07 o                         
  -7   1   3        195.89        237.47        14.07 o                         
  -6   1   3       3046.19       2937.73        67.50 o                         
  -5   1   3         19.33         30.17         5.85 o                         
  -4   1   3         11.15         11.32         3.67 o                         
  -3   1   3       1139.30       1047.49        33.58 o                         
  -2   1   3        444.50        453.68        13.15 o                         
  -1   1   3      16410.23      16925.35       322.70 o                         
   0   1   3         46.64         53.44         3.56 o                         
   1   1   3        456.17        424.52        11.76 o                         
   2   1   3       1415.35       1399.72        34.17 o                         
   3   1   3         67.82         73.07         7.61 o                         
   4   1   3       3184.00       3246.68        64.80 o                         
   5   1   3          8.76         13.36         6.84 o                         
   6   1   3        303.10        261.89        21.10 o                         
   7   1   3         12.11        -25.58        25.58 o                         
  -9   2   3        246.41        255.39        59.19 o                         
  -8   2   3        102.30         89.47        16.50 o                         
  -7   2   3        217.78        240.86        18.59 o                         
  -6   2   3       1141.18       1171.21        28.38 o                         
  -5   2   3        283.87        257.79        10.68 o                         
  -4   2   3       3084.82       3083.05        70.46 o                         
  -3   2   3         15.43         14.73         2.62 o                         
  -2   2   3          3.42          4.48         2.21 o                         
  -1   2   3       3211.87       3301.68        52.94 o                         
   0   2   3        321.82        324.74        11.35 o                         
   1   2   3       3510.91       3561.02        73.20 o                         
   2   2   3         95.45         89.70         7.24 o                         
   3   2   3        243.44        242.21        11.94 o                         
   4   2   3        590.12        588.25        18.09 o                         
   5   2   3         36.51         38.34        12.66 o                         
   6   2   3       1182.89       1160.64        65.66 o                         
 -10   3   3        142.59        128.33        55.59 o                         
  -9   3   3        964.01        855.30        95.03 o                         
  -8   3   3         77.42        103.56        17.08 o                         
  -7   3   3        657.22        659.24        22.02 o                         
  -6   3   3        141.24        162.33        11.26 o                         
  -5   3   3        454.68        476.04        18.95 o                         
  -4   3   3       4567.66       4604.45       121.09 o                         
  -3   3   3        401.83        407.13        13.16 o                         
  -2   3   3       2466.41       2568.88        44.69 o                         
  -1   3   3        109.29        136.87         6.56 o                         
   0   3   3          3.91          6.28         4.16 o                         
   1   3   3       3207.99       3175.90        63.09 o                         
   2   3   3        208.27        164.01        13.04 o                         
   3   3   3       1604.44       1617.14        50.57 o                         
   4   3   3         13.85         16.95         8.29 o                         
   5   3   3          2.01          6.74        16.26 o                         
   6   3   3        303.88        261.54        46.89 o                         
 -10   4   3        119.70         68.02        34.19 o                         
  -9   4   3        229.99        192.03        46.72 o                         
  -8   4   3        304.08        343.65        21.43 o                         
  -7   4   3       1467.34       1447.59        48.20 o                         
  -6   4   3        116.72        107.68         8.26 o                         
  -5   4   3        975.01        977.00        27.08 o                         
  -4   4   3        741.07        770.56        20.28 o                         
  -3   4   3         67.06         61.79         3.76 o                         
  -2   4   3       3533.13       3526.88        63.29 o                         
  -1   4   3        358.77        344.17        10.44 o                         
   0   4   3       2453.42       2510.75        82.13 o                         
   1   4   3        135.85        135.50         8.15 o                         
   2   4   3         65.05         78.95         8.63 o                         
   3   4   3        609.42        598.13        21.60 o                         
   4   4   3        606.29        633.61        28.28 o                         
   5   4   3        205.50        244.27        32.10 o                         
 -10   5   3        616.43        668.52        89.94 o                         
  -9   5   3         11.81         10.07        21.89 o                         
  -8   5   3          6.99        -12.91        13.36 o                         
  -7   5   3       1539.00       1447.53        47.40 o                         
  -6   5   3         38.72         32.94         7.66 o                         
  -5   5   3       3941.36       3855.55        98.49 o                         
  -4   5   3          9.62         11.46         3.95 o                         
  -3   5   3        623.99        619.48        16.05 o                         
  -2   5   3        966.89        941.48        21.59 o                         
  -1   5   3        308.10        315.54        10.01 o                         
   0   5   3       2316.88       2249.88        61.32 o                         
   1   5   3         98.91         89.91         7.22 o                         
   2   5   3        500.70        451.51        31.55 o                         
   3   5   3         44.01         51.19        12.98 o                         
   4   5   3         30.54          8.00        16.17 o                         
   5   5   3        273.77        315.28        61.05 o                         
  -9   6   3        140.98        148.12        26.20 o                         
  -8   6   3        891.37        928.74        40.74 o                         
  -7   6   3         11.76         20.74         8.17 o                         
  -6   6   3        208.72        204.64        12.18 o                         
  -5   6   3       1441.79       1423.29        30.80 o                         
  -4   6   3        841.90        875.77        26.64 o                         
  -3   6   3       1405.14       1358.46        34.73 o                         
  -2   6   3        364.70        357.98        12.71 o                         
  -1   6   3        260.59        250.39        10.46 o                         
   0   6   3        824.55        870.69        26.49 o                         
   1   6   3         82.06         77.23         7.71 o                         
   2   6   3       1432.73       1488.88        52.37 o                         
   3   6   3         35.00         34.85        15.98 o                         
   4   6   3        260.75        291.54        70.00 o                         
  -9   7   3         24.32         15.51        25.97 o                         
  -8   7   3        794.39        814.80        36.60 o                         
  -7   7   3        621.85        627.90        31.85 o                         
  -6   7   3        290.08        275.12        13.52 o                         
  -5   7   3          0.18         -2.55        11.88 o                         
  -4   7   3          6.52         -0.82         7.90 o                         
  -3   7   3        969.17        972.88        30.48 o                         
  -2   7   3        536.83        531.87        16.94 o                         
  -1   7   3        611.09        617.26        19.18 o                         
   0   7   3         99.32        106.62        10.40 o                         
   1   7   3         58.75         66.74        17.83 o                         
   2   7   3        277.72        308.08        27.09 o                         
   3   7   3        110.68         90.21        34.04 o                         
  -8   8   3        163.59        157.48        37.30 o                         
  -7   8   3        114.72        107.18        18.71 o                         
  -6   8   3        910.36        867.22        43.75 o                         
  -5   8   3        548.73        621.25        28.99 o                         
  -4   8   3        840.70        861.03        30.02 o                         
  -3   8   3        144.01        131.80        12.65 o                         
  -2   8   3          2.36         11.19         7.42 o                         
  -1   8   3        507.74        503.88        21.86 o                         
   0   8   3        872.83        895.63        40.99 o                         
   1   8   3        146.36        178.86        26.40 o                         
   2   8   3          1.38        -16.87        31.16 o                         
  -8   9   3        120.47        136.12        32.32 o                         
  -7   9   3         47.42         33.80        19.86 o                         
  -6   9   3        133.19        142.48        32.25 o                         
  -5   9   3         72.05         64.83        25.26 o                         
  -4   9   3        820.85        877.07        56.63 o                         
  -3   9   3        206.60        171.30        17.77 o                         
  -2   9   3        378.64        368.26        48.92 o                         
  -1   9   3         42.48         41.63        15.84 o                         
   0   9   3         23.42         36.59        16.39 o                         
  -7  10   3        482.93        392.96        47.23 o                         
  -6  10   3         81.49        106.08        55.54 o                         
  -5  10   3        126.19        197.20        37.59 o                         
  -4  10   3        572.94        650.83        78.04 o                         
  -3  10   3         26.85         48.33        19.52 o                         
  -2  10   3        702.36        688.55        47.00 o                         
  -1  10   3         26.62         25.84        25.55 o                         
  -6  11   3        161.34         70.30        35.40 o                         
   1 -11   4        325.34        317.64        48.79 o                         
   2 -11   4          2.97         15.70        29.60 o                         
   4 -11   4        539.50        433.17        76.56 o                         
   0 -10   4          3.93          4.04        30.86 o                         
   1 -10   4        665.86        587.92        46.57 o                         
   2 -10   4         29.74         36.47        19.44 o                         
   3 -10   4        344.34        316.46        43.22 o                         
   4 -10   4          2.29         16.65        29.77 o                         
   5 -10   4          0.14          3.87        31.14 o                         
  -2  -9   4        523.18        535.83        52.91 o                         
  -1  -9   4         58.47         34.22        18.61 o                         
   0  -9   4        367.72        287.80        48.94 o                         
   1  -9   4        465.83        425.80        30.97 o                         
   2  -9   4          8.60         -1.07        15.60 o                         
   3  -9   4        744.64        812.62        44.20 o                         
   4  -9   4        255.89        219.05        25.25 o                         
   5  -9   4        215.11        224.93        26.43 o                         
   6  -9   4         22.13         35.99        22.08 o                         
  -4  -8   4          0.67         11.93        41.73 o                         
  -3  -8   4         30.38         17.12        20.64 o                         
  -2  -8   4        207.60        178.24        29.31 o                         
  -1  -8   4        205.99        218.08        30.27 o                         
   0  -8   4        714.14        698.04        47.96 o                         
   1  -8   4         55.15         80.92        11.31 o                         
   2  -8   4        459.13        444.48        19.81 o                         
   3  -8   4        163.59        171.69        13.83 o                         
   4  -8   4        194.61        193.01        16.10 o                         
   5  -8   4        657.72        705.72        31.05 o                         
   6  -8   4        164.00        174.04        24.11 o                         
   7  -8   4        263.97        330.61        45.72 o                         
  -4  -7   4        101.34        137.68        21.04 o                         
  -3  -7   4        709.59        745.52        41.25 o                         
  -2  -7   4         71.71         54.89        14.47 o                         
  -1  -7   4        117.31        109.46        12.64 o                         
   0  -7   4        927.16        920.60        42.75 o                         
   1  -7   4        335.79        300.75        17.18 o                         
   2  -7   4       1678.01       1576.06        37.62 o                         
   3  -7   4         51.35         42.48         9.30 o                         
   4  -7   4        450.28        470.71        19.51 o                         
   5  -7   4        425.32        410.41        22.76 o                         
   6  -7   4         91.61        102.50        16.58 o                         
   7  -7   4        486.96        441.12        34.44 o                         
  -5  -6   4         52.67         40.63        19.06 o                         
  -4  -6   4          3.80          4.50        12.85 o                         
  -3  -6   4        777.53        786.43        37.38 o                         
  -2  -6   4        507.71        474.09        20.90 o                         
  -1  -6   4        847.41        885.12        29.77 o                         
   0  -6   4         61.54         72.90        12.34 o                         
   1  -6   4        116.40        109.24        10.05 o                         
   2  -6   4        421.26        448.81        20.60 o                         
   3  -6   4        574.98        600.63        21.07 o                         
   4  -6   4       1910.61       1935.66        50.82 o                         
   5  -6   4          3.05          3.89        10.92 o                         
   6  -6   4         82.11         93.83        17.46 o                         
   7  -6   4        166.09        176.22        18.79 o                         
  -6  -5   4        253.86        270.82        47.00 o                         
  -5  -5   4        213.00        226.47        19.29 o                         
  -4  -5   4        417.89        442.74        21.55 o                         
  -3  -5   4        462.64        475.84        19.99 o                         
  -2  -5   4        231.02        256.86        14.25 o                         
  -1  -5   4        702.80        683.36        26.12 o                         
   0  -5   4       1085.69       1035.62        28.91 o                         
   1  -5   4        963.28        986.75        30.78 o                         
   2  -5   4         98.49         97.46         6.90 o                         
   3  -5   4          4.45         15.35         5.59 o                         
   4  -5   4        835.96        851.21        30.54 o                         
   5  -5   4        367.80        344.26        17.75 o                         
   6  -5   4        629.31        622.51        23.93 o                         
   7  -5   4         20.63         22.68        13.76 o                         
   8  -5   4         12.32         28.46        23.32 o                         
  -6  -4   4         95.49        131.91        22.92 o                         
  -5  -4   4        772.62        802.14        41.03 o                         
  -4  -4   4        737.23        752.86        21.12 o                         
  -3  -4   4        263.06        257.52        12.20 o                         
  -2  -4   4       1013.49        981.41        29.94 o                         
  -1  -4   4        525.72        530.51        18.82 o                         
   0  -4   4        454.87        477.95        18.57 o                         
   1  -4   4       2342.66       2322.97        54.54 o                         
   2  -4   4       1017.40       1057.60        25.97 o                         
   3  -4   4        686.73        660.45        18.49 o                         
   4  -4   4          0.55          5.00         4.80 o                         
   5  -4   4        502.93        457.24        14.76 o                         
   6  -4   4        240.76        264.26        14.44 o                         
   7  -4   4        376.76        372.67        26.41 o                         
   8  -4   4        345.01        424.90       101.54 o                         
  -7  -3   4        386.07        399.89        81.12 o                         
  -6  -3   4         11.62          9.01        11.21 o                         
  -5  -3   4         44.89         45.02         7.02 o                         
  -4  -3   4        764.07        751.36        21.69 o                         
  -3  -3   4        362.02        343.36        12.05 o                         
  -2  -3   4       3192.24       3200.25        71.66 o                         
  -1  -3   4          5.75          3.67         4.63 o                         
   0  -3   4       1230.49       1335.68        36.86 o                         
   1  -3   4        784.93        835.19        20.88 o                         
   2  -3   4        539.38        519.53        13.16 o                         
   3  -3   4       1399.69       1308.42        27.85 o                         
   4  -3   4        358.09        348.83        11.50 o                         
   5  -3   4        893.70        934.97        26.00 o                         
   6  -3   4         96.97         78.29        11.23 o                         
   7  -3   4          7.24          9.64        18.11 o                         
   8  -3   4        440.26        530.74        84.16 o                         
  -7  -2   4        770.89        815.53        47.58 o                         
  -6  -2   4        312.19        310.86        13.30 o                         
  -5  -2   4       1137.09       1105.28        27.55 o                         
  -4  -2   4        174.40        173.71         9.00 o                         
  -3  -2   4        139.30        170.06        13.09 o                         
  -2  -2   4       1721.92       1642.77        46.17 o                         
  -1  -2   4       1174.60       1144.77        40.13 o                         
   0  -2   4       3725.79       3639.80        97.78 o                         
   1  -2   4         25.14         25.39         3.83 o                         
   2  -2   4        246.41        240.46         8.71 o                         
   3  -2   4       1150.74       1173.52        23.55 o                         
   4  -2   4        118.81        116.44         7.16 o                         
   5  -2   4       2197.74       2091.96        54.61 o                         
   6  -2   4          6.80         21.94         8.92 o                         
   7  -2   4        164.68        168.29        18.61 o                         
   8  -2   4         21.07         37.74        30.70 o                         
  -8  -1   4        245.67        244.57        32.75 o                         
  -7  -1   4         92.97         88.23        13.53 o                         
  -6  -1   4         50.85         51.90         8.11 o                         
  -5  -1   4       1517.32       1506.09        34.32 o                         
  -4  -1   4        817.28        806.57        19.94 o                         
  -3  -1   4        762.54        707.56        19.79 o                         
  -2  -1   4         26.69         33.86         3.40 o                         
  -1  -1   4        241.95        260.14         8.90 o                         
   0  -1   4       2710.09       2639.61        63.85 o                         
   1  -1   4       1230.34       1292.84        25.30 o                         
   2  -1   4       2516.07       2398.48        40.62 o                         
   3  -1   4        156.88        135.09         6.75 o                         
   4  -1   4        226.10        230.54        10.09 o                         
   5  -1   4       1006.24        961.66        22.13 o                         
   6  -1   4         37.79         47.35        10.63 o                         
   7  -1   4        654.25        636.10        64.97 o                         
  -8   0   4       1383.83       1343.55        74.05 o                         
  -7   0   4         63.38         64.11        11.05 o                         
  -6   0   4        404.29        400.95        14.54 o                         
  -5   0   4        598.80        602.06        22.64 o                         
  -4   0   4         78.16         60.30         5.17 o                         
  -3   0   4       4793.79       4902.85       129.34 o                         
  -2   0   4        550.62        527.97        25.35 o                         
  -1   0   4       1907.71       1881.42        42.39 o                         
   0   0   4         63.71         64.31         4.79 o                         
   1   0   4         80.30         85.18         4.92 o                         
   2   0   4       2733.79       2779.29        53.05 o                         
   3   0   4        264.86        255.01         9.26 o                         
   4   0   4        894.10        877.09        21.60 o                         
   5   0   4         21.67         25.29         8.34 o                         
   6   0   4         70.87         97.15        16.06 o                         
   7   0   4        405.29        390.62        47.42 o                         
  -9   1   4         29.68         52.08        45.88 o                         
  -8   1   4        439.97        411.49        30.73 o                         
  -7   1   4         99.01        119.58        13.20 o                         
  -6   1   4       2092.29       2134.82        52.38 o                         
  -5   1   4        253.58        248.62        10.70 o                         
  -4   1   4       1110.13       1150.40        39.28 o                         
  -3   1   4       1433.55       1469.17        38.40 o                         
  -2   1   4         29.71         16.84         2.28 o                         
  -1   1   4       8604.62       8635.70       181.98 o                         
   0   1   4        161.19        138.65         6.22 o                         
   1   1   4       2319.99       2398.04        47.82 o                         
   2   1   4        308.85        360.81        14.50 o                         
   3   1   4          2.64         -3.64         5.20 o                         
   4   1   4       1339.20       1313.55        41.81 o                         
   5   1   4        675.86        625.73        27.56 o                         
   6   1   4        182.29        201.00        25.00 o                         
   7   1   4          4.46        -23.80        33.28 o                         
 -10   2   4         32.55         49.03        51.41 o                         
  -9   2   4        439.82        557.10        77.65 o                         
  -8   2   4         90.02         85.74        17.78 o                         
  -7   2   4         24.96         26.11        10.54 o                         
  -6   2   4       1743.46       1803.95        45.47 o                         
  -5   2   4         45.18         31.99         5.96 o                         
  -4   2   4       5312.41       5304.65       122.21 o                         
  -3   2   4         30.49         47.95         3.62 o                         
  -2   2   4        586.36        592.84        13.20 o                         
  -1   2   4       2514.50       2616.34        47.75 o                         
   0   2   4        228.86        292.74         9.97 o                         
   1   2   4       4923.00       5025.97       101.63 o                         
   2   2   4        268.28        254.98        11.00 o                         
   3   2   4        299.62        327.84        16.82 o                         
   4   2   4         75.72         86.86        10.36 o                         
   5   2   4          7.10          8.51        18.49 o                         
   6   2   4        496.57        503.01        55.39 o                         
 -10   3   4         22.45         -8.46        46.36 o                         
  -9   3   4        651.64        610.83        79.81 o                         
  -8   3   4        349.12        375.88        27.67 o                         
  -7   3   4       1215.69       1192.40        46.10 o                         
  -6   3   4          8.05          8.28         7.20 o                         
  -5   3   4         32.67         34.27         4.27 o                         
  -4   3   4       2420.54       2392.34        50.35 o                         
  -3   3   4       1139.73       1103.82        24.44 o                         
  -2   3   4       1418.10       1418.68        25.43 o                         
  -1   3   4       1502.37       1621.02        30.21 o                         
   0   3   4         32.77         34.66         5.46 o                         
   1   3   4       1668.87       1702.68        42.96 o                         
   2   3   4        139.79        155.18         9.78 o                         
   3   3   4       1192.49       1148.94        46.31 o                         
   4   3   4        193.24        196.92        18.28 o                         
   5   3   4        140.73        110.55        21.34 o                         
  -9   4   4        244.03        266.06        42.42 o                         
  -8   4   4          9.72         26.54        12.94 o                         
  -7   4   4       2019.77       1983.55        59.04 o                         
  -6   4   4        122.03        115.32         8.39 o                         
  -5   4   4       1108.90       1050.82        26.62 o                         
  -4   4   4         27.59         26.12         4.95 o                         
  -3   4   4         83.39         93.13         5.75 o                         
  -2   4   4       1672.20       1639.21        32.79 o                         
  -1   4   4        729.97        714.53        17.43 o                         
   0   4   4       1181.08       1161.72        29.18 o                         
   1   4   4         48.51         65.61         7.55 o                         
   2   4   4        223.35        224.14        11.90 o                         
   3   4   4        636.91        594.75        30.72 o                         
   4   4   4        137.01        131.13        18.80 o                         
   5   4   4        348.68        368.01        52.88 o                         
  -9   5   4         94.69        123.78        24.76 o                         
  -8   5   4        252.20        235.68        16.27 o                         
  -7   5   4        158.15        155.89         8.93 o                         
  -6   5   4        341.94        369.03        14.48 o                         
  -5   5   4       2467.45       2604.56        57.26 o                         
  -4   5   4        530.47        529.88        15.24 o                         
  -3   5   4       1123.74       1124.19        23.86 o                         
  -2   5   4        211.04        215.22         9.51 o                         
  -1   5   4        113.45        120.28         7.27 o                         
   0   5   4        784.27        770.54        21.90 o                         
   1   5   4        952.57        962.06        33.52 o                         
   2   5   4        439.47        420.88        18.29 o                         
   3   5   4          1.57          2.76        14.28 o                         
   4   5   4          0.21        -21.18        21.18 o                         
  -9   6   4        100.71         84.19        23.54 o                         
  -8   6   4       1006.41       1076.97        48.49 o                         
  -7   6   4        149.37        161.03        11.83 o                         
  -6   6   4        132.18        138.38         9.94 o                         
  -5   6   4        473.66        478.08        14.37 o                         
  -4   6   4         29.52         25.36         5.69 o                         
  -3   6   4       2589.98       2547.98        57.89 o                         
  -2   6   4        122.37        137.02         9.49 o                         
  -1   6   4        928.06        929.38        25.12 o                         
   0   6   4         28.56         34.40         7.46 o                         
   1   6   4        137.85        138.30        13.70 o                         
   2   6   4        646.08        665.52        37.53 o                         
   3   6   4         48.98         32.75        27.25 o                         
  -9   7   4         14.68         46.77        23.48 o                         
  -8   7   4        290.06        299.51        34.14 o                         
  -7   7   4       1056.44       1035.98        33.86 o                         
  -6   7   4        367.56        384.36        13.48 o                         
  -5   7   4        213.40        244.17        16.06 o                         
  -4   7   4         95.36         86.77        10.88 o                         
  -3   7   4        590.38        599.08        22.37 o                         
  -2   7   4        376.39        402.14        15.98 o                         
  -1   7   4        999.10        965.51        38.78 o                         
   0   7   4         87.26         98.18        15.12 o                         
   1   7   4        109.32        125.01        17.42 o                         
   2   7   4          2.68          8.16        24.86 o                         
  -8   8   4          6.81         45.73        31.49 o                         
  -7   8   4         11.38         12.30        19.77 o                         
  -6   8   4        527.22        541.18        34.21 o                         
  -5   8   4        551.90        606.25        30.76 o                         
  -4   8   4       1196.28       1251.50        38.12 o                         
  -3   8   4          3.12          5.10        10.49 o                         
  -2   8   4         62.51         73.14        10.77 o                         
  -1   8   4        213.67        221.02        17.15 o                         
   0   8   4        221.79        245.19        21.64 o                         
   1   8   4        632.16        592.30        43.20 o                         
   2   8   4         40.76         17.45        28.78 o                         
  -8   9   4         65.00         90.43        37.53 o                         
  -7   9   4        745.50        764.12        69.71 o                         
  -6   9   4        167.47        219.24        60.27 o                         
  -5   9   4         87.52        130.12        41.12 o                         
  -4   9   4        142.02        152.04        18.20 o                         
  -3   9   4        457.78        459.89        57.72 o                         
  -2   9   4        500.76        539.96        36.69 o                         
  -1   9   4          2.38         -0.51        15.59 o                         
   0   9   4         19.01          6.43        28.58 o                         
  -6  10   4         34.17         29.28        40.34 o                         
  -5  10   4        577.49        697.94        81.46 o                         
  -4  10   4         53.77         60.46        46.34 o                         
  -3  10   4         26.71         29.33        21.77 o                         
  -2  10   4        694.28        720.87        60.17 o                         
  -1  10   4          5.52          9.33        26.80 o                         
  -1 -10   5          2.86          8.44        35.59 o                         
   0 -10   5          1.56         15.41        31.01 o                         
   1 -10   5        352.89        364.12        46.17 o                         
   2 -10   5         51.32         19.34        41.33 o                         
   3 -10   5        403.18        436.73        72.19 o                         
   4 -10   5          4.30         17.40        24.54 o                         
   5 -10   5         93.48         74.55        32.39 o                         
  -2  -9   5        464.19        463.83        43.84 o                         
  -1  -9   5        143.47        152.07        22.58 o                         
   0  -9   5        306.75        315.09        26.55 o                         
   1  -9   5         10.85         -0.85        14.76 o                         
   2  -9   5          7.06          8.68        15.05 o                         
   3  -9   5        514.30        475.98        35.62 o                         
   4  -9   5        162.69        190.04        21.12 o                         
   5  -9   5        504.80        531.58        44.45 o                         
   6  -9   5          5.12          3.62        30.32 o                         
  -3  -8   5        228.18        228.97        27.74 o                         
  -2  -8   5        134.88        155.21        22.53 o                         
  -1  -8   5         95.45        131.71        22.45 o                         
   0  -8   5        312.01        299.01        21.41 o                         
   1  -8   5        468.94        458.78        20.57 o                         
   2  -8   5        174.60        180.73        15.82 o                         
   3  -8   5          1.79         -0.78        13.97 o                         
   4  -8   5          1.08         11.42        13.86 o                         
   5  -8   5        410.85        442.22        60.49 o                         
   6  -8   5        156.13        128.81        53.98 o                         
  -4  -7   5        181.27        160.37        24.83 o                         
  -3  -7   5        892.47        886.96        55.91 o                         
  -2  -7   5         27.38         53.41        12.12 o                         
  -1  -7   5        200.95        227.40        17.37 o                         
   0  -7   5        213.63        220.23        15.70 o                         
   1  -7   5        148.73        168.10        11.95 o                         
   2  -7   5       1579.60       1517.26        37.66 o                         
   3  -7   5         56.84         66.03        10.44 o                         
   4  -7   5        456.84        478.36        21.79 o                         
   5  -7   5         12.15         11.50        19.29 o                         
   6  -7   5        147.24        188.43        30.12 o                         
   7  -7   5        286.96        298.38        45.17 o                         
  -5  -6   5         30.53         -0.57        24.20 o                         
  -4  -6   5         13.03         10.10        14.67 o                         
  -3  -6   5        265.14        265.34        17.32 o                         
  -2  -6   5        124.26        120.03        16.96 o                         
  -1  -6   5       1715.13       1625.75        47.23 o                         
   0  -6   5         10.67         13.69         7.75 o                         
   1  -6   5        276.60        282.07        12.81 o                         
   2  -6   5        172.89        172.09         9.94 o                         
   3  -6   5        286.61        308.70        14.86 o                         
   4  -6   5       1177.74       1207.20        33.45 o                         
   5  -6   5        186.88        173.34        17.51 o                         
   6  -6   5        165.43        181.23        20.85 o                         
   7  -6   5         11.82          7.52        18.85 o                         
  -6  -5   5        393.09        420.30        53.20 o                         
  -5  -5   5        224.74        226.40        20.20 o                         
  -4  -5   5        502.42        522.81        23.68 o                         
  -3  -5   5         29.76         14.17         9.47 o                         
  -2  -5   5        143.52        142.69        11.65 o                         
  -1  -5   5        702.89        682.70        24.18 o                         
   0  -5   5        565.66        540.72        18.83 o                         
   1  -5   5       1652.53       1641.91        42.10 o                         
   2  -5   5        100.91         98.51         7.12 o                         
   3  -5   5         29.70         25.87         6.43 o                         
   4  -5   5        218.25        216.10        18.77 o                         
   5  -5   5         41.28         33.39         6.78 o                         
   6  -5   5       1170.53       1214.23        46.36 o                         
   7  -5   5         24.63         12.41        17.91 o                         
  -6  -4   5        117.49        119.47        33.57 o                         
  -5  -4   5         74.13         49.09        10.22 o                         
  -4  -4   5        712.99        736.12        22.00 o                         
  -3  -4   5        500.89        526.32        24.61 o                         
  -2  -4   5       1097.82       1109.73        39.29 o                         
  -1  -4   5          1.05         12.01         7.10 o                         
   0  -4   5         28.07         34.06         5.47 o                         
   1  -4   5       1429.85       1427.15        35.43 o                         
   2  -4   5        380.29        401.89        13.53 o                         
   3  -4   5       1728.59       1802.55        47.94 o                         
   4  -4   5        106.14        113.88         7.57 o                         
   5  -4   5         37.81         35.68         7.63 o                         
   6  -4   5        667.29        606.33        34.27 o                         
   7  -4   5         80.89        128.44        25.92 o                         
  -7  -3   5        841.20        961.13        79.88 o                         
  -6  -3   5          7.97         11.14        12.32 o                         
  -5  -3   5        373.96        363.47        12.92 o                         
  -4  -3   5        353.45        346.65        13.66 o                         
  -3  -3   5        342.78        339.76        13.41 o                         
  -2  -3   5       2805.05       2844.36        79.76 o                         
  -1  -3   5         16.07         16.07         4.90 o                         
   0  -3   5       1466.41       1444.07        34.86 o                         
   1  -3   5          0.52          5.36         4.19 o                         
   2  -3   5         92.47        106.02         6.08 o                         
   3  -3   5       1579.37       1626.38        32.13 o                         
   4  -3   5        123.49        137.39         8.60 o                         
   5  -3   5        833.42        841.14        23.64 o                         
   6  -3   5          0.52          9.35        10.49 o                         
   7  -3   5         23.06         39.32        20.19 o                         
  -8  -2   5         43.57         80.53        47.98 o                         
  -7  -2   5        438.29        512.51        42.13 o                         
  -6  -2   5        175.07        208.54        10.73 o                         
  -5  -2   5       2011.64       1988.97        45.73 o                         
  -4  -2   5         37.21         37.46         6.15 o                         
  -3  -2   5        759.27        750.70        24.71 o                         
  -2  -2   5        850.88        840.94        26.23 o                         
  -1  -2   5         72.77         72.11         6.25 o                         
   0  -2   5       6130.51       6193.19       145.45 o                         
   1  -2   5        111.05        101.84         6.82 o                         
   2  -2   5       1741.22       1752.36        38.00 o                         
   3  -2   5        793.95        783.02        22.21 o                         
   4  -2   5         10.29         11.59         5.53 o                         
   5  -2   5       1385.96       1398.93        37.72 o                         
   6  -2   5        108.52        129.57        12.24 o                         
   7  -2   5        489.41        477.84        47.83 o                         
  -8  -1   5        263.07        242.84        33.25 o                         
  -7  -1   5         25.01         31.06        15.20 o                         
  -6  -1   5         66.48         59.08         7.60 o                         
  -5  -1   5        714.03        720.72        18.43 o                         
  -4  -1   5        394.07        394.65        12.24 o                         
  -3  -1   5       2544.95       2484.55        60.45 o                         
  -2  -1   5        114.86        117.92         5.54 o                         
  -1  -1   5        402.17        430.28        25.11 o                         
   0  -1   5       1994.66       1966.46        50.38 o                         
   1  -1   5         14.03          8.36         2.61 o                         
   2  -1   5       2171.07       2301.88        45.02 o                         
   3  -1   5        405.69        406.58        11.44 o                         
   4  -1   5        351.89        337.31        11.42 o                         
   5  -1   5         13.63         28.23         8.19 o                         
   6  -1   5        110.09        131.34        13.77 o                         
   7  -1   5        449.47        527.03        53.21 o                         
  -9   0   5         12.20        -23.93        47.56 o                         
  -8   0   5        655.31        623.03        47.75 o                         
  -7   0   5        372.91        384.24        20.58 o                         
  -6   0   5       1433.23       1358.54        54.56 o                         
  -5   0   5        192.11        192.93        12.59 o                         
  -4   0   5        241.72        271.30        10.49 o                         
  -3   0   5       4455.03       4438.56       135.01 o                         
  -2   0   5        906.33        862.87        24.08 o                         
  -1   0   5       1700.68       1670.84        36.43 o                         
   0   0   5          7.66         10.04         2.65 o                         
   1   0   5        584.91        613.74        15.86 o                         
   2   0   5       1524.53       1492.59        35.24 o                         
   3   0   5        740.21        746.73        26.90 o                         
   4   0   5        633.73        667.01        18.78 o                         
   5   0   5         83.45         83.18        15.41 o                         
   6   0   5        172.51        204.63        22.13 o                         
  -9   1   5        159.38        194.20        56.09 o                         
  -8   1   5        251.25        205.82        24.93 o                         
  -7   1   5          4.90          8.89         7.62 o                         
  -6   1   5       2499.57       2675.93        71.74 o                         
  -5   1   5        182.20        198.48        21.03 o                         
  -4   1   5       1143.92       1073.75        34.57 o                         
  -3   1   5          9.30          7.18         3.78 o                         
  -2   1   5         25.19         22.27         4.40 o                         
  -1   1   5        948.58        886.87        21.82 o                         
   0   1   5       2164.01       2118.73        38.37 o                         
   1   1   5       1900.46       1876.66        37.06 o                         
   2   1   5         25.45         28.90         5.97 o                         
   3   1   5        158.56        140.36         8.25 o                         
   4   1   5        331.43        325.88        18.51 o                         
   5   1   5        413.74        407.43        35.05 o                         
   6   1   5        293.10        345.76        44.70 o                         
  -9   2   5        892.26        985.67       104.05 o                         
  -8   2   5        107.18        102.15        31.47 o                         
  -7   2   5        312.51        336.26        26.92 o                         
  -6   2   5       1038.75        982.44        42.85 o                         
  -5   2   5         56.51         59.79         9.84 o                         
  -4   2   5       2731.22       2712.84        61.72 o                         
  -3   2   5        930.60        976.52        21.93 o                         
  -2   2   5       1757.86       1760.03        35.99 o                         
  -1   2   5       1496.31       1447.26        33.52 o                         
   0   2   5          3.09          5.76         4.05 o                         
   1   2   5       1588.13       1514.62        35.62 o                         
   2   2   5        240.95        248.19        11.48 o                         
   3   2   5       1374.16       1367.38        40.70 o                         
   4   2   5         85.73         74.12        15.68 o                         
   5   2   5         15.77        -21.77        21.77 o                         
   6   2   5        112.09        134.20        36.06 o                         
  -9   3   5        376.25        417.41        73.07 o                         
  -8   3   5        274.53        260.21        56.78 o                         
  -7   3   5        536.27        566.08        22.70 o                         
  -6   3   5        786.76        799.14        33.15 o                         
  -5   3   5        189.14        175.71         7.51 o                         
  -4   3   5       1003.64       1034.38        31.30 o                         
  -3   3   5        481.44        464.99        12.38 o                         
  -2   3   5       1790.30       1749.85        32.62 o                         
  -1   3   5       1104.16       1019.50        23.43 o                         
   0   3   5        461.80        448.49        14.22 o                         
   1   3   5          7.55         18.21         6.30 o                         
   2   3   5        284.08        284.56        16.40 o                         
   3   3   5        838.08        876.49        39.64 o                         
   4   3   5        159.69        217.62        27.20 o                         
   5   3   5        411.28        321.36        47.44 o                         
  -9   4   5         14.13         42.60        44.20 o                         
  -8   4   5          9.50         26.02        19.80 o                         
  -7   4   5        869.99        857.60        33.55 o                         
  -6   4   5       1374.24       1388.79        32.01 o                         
  -5   4   5        585.53        555.84        24.14 o                         
  -4   4   5         34.22         35.44         5.10 o                         
  -3   4   5        488.81        482.92        12.74 o                         
  -2   4   5       1249.90       1243.27        25.34 o                         
  -1   4   5        559.99        529.68        15.07 o                         
   0   4   5        919.02        926.98        22.30 o                         
   1   4   5        381.19        385.06        22.10 o                         
   2   4   5        144.88        161.75        12.53 o                         
   3   4   5        121.54        148.21        15.99 o                         
   4   4   5         18.69         23.77        21.93 o                         
  -9   5   5        343.20        345.28        38.94 o                         
  -8   5   5        362.00        364.78        25.92 o                         
  -7   5   5          3.58          3.98         6.71 o                         
  -6   5   5         48.57         47.68         6.89 o                         
  -5   5   5        834.04        823.31        19.69 o                         
  -4   5   5        805.76        768.86        19.85 o                         
  -3   5   5       2243.20       2173.92        46.13 o                         
  -2   5   5          3.35          6.15         5.25 o                         
  -1   5   5         38.22         62.96         6.70 o                         
   0   5   5        519.72        545.25        16.76 o                         
   1   5   5        628.80        638.62        21.86 o                         
   2   5   5        341.41        358.25        20.72 o                         
   3   5   5        221.86        213.07        21.97 o                         
  -9   6   5         70.49         44.59        24.58 o                         
  -8   6   5        994.12       1106.29        92.51 o                         
  -7   6   5         48.25         57.00         9.59 o                         
  -6   6   5       1084.50       1095.24        27.39 o                         
  -5   6   5        150.27        157.11         8.74 o                         
  -4   6   5         18.44         14.50         4.16 o                         
  -3   6   5       1285.51       1286.09        37.77 o                         
  -2   6   5        207.98        224.72        11.56 o                         
  -1   6   5       1033.42       1008.64        26.08 o                         
   0   6   5          2.86         16.75         7.83 o                         
   1   6   5         80.19         80.04        15.35 o                         
   2   6   5        403.41        440.46        24.00 o                         
   3   6   5         78.57        103.48        36.74 o                         
  -9   7   5        124.89        162.84        38.31 o                         
  -8   7   5        232.36        248.08        67.99 o                         
  -7   7   5        131.50        143.71        14.38 o                         
  -6   7   5       1652.77       1688.46        49.39 o                         
  -5   7   5        344.25        359.46        20.38 o                         
  -4   7   5         97.16         84.04        13.02 o                         
  -3   7   5          1.70          4.39         9.61 o                         
  -2   7   5        104.54        127.89        12.91 o                         
  -1   7   5       1517.02       1481.09        45.40 o                         
   0   7   5         14.83         25.04        12.46 o                         
   1   7   5        695.92        677.90        30.38 o                         
   2   7   5         28.34         24.51        29.37 o                         
  -9   8   5        495.79        374.85        51.99 o                         
  -8   8   5         15.37         13.82        24.90 o                         
  -7   8   5         62.27         52.59        19.50 o                         
  -6   8   5        265.60        252.72        25.30 o                         
  -5   8   5         80.83         82.57        31.94 o                         
  -4   8   5       1054.80       1088.67        38.11 o                         
  -3   8   5        181.23        182.46        18.12 o                         
  -2   8   5        240.33        238.65        17.71 o                         
  -1   8   5        101.98        103.92        15.59 o                         
   0   8   5          2.87         10.27        13.92 o                         
  -8   9   5         58.11         85.07        37.83 o                         
  -7   9   5       1034.10        999.38        80.43 o                         
  -6   9   5          4.58        -20.57        32.33 o                         
  -5   9   5         44.05         44.86        37.02 o                         
  -4   9   5        517.04        508.21        49.90 o                         
  -3   9   5         67.29         83.23        19.21 o                         
  -2   9   5        639.31        597.47        36.25 o                         
  -1   9   5         75.43        106.32        31.89 o                         
  -6  10   5         42.76         23.92        43.51 o                         
  -5  10   5        823.60        891.41        92.58 o                         
  -4  10   5          3.35          6.94        46.94 o                         
  -3  10   5         32.76         34.62        25.44 o                         
  -2  10   5        286.84        303.74        42.22 o                         
   2 -10   6        121.29         89.90        50.88 o                         
   3 -10   6        462.86        457.40        74.26 o                         
   4 -10   6          4.35         39.46        28.55 o                         
  -2  -9   6        112.31        185.60        46.16 o                         
  -1  -9   6        157.47        222.02        52.59 o                         
   0  -9   6        373.92        479.60       114.02 o                         
   1  -9   6         39.60         38.24        22.11 o                         
   2  -9   6         58.20         87.71        23.75 o                         
   3  -9   6         80.27        118.56        22.57 o                         
   4  -9   6        151.33        168.21        26.16 o                         
   5  -9   6        316.57        343.99        45.69 o                         
  -3  -8   6        233.09        191.31        32.05 o                         
  -2  -8   6         25.09         45.28        18.59 o                         
  -1  -8   6          0.31         -6.27        17.05 o                         
   0  -8   6        490.32        438.49        30.05 o                         
   1  -8   6        135.98        149.25        13.76 o                         
   2  -8   6        411.82        418.65        22.39 o                         
   3  -8   6         70.83         78.10        21.18 o                         
   4  -8   6          0.87         15.05        16.94 o                         
   5  -8   6        123.23        156.39        27.36 o                         
   6  -8   6         61.18         60.12        35.55 o                         
  -4  -7   6         63.27         72.53        26.41 o                         
  -3  -7   6        379.23        371.28        34.56 o                         
  -2  -7   6        280.41        303.84        18.95 o                         
  -1  -7   6        355.91        377.41        20.20 o                         
   0  -7   6          0.46          1.29        10.79 o                         
   1  -7   6          4.04          2.47         6.66 o                         
   2  -7   6        881.57        900.48        33.14 o                         
   3  -7   6        356.27        365.39        20.92 o                         
   4  -7   6        353.26        358.77        24.27 o                         
   5  -7   6         13.60         32.66        20.84 o                         
   6  -7   6         34.62         31.00        29.56 o                         
  -5  -6   6          8.50         15.64        26.55 o                         
  -4  -6   6         47.36         26.49        18.85 o                         
  -3  -6   6        125.10        103.49        13.43 o                         
  -2  -6   6         25.03         30.03        10.60 o                         
  -1  -6   6       1721.48       1682.53        57.29 o                         
   0  -6   6         29.63         39.36         9.71 o                         
   1  -6   6        499.80        536.11        17.50 o                         
   2  -6   6        114.52        121.75        10.74 o                         
   3  -6   6         44.54         38.05         8.04 o                         
   4  -6   6       1085.35       1042.14        47.14 o                         
   5  -6   6         49.15         57.97        18.85 o                         
   6  -6   6        604.50        555.31        46.48 o                         
  -6  -5   6        265.06        283.33        45.18 o                         
  -5  -5   6         94.56         60.55        32.21 o                         
  -4  -5   6        889.90        877.90        31.20 o                         
  -3  -5   6        297.57        285.34        16.49 o                         
  -2  -5   6         11.28         29.61         9.00 o                         
  -1  -5   6        474.65        494.99        22.16 o                         
   0  -5   6        139.58        150.23         9.54 o                         
   1  -5   6       1263.63       1292.53        34.38 o                         
   2  -5   6        594.09        615.67        17.67 o                         
   3  -5   6        250.98        266.15        12.20 o                         
   4  -5   6        364.12        360.37        16.96 o                         
   5  -5   6          4.86         -0.99        12.69 o                         
   6  -5   6        789.22        745.09        87.67 o                         
   7  -5   6         57.18        108.61        35.28 o                         
  -6  -4   6          0.76          3.47        22.76 o                         
  -5  -4   6          0.45          8.72        10.03 o                         
  -4  -4   6        983.65       1024.87        54.50 o                         
  -3  -4   6         64.24         75.33         9.84 o                         
  -2  -4   6       1196.17       1192.12        35.58 o                         
  -1  -4   6        127.86        125.00        10.41 o                         
   0  -4   6        349.56        346.03        14.82 o                         
   1  -4   6       1321.06       1355.38        33.20 o                         
   2  -4   6         21.30         15.62         4.56 o                         
   3  -4   6       1513.83       1531.53        37.81 o                         
   4  -4   6        206.05        205.37        11.45 o                         
   5  -4   6        225.17        222.08        15.80 o                         
   6  -4   6         80.69         61.35        43.03 o                         
   7  -4   6          6.09         13.99        29.00 o                         
  -7  -3   6        582.34        626.07        48.65 o                         
  -6  -3   6        257.29        269.25        26.66 o                         
  -5  -3   6        454.49        489.92        20.04 o                         
  -4  -3   6         46.12         42.91         7.74 o                         
  -3  -3   6         58.21         55.06         7.37 o                         
  -2  -3   6       2858.98       2880.99        80.87 o                         
  -1  -3   6        348.39        308.31        16.88 o                         
   0  -3   6       1681.26       1755.20        43.16 o                         
   1  -3   6         10.34         11.26         4.71 o                         
   2  -3   6         75.13         80.85         7.44 o                         
   3  -3   6        618.48        626.05        17.36 o                         
   4  -3   6        480.26        491.82        17.63 o                         
   5  -3   6        194.37        196.24        14.03 o                         
   6  -3   6        218.81        217.16        31.54 o                         
   7  -3   6         51.53         41.34        49.33 o                         
  -8  -2   6         53.69         40.78        46.46 o                         
  -7  -2   6        137.99        119.03        33.18 o                         
  -6  -2   6         19.61          3.76        10.82 o                         
  -5  -2   6       2478.59       2505.23        58.29 o                         
  -4  -2   6         31.27         23.48         5.79 o                         
  -3  -2   6       1700.71       1719.00        43.95 o                         
  -2  -2   6        184.12        188.87        14.01 o                         
  -1  -2   6          1.82         11.62         7.04 o                         
   0  -2   6       2410.63       2354.89        67.58 o                         
   1  -2   6        175.14        163.49        14.54 o                         
   2  -2   6       2400.35       2400.79        64.15 o                         
   3  -2   6          5.69         10.44         5.80 o                         
   4  -2   6         46.24         48.53         8.61 o                         
   5  -2   6        617.44        601.16        24.09 o                         
   6  -2   6        103.78        103.77        24.90 o                         
  -8  -1   6        587.07        654.77        81.80 o                         
  -7  -1   6         93.06         94.20        22.15 o                         
  -6  -1   6        163.00        154.44        13.76 o                         
  -5  -1   6        683.18        650.30        20.42 o                         
  -4  -1   6        440.48        465.61        16.32 o                         
  -3  -1   6       1195.66       1146.51        35.45 o                         
  -2  -1   6        856.14        860.02        25.14 o                         
  -1  -1   6        337.81        320.69        13.90 o                         
   0  -1   6        105.87        106.47         8.16 o                         
   1  -1   6         18.54         22.54         4.86 o                         
   2  -1   6       1912.68       1839.52        35.55 o                         
   3  -1   6         73.49         72.39         7.41 o                         
   4  -1   6        720.22        695.51        23.34 o                         
   5  -1   6          1.88          0.59        11.30 o                         
   6  -1   6          0.15         26.09        17.20 o                         
  -9   0   6         19.76         60.65        48.18 o                         
  -8   0   6        485.57        512.66        44.49 o                         
  -7   0   6        303.67        332.19        24.67 o                         
  -6   0   6       1060.84       1125.48        47.12 o                         
  -5   0   6        102.39        104.64         7.54 o                         
  -4   0   6        306.52        294.81        19.83 o                         
  -3   0   6        482.57        453.32        21.14 o                         
  -2   0   6        829.72        799.03        21.74 o                         
  -1   0   6       2764.09       2672.43        57.10 o                         
   0   0   6        631.91        633.93        13.80 o                         
   1   0   6        239.53        232.55         8.77 o                         
   2   0   6         91.67         95.27         7.21 o                         
   3   0   6        135.54        138.68         8.99 o                         
   4   0   6       1060.49       1100.50        56.85 o                         
   5   0   6        100.16         84.81        17.34 o                         
   6   0   6        232.84        223.77        37.03 o                         
  -9   1   6        337.84        435.87        75.91 o                         
  -8   1   6        112.53         96.78        20.07 o                         
  -7   1   6          0.72          5.95        12.10 o                         
  -6   1   6        496.92        541.42        27.30 o                         
  -5   1   6        918.91        810.97        59.40 o                         
  -4   1   6       1879.75       1913.38        51.06 o                         
  -3   1   6         13.05         20.28         6.69 o                         
  -2   1   6        154.76        151.25         7.43 o                         
  -1   1   6        396.79        391.62        12.14 o                         
   0   1   6       1132.99       1137.58        23.76 o                         
   1   1   6        693.63        696.24        16.66 o                         
   2   1   6        408.90        417.22        14.65 o                         
   3   1   6        177.09        189.21        11.51 o                         
   4   1   6         65.51         68.99        12.31 o                         
   5   1   6         83.21        125.46        17.57 o                         
  -9   2   6        550.99        449.04        79.16 o                         
  -8   2   6        287.36        297.26        62.81 o                         
  -7   2   6        739.14        796.68        65.78 o                         
  -6   2   6          0.25          0.74        11.88 o                         
  -5   2   6        319.66        306.80        18.52 o                         
  -4   2   6       1499.99       1459.17        36.60 o                         
  -3   2   6        222.80        223.49         7.51 o                         
  -2   2   6       4046.94       4087.16        90.74 o                         
  -1   2   6        156.72        179.12        10.04 o                         
   0   2   6         16.20         23.58         5.13 o                         
   1   2   6        504.01        518.05        17.17 o                         
   2   2   6        631.50        616.40        21.06 o                         
   3   2   6        888.09        899.91        32.71 o                         
   4   2   6          9.39         19.00        12.28 o                         
   5   2   6         20.71          1.78        19.75 o                         
  -9   3   6         84.96         53.36        48.14 o                         
  -8   3   6        425.12        390.54        67.59 o                         
  -7   3   6        579.86        616.43        25.58 o                         
  -6   3   6        300.23        288.90        15.26 o                         
  -5   3   6        780.72        762.87        21.53 o                         
  -4   3   6        108.44        118.05         7.01 o                         
  -3   3   6         12.93          9.17         4.55 o                         
  -2   3   6       1805.29       1795.37        34.18 o                         
  -1   3   6        292.10        281.45        10.74 o                         
   0   3   6       1714.18       1682.88        33.81 o                         
   1   3   6          0.89          7.87         7.26 o                         
   2   3   6         15.42         18.64         9.36 o                         
   3   3   6        199.15        229.11        15.23 o                         
   4   3   6        100.13        115.62        17.35 o                         
   5   3   6        599.14        584.65        61.15 o                         
  -9   4   6         26.66        -36.01        45.99 o                         
  -8   4   6        164.80        132.34        25.10 o                         
  -7   4   6        494.77        490.26        49.81 o                         
  -6   4   6        324.48        320.03        11.29 o                         
  -5   4   6       1389.52       1391.17        30.79 o                         
  -4   4   6        672.74        670.42        18.40 o                         
  -3   4   6        182.65        201.45         8.36 o                         
  -2   4   6         19.33         27.31         5.34 o                         
  -1   4   6        441.66        432.51        13.85 o                         
   0   4   6       1260.75       1275.82        33.98 o                         
   1   4   6         36.33         31.01         9.05 o                         
   2   4   6        740.89        760.26        24.77 o                         
   3   4   6          4.29         13.69        13.59 o                         
   4   4   6          8.15         -4.09        31.69 o                         
  -9   5   6        123.40        122.96        29.66 o                         
  -8   5   6       1042.69       1039.00        46.79 o                         
  -7   5   6          3.06         10.14        11.46 o                         
  -6   5   6        342.09        362.75        12.73 o                         
  -5   5   6        486.76        467.90        13.83 o                         
  -4   5   6        777.03        799.42        23.71 o                         
  -3   5   6        957.35        959.08        24.04 o                         
  -2   5   6        224.50        227.52        12.07 o                         
  -1   5   6        723.88        733.29        20.11 o                         
   0   5   6        351.12        375.68        14.23 o                         
   1   5   6         11.55         20.46         9.52 o                         
   2   5   6        890.47        921.54        52.20 o                         
   3   5   6        115.93        163.11        26.68 o                         
  -9   6   6         27.40         28.94        28.79 o                         
  -8   6   6        824.15        797.84        36.36 o                         
  -7   6   6        149.89        174.10        43.79 o                         
  -6   6   6       1476.57       1516.15        47.21 o                         
  -5   6   6         83.97         80.24         7.57 o                         
  -4   6   6        109.07         94.24         7.82 o                         
  -3   6   6        722.34        731.28        23.89 o                         
  -2   6   6        148.34        163.44        10.28 o                         
  -1   6   6       1160.83       1195.11        32.41 o                         
   0   6   6         24.19         20.31        10.30 o                         
   1   6   6        100.23        115.81        16.04 o                         
   2   6   6         92.66         96.36        24.02 o                         
  -9   7   6        311.29        392.93        49.77 o                         
  -8   7   6         59.05         62.30        26.67 o                         
  -7   7   6          7.57         22.98        14.80 o                         
  -6   7   6       1272.38       1291.63        43.42 o                         
  -5   7   6         96.41         98.61        16.10 o                         
  -4   7   6       1498.57       1402.33        45.17 o                         
  -3   7   6         22.22         18.32        10.00 o                         
  -2   7   6         67.31         55.06        13.06 o                         
  -1   7   6        748.43        716.10        28.43 o                         
   0   7   6        106.47        124.31        15.21 o                         
   1   7   6        509.69        496.75        67.96 o                         
  -9   8   6        442.74        414.63        53.23 o                         
  -8   8   6        232.43        225.39        40.74 o                         
  -7   8   6         65.01         64.69        24.88 o                         
  -6   8   6         24.24         12.45        25.63 o                         
  -5   8   6          9.00         -2.11        14.99 o                         
  -4   8   6       1011.09        983.96        45.40 o                         
  -3   8   6         99.65        130.58        17.68 o                         
  -2   8   6        291.97        318.07        54.32 o                         
  -1   8   6          3.43         -1.75        16.40 o                         
  -8   9   6         52.89         48.01        34.74 o                         
  -7   9   6        749.34        724.87        66.89 o                         
  -6   9   6        131.51        122.64        44.12 o                         
  -5   9   6        193.27        175.52        49.84 o                         
  -4   9   6        238.92        264.80        32.56 o                         
  -3   9   6          5.45         17.99        18.57 o                         
  -2   9   6        427.50        382.98        34.97 o                         
  -6  10   6         60.60         30.80        43.48 o                         
  -5  10   6        273.53        382.19        68.31 o                         
  -3  10   6         37.72         35.28        27.84 o                         
   2 -10   7          1.96        -14.97        50.67 o                         
  -1  -9   7         73.52         90.10        40.49 o                         
   0  -9   7        350.96        431.76        58.37 o                         
   1  -9   7         47.84         64.94        29.18 o                         
   2  -9   7        140.62        129.89        49.72 o                         
   3  -9   7          2.75         -4.29        32.88 o                         
   4  -9   7         13.03        -12.40        41.59 o                         
  -3  -8   7        354.33        279.09        53.79 o                         
  -2  -8   7         23.11         22.46        26.17 o                         
  -1  -8   7         48.45         31.55        42.93 o                         
   0  -8   7        308.57        285.77        28.41 o                         
   1  -8   7        115.47        147.97        23.89 o                         
   2  -8   7        447.69        478.76        50.23 o                         
   3  -8   7         67.05         44.68        18.41 o                         
   4  -8   7        119.56         89.72        18.82 o                         
   5  -8   7        123.26         48.19        34.81 o                         
  -3  -7   7        333.68        307.70        27.64 o                         
  -2  -7   7        163.48        168.78        18.87 o                         
  -1  -7   7        453.46        459.23        38.50 o                         
   0  -7   7         25.13         22.15        11.37 o                         
   1  -7   7         67.69         77.44        26.43 o                         
   2  -7   7        203.49        230.11        23.63 o                         
   3  -7   7        146.62        185.21        17.31 o                         
   4  -7   7        642.53        643.30        33.33 o                         
   5  -7   7         40.11         49.26        28.80 o                         
   6  -7   7        128.37        107.36        35.68 o                         
  -5  -6   7        120.43        128.68        36.33 o                         
  -4  -6   7        277.15        301.50        27.04 o                         
  -3  -6   7        183.69        175.23        17.41 o                         
  -2  -6   7         40.31         21.52        10.62 o                         
  -1  -6   7       1130.79       1100.99        35.92 o                         
   0  -6   7         55.03         57.47         8.01 o                         
   1  -6   7       1274.49       1288.50        30.37 o                         
   2  -6   7        162.19        168.22        11.92 o                         
   3  -6   7        163.93        189.59        16.22 o                         
   4  -6   7        426.53        360.20        27.45 o                         
   5  -6   7        128.77        137.08        21.96 o                         
  -6  -5   7         66.89         54.74        34.68 o                         
  -5  -5   7         24.30         28.26        23.23 o                         
  -4  -5   7        726.67        690.97        31.16 o                         
  -3  -5   7        143.60        152.78        13.69 o                         
  -2  -5   7        783.21        780.39        27.76 o                         
  -1  -5   7        150.79        144.71        10.88 o                         
   0  -5   7          3.66          1.93         5.61 o                         
   1  -5   7       1149.85       1212.74        38.92 o                         
   2  -5   7        281.58        307.14        16.17 o                         
   3  -5   7        730.98        749.13        31.44 o                         
   4  -5   7          4.07          4.67        14.43 o                         
   5  -5   7          0.16          4.24        27.65 o                         
   6  -5   7        192.31        180.16        36.36 o                         
  -6  -4   7          8.25         14.42        23.50 o                         
  -5  -4   7        256.22        272.36        19.92 o                         
  -4  -4   7        673.44        661.80        38.84 o                         
  -3  -4   7        163.78        154.47        20.87 o                         
  -2  -4   7        555.84        556.42        23.26 o                         
  -1  -4   7        529.95        551.65        18.45 o                         
   0  -4   7        249.31        287.99        12.75 o                         
   1  -4   7        290.98        301.56        12.52 o                         
   2  -4   7          2.87          6.97         7.87 o                         
   3  -4   7        663.79        699.01        28.01 o                         
   4  -4   7        209.53        208.06        17.79 o                         
   5  -4   7        448.87        451.66        58.20 o                         
   6  -4   7         19.33         25.07        25.04 o                         
  -7  -3   7        484.75        520.63        55.96 o                         
  -6  -3   7        179.23        235.99        28.53 o                         
  -5  -3   7        858.45        846.18        25.09 o                         
  -4  -3   7         43.82         49.26         7.20 o                         
  -3  -3   7        121.80        135.99        10.27 o                         
  -2  -3   7        544.89        565.33        21.17 o                         
  -1  -3   7        638.85        689.94        20.15 o                         
   0  -3   7       1008.93       1025.10        27.87 o                         
   1  -3   7        296.28        308.61        23.22 o                         
   2  -3   7        461.66        492.45        25.56 o                         
   3  -3   7        380.20        406.66        16.80 o                         
   4  -3   7        172.09        186.20        22.46 o                         
   5  -3   7        322.77        352.74        47.44 o                         
   6  -3   7        129.94        134.57        34.38 o                         
  -8  -2   7        214.26        152.49        61.71 o                         
  -7  -2   7         62.00         34.08        28.30 o                         
  -6  -2   7          5.05         25.99        14.79 o                         
  -5  -2   7        830.89        801.46        21.90 o                         
  -4  -2   7        229.70        237.01        15.81 o                         
  -3  -2   7       1187.60       1201.77        27.27 o                         
  -2  -2   7          2.05          5.07         5.15 o                         
  -1  -2   7        331.37        348.38        15.51 o                         
   0  -2   7        580.48        548.61        29.35 o                         
   1  -2   7        824.36        809.28        25.75 o                         
   2  -2   7        698.33        689.15        24.18 o                         
   3  -2   7         69.73         66.03         8.69 o                         
   4  -2   7        363.30        357.85        23.22 o                         
   5  -2   7        123.36        117.77        16.45 o                         
   6  -2   7         68.37         30.92        42.93 o                         
  -8  -1   7        606.32        639.86        58.96 o                         
  -7  -1   7        253.11        262.52        58.94 o                         
  -6  -1   7        222.63        237.37        15.05 o                         
  -5  -1   7          0.54         10.19         6.65 o                         
  -4  -1   7         93.35         89.94         8.15 o                         
  -3  -1   7       1893.61       1761.02        44.11 o                         
  -2  -1   7        394.19        392.77        13.82 o                         
  -1  -1   7       1603.25       1628.56        50.48 o                         
   0  -1   7         38.22         37.41         7.31 o                         
   1  -1   7          2.55          2.87         5.56 o                         
   2  -1   7        479.51        506.24        14.72 o                         
   3  -1   7        178.78        189.74        11.04 o                         
   4  -1   7        949.25        958.29        52.85 o                         
   5  -1   7          1.71         20.52        14.33 o                         
  -8   0   7         45.00         58.38        22.91 o                         
  -7   0   7        339.10        368.01        28.40 o                         
  -6   0   7        353.18        373.29        30.93 o                         
  -5   0   7        952.00        856.60        37.30 o                         
  -4   0   7        277.98        255.98        17.09 o                         
  -3   0   7        145.62        132.60         6.51 o                         
  -2   0   7          5.67          5.77         4.33 o                         
  -1   0   7       1743.70       1718.07        40.48 o                         
   0   0   7        553.35        536.34        13.17 o                         
   1   0   7        685.25        678.23        24.90 o                         
   2   0   7        190.28        180.78        14.56 o                         
   3   0   7         88.44        100.93        13.96 o                         
   4   0   7        380.22        424.25        26.93 o                         
   5   0   7        116.25        104.59        24.06 o                         
  -8   1   7         28.50         65.06        30.18 o                         
  -7   1   7         51.62         50.89        15.51 o                         
  -6   1   7        625.74        659.06        34.89 o                         
  -5   1   7        259.35        252.55        22.05 o                         
  -4   1   7       1713.89       1688.82        51.09 o                         
  -3   1   7        123.80         99.42         7.02 o                         
  -2   1   7        401.32        438.30        15.11 o                         
  -1   1   7         71.26         78.07         5.28 o                         
   0   1   7        190.77        178.61         8.24 o                         
   1   1   7       1372.02       1351.94        30.20 o                         
   2   1   7        192.18        230.85        11.15 o                         
   3   1   7        131.34        162.48        13.40 o                         
   4   1   7          3.90         -1.32        13.10 o                         
   5   1   7          7.25        -15.83        28.28 o                         
  -9   2   7        410.86        459.50        82.79 o                         
  -8   2   7         73.93        144.23        39.87 o                         
  -7   2   7       1484.41       1467.17        55.98 o                         
  -6   2   7          1.91         -0.09        10.84 o                         
  -5   2   7         84.98         86.84         9.21 o                         
  -4   2   7        243.56        251.54        12.37 o                         
  -3   2   7        952.43        932.13        20.94 o                         
  -2   2   7       1731.78       1697.46        42.35 o                         
  -1   2   7        292.06        297.68        12.72 o                         
   0   2   7        277.60        278.11        11.66 o                         
   1   2   7        506.32        533.93        17.59 o                         
   2   2   7          3.89         17.90         8.27 o                         
   3   2   7        953.95        988.80        31.07 o                         
   4   2   7        236.88        254.13        25.06 o                         
  -9   3   7          7.59         -9.44        48.19 o                         
  -8   3   7         36.41          4.88        25.44 o                         
  -7   3   7       1120.76       1141.80        60.37 o                         
  -6   3   7         29.53         35.07         6.73 o                         
  -5   3   7       2002.65       2017.09        46.75 o                         
  -4   3   7          2.16          5.35         4.76 o                         
  -3   3   7          6.98         17.84         5.93 o                         
  -2   3   7       1107.60       1147.09        28.87 o                         
  -1   3   7         35.48         34.54         8.17 o                         
   0   3   7       2512.61       2352.39        44.98 o                         
   1   3   7          2.65          6.34         7.08 o                         
   2   3   7        261.79        259.84        15.65 o                         
   3   3   7        271.99        293.12        25.68 o                         
  -9   4   7        245.48        269.04        51.38 o                         
  -8   4   7        322.53        300.31        26.91 o                         
  -7   4   7         14.23          4.97        13.67 o                         
  -6   4   7         66.14         61.57         8.56 o                         
  -5   4   7       1867.77       1844.43        42.86 o                         
  -4   4   7        165.79        166.36         9.55 o                         
  -3   4   7        905.96        881.43        20.68 o                         
  -2   4   7         74.97         76.24         7.33 o                         
  -1   4   7          8.15         10.50         6.85 o                         
   0   4   7        950.29        983.03        26.24 o                         
   1   4   7        175.33        206.25        13.93 o                         
   2   4   7        474.98        534.22        29.34 o                         
   3   4   7         18.54         22.37        27.34 o                         
  -9   5   7         64.56        107.36        24.21 o                         
  -8   5   7       1014.06       1049.92        56.61 o                         
  -7   5   7         36.38         29.29        13.81 o                         
  -6   5   7        327.27        334.52        13.78 o                         
  -5   5   7        127.20        133.53         8.32 o                         
  -4   5   7          9.26          8.82         6.06 o                         
  -3   5   7       1954.00       1852.45        39.15 o                         
  -2   5   7        114.75        139.16         9.51 o                         
  -1   5   7        527.85        524.42        21.65 o                         
   0   5   7          0.95         -4.76         8.58 o                         
   1   5   7          1.11         -7.73        12.90 o                         
   2   5   7        377.76        417.49        30.41 o                         
   3   5   7         42.14         73.01        36.99 o                         
  -9   6   7         36.84         34.88        31.04 o                         
  -8   6   7        234.04        234.04        36.28 o                         
  -7   6   7        228.93        234.99        30.18 o                         
  -6   6   7       1217.81       1236.68        45.33 o                         
  -5   6   7         71.61         90.57         8.92 o                         
  -4   6   7        431.53        425.68        14.57 o                         
  -3   6   7        536.62        490.16        19.97 o                         
  -2   6   7         58.52         65.20        12.01 o                         
  -1   6   7        527.06        504.47        21.99 o                         
   0   6   7        270.35        256.95        16.59 o                         
   1   6   7        105.38        117.53        20.65 o                         
   2   6   7          1.34         35.87        39.49 o                         
  -9   7   7        766.80        820.59        71.92 o                         
  -8   7   7          2.23        -25.22        25.22 o                         
  -7   7   7         88.20         43.23        23.04 o                         
  -6   7   7        583.76        568.11        34.70 o                         
  -5   7   7         76.38         95.63        21.09 o                         
  -4   7   7       1059.56       1017.13        33.01 o                         
  -3   7   7         29.86         51.36        13.07 o                         
  -2   7   7        240.99        256.57        28.26 o                         
  -1   7   7        117.02        130.10        15.51 o                         
   0   7   7         58.83         52.35        18.67 o                         
   1   7   7        522.54        602.86        59.00 o                         
  -8   8   7        266.34        309.39        44.61 o                         
  -7   8   7        192.16        247.83        33.81 o                         
  -6   8   7         12.85         25.30        27.51 o                         
  -5   8   7         11.06        -12.31        25.16 o                         
  -4   8   7        159.27        198.32        23.74 o                         
  -3   8   7        341.95        348.95        32.91 o                         
  -2   8   7        391.30        394.78        33.15 o                         
  -1   8   7          1.41        -13.94        35.53 o                         
  -7   9   7        312.69        285.97        45.32 o                         
  -5   9   7        389.08        333.13        60.64 o                         
  -4   9   7          7.40         -0.58        23.00 o                         
  -3   9   7          0.19         -5.07        21.78 o                         
   0  -9   8        355.19        575.03        70.87 o                         
   1  -9   8         23.07         53.64        34.79 o                         
   2  -9   8        221.53        209.74        51.82 o                         
  -2  -8   8         48.50         21.37        39.45 o                         
  -1  -8   8        190.02        194.85        57.93 o                         
   0  -8   8         66.46         42.09        22.16 o                         
   1  -8   8          0.91         11.33        21.92 o                         
   2  -8   8        574.74        617.34        81.84 o                         
   3  -8   8        107.93         96.48        31.06 o                         
  -3  -7   8        292.92        314.82        38.31 o                         
  -2  -7   8         13.65         18.38        23.73 o                         
  -1  -7   8        437.44        335.03        37.70 o                         
   0  -7   8         81.98         85.48        21.32 o                         
   1  -7   8        189.91        144.59        31.63 o                         
   2  -7   8         90.22        164.84        31.48 o                         
   3  -7   8         12.83         16.85        22.09 o                         
   4  -7   8        253.03        294.88        60.92 o                         
  -3  -6   8          1.41         13.39        18.65 o                         
  -2  -6   8         12.71         16.97        17.03 o                         
  -1  -6   8        214.55        200.91        15.22 o                         
   0  -6   8        274.85        287.96        23.48 o                         
   1  -6   8        830.70        890.29        53.38 o                         
   2  -6   8          3.91          9.64        10.96 o                         
   3  -6   8        213.54        217.86        20.26 o                         
   4  -6   8         96.43         93.15        29.13 o                         
  -4  -5   8        389.57        460.10        25.80 o                         
  -3  -5   8        131.34        159.50        19.32 o                         
  -2  -5   8        784.84        780.16        25.16 o                         
  -1  -5   8          6.88          8.12         9.50 o                         
   0  -5   8         52.15         51.74         8.83 o                         
   1  -5   8        242.35        254.93        13.18 o                         
   2  -5   8        127.63        127.89        13.98 o                         
   3  -5   8       1152.23       1059.72        78.13 o                         
   4  -5   8          1.71          2.54        23.17 o                         
  -6  -4   8        139.72        125.77        34.25 o                         
  -5  -4   8        181.22        219.20        46.74 o                         
  -4  -4   8         30.31         29.83        12.68 o                         
  -3  -4   8        198.64        189.57        13.23 o                         
  -2  -4   8        436.30        425.80        18.46 o                         
  -1  -4   8        320.52        341.37        13.57 o                         
   0  -4   8        545.51        563.65        18.22 o                         
   1  -4   8         40.68         50.67        10.18 o                         
   2  -4   8        181.06        204.79        20.92 o                         
   3  -4   8        184.47        239.87        27.81 o                         
   4  -4   8         26.23        -10.17        22.36 o                         
   5  -4   8        571.49        550.11        80.42 o                         
  -7  -3   8        117.51         88.97        34.21 o                         
  -6  -3   8        263.89        243.15        36.78 o                         
  -5  -3   8        265.83        305.74        23.96 o                         
  -4  -3   8        214.69        215.05        16.24 o                         
  -3  -3   8        703.19        696.00        21.51 o                         
  -2  -3   8        154.01        156.26        14.87 o                         
  -1  -3   8         80.12         90.98        11.39 o                         
   0  -3   8       1112.01       1150.36        60.73 o                         
   1  -3   8        273.32        299.71        23.18 o                         
   2  -3   8        409.42        361.39        26.51 o                         
   3  -3   8         35.94         38.10        14.57 o                         
   4  -3   8         29.96         18.67        12.93 o                         
   5  -3   8        331.40        305.65        36.01 o                         
  -7  -2   8         14.01         -6.59        26.54 o                         
  -6  -2   8          2.21         19.18        14.65 o                         
  -5  -2   8        113.40        103.16        11.15 o                         
  -4  -2   8        434.35        416.78        16.94 o                         
  -3  -2   8       1474.50       1468.95        64.05 o                         
  -2  -2   8         17.97         22.82         7.36 o                         
  -1  -2   8        428.56        407.53        19.36 o                         
   0  -2   8         67.06         61.97         9.89 o                         
   1  -2   8        233.87        265.97        17.26 o                         
   2  -2   8        383.90        355.62        23.83 o                         
   3  -2   8        355.68        353.92        20.48 o                         
   4  -2   8         96.99        104.17        29.58 o                         
   5  -2   8          2.54         -7.65        47.08 o                         
  -8  -1   8        305.15        282.07        44.71 o                         
  -7  -1   8        129.89        187.62        27.73 o                         
  -6  -1   8       1283.79       1233.82        58.21 o                         
  -5  -1   8          9.46         14.52         8.33 o                         
  -4  -1   8         35.94         35.65        20.59 o                         
  -3  -1   8        539.38        499.85        19.19 o                         
  -2  -1   8        314.34        320.21        15.91 o                         
  -1  -1   8       1737.69       1831.09        61.09 o                         
   0  -1   8         44.21         63.92         9.99 o                         
   1  -1   8        413.80        413.95        19.86 o                         
   2  -1   8        619.12        638.26        22.71 o                         
   3  -1   8         32.42         40.10        13.39 o                         
   4  -1   8        650.83        604.66        30.99 o                         
   5  -1   8         13.64         34.36        46.31 o                         
  -8   0   8         21.65         75.44        55.08 o                         
  -7   0   8         39.95         17.97        34.10 o                         
  -6   0   8        688.89        737.78        38.94 o                         
  -5   0   8        220.70        204.01        17.40 o                         
  -4   0   8        384.56        355.45        18.21 o                         
  -3   0   8        341.10        315.19        14.08 o                         
  -2   0   8         47.19         45.79         6.63 o                         
  -1   0   8        629.34        623.76        20.27 o                         
   0   0   8        101.40        101.14         8.47 o                         
   1   0   8       1449.28       1500.71        69.13 o                         
   2   0   8          2.76         14.96         7.29 o                         
   3   0   8        220.85        198.81        19.30 o                         
   4   0   8         91.63         90.62        24.44 o                         
   5   0   8         79.59        136.13        33.92 o                         
  -8   1   8        120.47        102.13        45.51 o                         
  -7   1   8        397.60        415.45        57.99 o                         
  -6   1   8        227.41        200.56        21.34 o                         
  -5   1   8          4.92          7.68         8.17 o                         
  -4   1   8       1924.81       1876.49        65.84 o                         
  -3   1   8        593.78        587.65        18.25 o                         
  -2   1   8        507.69        522.19        16.48 o                         
  -1   1   8         66.38         66.80         5.03 o                         
   0   1   8         77.07         74.35         6.61 o                         
   1   1   8       1036.09       1048.50        28.89 o                         
   2   1   8        163.49        172.45        12.23 o                         
   3   1   8        428.39        427.74        65.86 o                         
   4   1   8          2.66          3.84        38.49 o                         
  -8   2   8         27.43         54.02        30.42 o                         
  -7   2   8       1129.59       1266.83        79.97 o                         
  -6   2   8        102.36        105.67        20.09 o                         
  -5   2   8        486.82        506.87        20.97 o                         
  -4   2   8        491.11        457.83        17.57 o                         
  -3   2   8          3.76          1.78         5.83 o                         
  -2   2   8       1143.35       1104.56        33.32 o                         
  -1   2   8        528.46        512.24        15.69 o                         
   0   2   8        537.83        533.80        16.38 o                         
   1   2   8          9.43          8.97         7.52 o                         
   2   2   8          0.45         10.39        10.98 o                         
   3   2   8        335.61        344.05        24.19 o                         
  -9   3   8         17.70         49.67        42.46 o                         
  -8   3   8         12.89         17.67        27.91 o                         
  -7   3   8        725.43        673.77        65.94 o                         
  -6   3   8         99.63        114.32        13.28 o                         
  -5   3   8       1375.97       1377.34        32.51 o                         
  -4   3   8          6.88          9.00         6.34 o                         
  -3   3   8        987.13        946.97        26.88 o                         
  -2   3   8       1280.52       1185.74        34.75 o                         
  -1   3   8          4.21          2.63         6.91 o                         
   0   3   8        837.72        835.88        22.29 o                         
   1   3   8        139.19        164.66        13.27 o                         
   2   3   8        247.06        234.00        17.55 o                         
  -9   4   8         86.59         84.47        41.48 o                         
  -8   4   8        281.16        334.70        48.40 o                         
  -7   4   8         97.29         97.97        17.82 o                         
  -6   4   8         47.05         56.98        10.30 o                         
  -5   4   8        884.42        909.18        24.93 o                         
  -4   4   8        125.56        137.81         8.22 o                         
  -3   4   8       1376.18       1396.68        31.32 o                         
  -2   4   8        111.39        105.13         9.33 o                         
  -1   4   8         91.38         93.79        10.95 o                         
   0   4   8        159.26        154.45        17.12 o                         
   1   4   8        117.25        115.87        14.34 o                         
   2   4   8        411.91        438.23        84.39 o                         
  -8   5   8        912.41        903.67       107.05 o                         
  -7   5   8        271.17        326.58        25.13 o                         
  -6   5   8        294.68        278.15        17.67 o                         
  -5   5   8          5.22         17.01         8.85 o                         
  -4   5   8          2.57          8.09         7.68 o                         
  -3   5   8        439.15        429.44        16.06 o                         
  -2   5   8        318.00        300.38        15.60 o                         
  -1   5   8        307.59        325.41        25.57 o                         
   0   5   8         46.63         41.76        14.91 o                         
   1   5   8        115.41        114.19        20.66 o                         
  -7   6   8         59.22         79.99        41.68 o                         
  -6   6   8        628.61        640.20        43.76 o                         
  -5   6   8        412.08        435.69        37.32 o                         
  -4   6   8        293.41        311.28        17.90 o                         
  -3   6   8          0.94          4.99        11.51 o                         
  -2   6   8          0.99          8.19        14.74 o                         
  -1   6   8        568.17        579.70        30.32 o                         
   0   6   8        161.66        197.05        23.61 o                         
   1   6   8        192.71        217.95        44.49 o                         
  -7   7   8        202.12        251.51        61.99 o                         
  -6   7   8        160.88        167.82        38.30 o                         
  -5   7   8         13.39          9.30        23.79 o                         
  -4   7   8        699.97        761.39        34.98 o                         
  -3   7   8        104.17        135.84        25.76 o                         
  -2   7   8        268.19        265.23        36.06 o                         
  -1   7   8         10.21         17.68        23.88 o                         
   0   7   8          5.89         -9.95        23.17 o                         
  -6   8   8         42.54         23.82        42.93 o                         
  -5   8   8         38.71         23.02        28.08 o                         
  -4   8   8        110.08         85.93        20.32 o                         
  -3   8   8         71.85         72.90        20.35 o                         
  -2   8   8        493.06        501.13        42.97 o                         
  -6   9   8        156.80        177.46        59.35 o                         
  -5   9   8        313.59        263.23        61.93 o                         
   0  -8   9         11.41          6.85        43.03 o                         
   1  -8   9          3.92        -22.58        46.83 o                         
  -2  -7   9         15.12         24.17        36.98 o                         
  -1  -7   9        303.63        308.95        46.19 o                         
   0  -7   9         81.03         72.62        28.95 o                         
   1  -7   9        126.51        138.53        27.16 o                         
   2  -7   9          4.46         -6.25        21.96 o                         
  -3  -6   9         83.42         93.73        28.08 o                         
  -2  -6   9        122.71        119.43        22.49 o                         
  -1  -6   9         30.09         58.56        27.04 o                         
   0  -6   9         61.84         44.94        16.48 o                         
   1  -6   9        404.76        409.34        40.11 o                         
   2  -6   9        313.29        259.23        30.72 o                         
   3  -6   9         75.16         75.99        29.25 o                         
  -4  -5   9         82.44        128.81        44.42 o                         
  -3  -5   9         13.10         19.50        18.29 o                         
  -2  -5   9       1169.60       1257.77        79.47 o                         
  -1  -5   9          9.64         26.39        12.48 o                         
   0  -5   9        233.00        225.83        18.45 o                         
   1  -5   9        150.01        143.81        28.36 o                         
   2  -5   9         14.21          5.44        22.78 o                         
   3  -5   9        361.44        401.92        88.61 o                         
  -4  -4   9         88.21         62.93        18.86 o                         
  -3  -4   9         10.73         18.91        38.43 o                         
  -2  -4   9        545.95        569.97        27.08 o                         
  -1  -4   9        115.83        114.73        14.92 o                         
   0  -4   9        595.68        633.50        29.39 o                         
   1  -4   9        164.38        176.90        17.28 o                         
   2  -4   9          1.10          9.36        24.78 o                         
   3  -4   9         84.63         89.36        25.62 o                         
   4  -4   9         52.70         93.62        43.20 o                         
  -5  -3   9        679.65        592.22        63.88 o                         
  -4  -3   9        102.12         79.53        20.63 o                         
  -3  -3   9        208.58        197.93        41.39 o                         
  -2  -3   9        148.33        144.44        18.07 o                         
  -1  -3   9          6.32          3.40        11.75 o                         
   0  -3   9        507.35        530.60        29.27 o                         
   1  -3   9         28.96         40.64        27.82 o                         
   2  -3   9        942.48        908.19        48.37 o                         
   3  -3   9         28.83         20.08        15.53 o                         
   4  -3   9         25.57          2.20        28.78 o                         
  -6  -2   9        188.49        275.37        35.52 o                         
  -5  -2   9        130.28        157.33        28.53 o                         
  -4  -2   9         58.23         71.71        23.38 o                         
  -3  -2   9        707.10        704.06        28.06 o                         
  -2  -2   9        390.20        385.13        20.59 o                         
  -1  -2   9        348.05        351.51        18.82 o                         
   0  -2   9         34.48         33.93        16.57 o                         
   1  -2   9         15.35         31.45        17.46 o                         
   2  -2   9        842.48        832.66        36.86 o                         
   3  -2   9         37.23         36.38        16.11 o                         
   4  -2   9        125.95        100.19        24.11 o                         
  -6  -1   9       1218.23       1379.95       111.85 o                         
  -5  -1   9          3.45         15.51        31.17 o                         
  -4  -1   9        613.71        642.52        35.40 o                         
  -3  -1   9        214.90        203.18        11.57 o                         
  -2  -1   9         46.61         55.49         9.61 o                         
  -1  -1   9       1477.25       1506.47        45.97 o                         
   0  -1   9         45.89         46.24        11.35 o                         
   1  -1   9        635.00        658.09        44.45 o                         
   2  -1   9         43.15         30.86        15.03 o                         
   3  -1   9          8.49         -1.46        14.49 o                         
   4  -1   9        494.49        469.58        40.54 o                         
  -7   0   9          3.28         12.30        35.85 o                         
  -6   0   9        425.68        515.80        62.72 o                         
  -5   0   9        158.73        187.57        22.03 o                         
  -4   0   9       1179.72       1148.94        47.72 o                         
  -3   0   9          2.94          6.92         6.02 o                         
  -2   0   9        232.27        245.55        13.86 o                         
  -1   0   9        329.50        351.44        16.33 o                         
   0   0   9         15.80         20.03        11.07 o                         
   1   0   9        824.64        804.43        41.69 o                         
   2   0   9         59.12         69.42        16.83 o                         
   3   0   9        239.51        252.01        41.72 o                         
   4   0   9         73.31         43.62        61.34 o                         
  -8   1   9        242.56        305.28        60.01 o                         
  -7   1   9        338.81        362.73        56.79 o                         
  -6   1   9         14.22         -3.84        16.76 o                         
  -5   1   9         11.83          0.51        14.87 o                         
  -4   1   9        830.93        813.18        40.11 o                         
  -3   1   9         58.14         53.79         7.32 o                         
  -2   1   9       1661.55       1599.33        36.48 o                         
  -1   1   9         51.75         51.52         7.45 o                         
   0   1   9         22.81         32.45        10.84 o                         
   1   1   9        123.17        142.68        17.44 o                         
   2   1   9        219.47        219.60        22.82 o                         
   3   1   9        333.41        365.48        56.97 o                         
  -8   2   9          1.75         -5.97        37.13 o                         
  -7   2   9        565.56        641.85        69.20 o                         
  -6   2   9        135.88        197.27        23.95 o                         
  -5   2   9        720.62        715.94        28.69 o                         
  -4   2   9         60.75         53.45        11.16 o                         
  -3   2   9         35.91         42.40         8.36 o                         
  -2   2   9        533.56        529.59        18.69 o                         
  -1   2   9        433.18        445.96        16.31 o                         
   0   2   9        298.79        312.66        17.74 o                         
   1   2   9         19.50          2.83        13.69 o                         
   2   2   9         76.32         95.23        17.26 o                         
  -8   3   9        452.32        569.70        68.25 o                         
  -7   3   9        162.56        144.05        31.66 o                         
  -6   3   9        140.22        147.11        20.27 o                         
  -5   3   9        653.08        685.07        26.49 o                         
  -4   3   9        442.33        441.57        17.74 o                         
  -3   3   9        428.44        466.47        21.16 o                         
  -2   3   9         69.79         55.26        10.55 o                         
  -1   3   9          6.98          4.24         9.01 o                         
   0   3   9        408.69        396.80        28.80 o                         
   1   3   9        104.47         98.25        16.76 o                         
   2   3   9        532.71        501.06        65.20 o                         
  -8   4   9        373.11        519.33        62.61 o                         
  -7   4   9         75.18         77.65        51.63 o                         
  -6   4   9        201.86        200.34        17.73 o                         
  -5   4   9        211.31        216.73        16.92 o                         
  -4   4   9         88.41         88.41        11.44 o                         
  -3   4   9        553.19        552.82        21.35 o                         
  -2   4   9         93.40         97.45        13.12 o                         
  -1   4   9        794.10        715.16        33.59 o                         
   0   4   9         92.85         76.39        15.95 o                         
   1   4   9         19.44          8.68        19.77 o                         
  -7   5   9        271.18        107.38        51.20 o                         
  -6   5   9        427.48        405.77        69.93 o                         
  -5   5   9         68.30         55.19        15.06 o                         
  -4   5   9         66.00         47.14        16.62 o                         
  -3   5   9        100.97        106.34        14.62 o                         
  -2   5   9        364.47        356.56        30.78 o                         
  -1   5   9        284.76        288.59        21.52 o                         
   0   5   9         60.95         45.02        18.91 o                         
  -7   6   9         46.68         80.92        52.55 o                         
  -6   6   9        316.17        391.67        69.32 o                         
  -5   6   9        340.88        241.05        56.03 o                         
  -4   6   9        507.13        479.11        99.92 o                         
  -3   6   9          8.13          4.31        17.11 o                         
  -2   6   9         87.93         67.07        20.19 o                         
  -1   6   9        134.18        113.77        26.99 o                         
  -6   7   9         39.74        -32.52        48.49 o                         
  -5   7   9          3.58         17.37        29.24 o                         
  -4   7   9        283.59        255.04        54.94 o                         
  -3   7   9         77.25         83.08        28.34 o                         
  -2   7   9        322.32        373.39        46.17 o                         
  -6   8   9         48.68         16.26        47.93 o                         
  -5   8   9        285.26        289.21        64.49 o                         
  -1  -7  10        302.53        341.18        64.75 o                         
   1  -7  10        220.37        230.17        48.66 o                         
  -2  -6  10        210.80        173.63        32.58 o                         
  -1  -6  10          0.81          6.67        43.14 o                         
   0  -6  10          0.10        -10.15        25.94 o                         
   1  -6  10        165.68        157.64        43.28 o                         
   2  -6  10        115.17        104.68        43.72 o                         
  -3  -5  10         49.97         65.52        26.95 o                         
  -2  -5  10        259.35        303.94        38.81 o                         
  -1  -5  10        113.09        142.33        31.62 o                         
   0  -5  10        250.11        226.26        28.20 o                         
   1  -5  10        136.73        101.47        24.16 o                         
   2  -5  10         96.37         57.97        38.27 o                         
  -4  -4  10         42.49        -10.53        43.91 o                         
  -3  -4  10        103.12         88.91        43.56 o                         
  -2  -4  10         84.72         75.95        40.06 o                         
  -1  -4  10         29.58         11.95        20.81 o                         
   0  -4  10        738.31        706.43        50.59 o                         
   1  -4  10         52.77         33.35        25.99 o                         
   2  -4  10        396.32        360.04        55.46 o                         
   3  -4  10        174.15         90.92        44.56 o                         
  -5  -3  10        456.11        379.93        59.22 o                         
  -4  -3  10         35.10         48.78        34.88 o                         
  -3  -3  10        333.19        385.62        39.74 o                         
  -2  -3  10        136.97        162.55        29.90 o                         
  -1  -3  10         50.84         65.42        18.41 o                         
   0  -3  10        270.95        256.62        31.11 o                         
   1  -3  10         15.82         45.11        34.90 o                         
   2  -3  10        255.97        275.77        31.17 o                         
   3  -3  10         71.08         53.59        38.78 o                         
  -6  -2  10        254.12        339.90        55.29 o                         
  -5  -2  10          0.10         24.72        26.48 o                         
  -4  -2  10         66.58         55.23        25.80 o                         
  -3  -2  10       1153.41       1240.27        71.09 o                         
  -2  -2  10         56.89         61.09        14.41 o                         
  -1  -2  10        608.45        555.55        34.11 o                         
   0  -2  10         12.34        -14.42        20.14 o                         
   1  -2  10         82.98         77.67        24.59 o                         
   2  -2  10        216.53        163.77        28.95 o                         
   3  -2  10        125.67        141.65        25.79 o                         
  -6  -1  10        480.38        415.26        62.08 o                         
  -5  -1  10         94.46        126.14        30.03 o                         
  -4  -1  10        492.18        568.32        45.45 o                         
  -3  -1  10        181.84        162.17        22.42 o                         
  -2  -1  10        229.86        189.73        34.05 o                         
  -1  -1  10        565.49        490.26        36.61 o                         
   0  -1  10        374.70        391.99        30.34 o                         
   1  -1  10        194.77        208.55        20.53 o                         
   2  -1  10         27.54         32.19        17.14 o                         
   3  -1  10         28.40         36.32        28.01 o                         
  -6   0  10        201.58        232.10        48.36 o                         
  -5   0  10         27.10         30.36        31.83 o                         
  -4   0  10        798.25        836.17        51.15 o                         
  -3   0  10        154.21        142.64        23.56 o                         
  -2   0  10        415.63        413.49        26.71 o                         
  -1   0  10         88.67         82.82        18.32 o                         
   0   0  10          8.35          5.13        13.54 o                         
   1   0  10        490.32        489.73        28.73 o                         
   2   0  10          6.07         24.81        17.52 o                         
  -7   1  10        268.41        281.75        56.28 o                         
  -6   1  10        247.74        229.18        47.93 o                         
  -5   1  10         27.08         23.45        29.19 o                         
  -4   1  10         24.39         21.90        19.62 o                         
  -3   1  10        310.53        315.87        32.58 o                         
  -2   1  10        467.87        456.09        25.67 o                         
  -1   1  10        138.40        148.61        16.87 o                         
   0   1  10        270.96        217.48        24.13 o                         
   1   1  10         11.71         -1.66        15.80 o                         
   2   1  10          8.67         19.56        19.56 o                         
  -7   2  10        392.47        496.92        62.24 o                         
  -6   2  10        154.28        194.86        42.74 o                         
  -5   2  10        682.15        651.36        64.02 o                         
  -4   2  10          3.72         -2.70        18.05 o                         
  -3   2  10         22.15         18.82        19.78 o                         
  -2   2  10        101.33         90.10        18.25 o                         
  -1   2  10         74.39         78.54        20.37 o                         
   0   2  10        582.27        602.52        31.37 o                         
   1   2  10         68.18         65.57        20.25 o                         
   2   2  10         10.02         -6.21        38.62 o                         
  -8   3  10        369.42        434.04        62.65 o                         
  -7   3  10         18.04         68.20        34.53 o                         
  -6   3  10          0.62         -0.48        23.68 o                         
  -5   3  10        273.99        286.93        36.48 o                         
  -4   3  10        215.04        191.09        32.61 o                         
  -3   3  10        698.09        707.50        64.64 o                         
  -2   3  10         67.50         49.05        12.48 o                         
  -1   3  10          0.80          8.89        17.14 o                         
   0   3  10        120.73        100.05        20.71 o                         
   1   3  10        111.06         77.09        28.34 o                         
  -6   4  10        491.99        516.24        45.47 o                         
  -5   4  10         10.30         -7.37        19.67 o                         
  -4   4  10         12.51         28.13        17.80 o                         
  -3   4  10        653.76        547.53        80.00 o                         
  -2   4  10          5.52         -5.41        16.49 o                         
  -1   4  10        623.26        633.23        56.00 o                         
   0   4  10          0.67         -0.53        24.91 o                         
  -6   5  10        630.09        633.28        86.57 o                         
  -5   5  10        100.59        131.32        52.25 o                         
  -4   5  10        129.97         55.07        41.59 o                         
  -3   5  10          0.18         -3.69        27.63 o                         
  -2   5  10         51.00         40.37        34.51 o                         
  -1   5  10        343.03        449.18        39.70 o                         
  -6   6  10         52.74        102.40        51.69 o                         
  -5   6  10         68.02         61.22        49.14 o                         
  -2   6  10        121.56         35.39        35.14 o                         
  -3  -5  11          8.74        -12.88        46.49 o                         
  -2  -5  11        257.00        294.43        62.33 o                         
  -4  -4  11         19.09        -12.02        44.36 o                         
  -3  -4  11        662.32        549.42        73.45 o                         
  -2  -4  11        261.87        224.89        55.67 o                         
  -1  -4  11         74.23         20.88        43.30 o                         
   1  -4  11         49.67         27.26        35.69 o                         
   2  -4  11        373.86        294.91        53.51 o                         
  -5  -3  11        105.98         92.42        49.46 o                         
  -4  -3  11         90.88         71.86        44.67 o                         
  -3  -3  11        325.88        318.18        39.82 o                         
  -2  -3  11         17.73         -9.28        27.45 o                         
  -1  -3  11        212.73        133.86        32.82 o                         
   0  -3  11          0.28         21.25        44.60 o                         
   1  -3  11        124.14         98.94        38.86 o                         
   2  -3  11         93.83        129.23        47.07 o                         
  -6  -2  11        243.44        234.97        52.78 o                         
  -5  -2  11         19.53         34.98        43.07 o                         
  -4  -2  11        118.90         99.55        31.06 o                         
  -3  -2  11         59.60         60.00        29.22 o                         
  -2  -2  11        177.91        228.96        63.13 o                         
  -1  -2  11        414.06        442.53        54.86 o                         
   0  -2  11         54.59         63.64        21.74 o                         
   1  -2  11        212.25        225.74        45.40 o                         
   2  -2  11         71.84         25.90        38.54 o                         
  -6  -1  11        117.36        147.85        50.14 o                         
  -5  -1  11        213.24        258.53        38.87 o                         
  -4  -1  11        321.27        343.52        38.93 o                         
  -3  -1  11          7.45          3.29        24.13 o                         
  -2  -1  11         18.63         27.58        26.24 o                         
  -1  -1  11        108.69         60.30        37.54 o                         
   0  -1  11         71.95         57.67        21.38 o                         
   1  -1  11        251.48        173.29        42.04 o                         
   2  -1  11         32.14         60.77        24.54 o                         
  -5   0  11          2.05         -2.24        25.70 o                         
  -4   0  11        471.34        497.79       106.68 o                         
  -3   0  11        134.98        119.26        27.35 o                         
  -2   0  11        468.63        493.63        60.20 o                         
  -1   0  11          1.24         33.69        26.97 o                         
   0   0  11         56.23          3.93        22.81 o                         
   1   0  11        195.67        187.19        25.52 o                         
  -6   1  11         88.90        148.13        44.51 o                         
  -5   1  11        104.17        127.21        42.66 o                         
  -4   1  11          0.94         29.18        26.83 o                         
  -3   1  11          8.68         38.32        34.37 o                         
  -2   1  11        303.08        324.75        37.96 o                         
  -1   1  11        117.99         81.00        28.47 o                         
   0   1  11        292.86        257.61        23.46 o                         
   1   1  11          3.57          9.68        35.20 o                         
  -7   2  11         94.78        117.14        44.17 o                         
  -6   2  11         36.61         86.29        40.83 o                         
  -5   2  11        551.74        520.37        60.02 o                         
  -4   2  11        160.02        136.72        37.53 o                         
  -3   2  11        148.86        167.08        50.89 o                         
  -2   2  11         91.93         84.85        27.24 o                         
  -1   2  11          9.30         -9.32        19.56 o                         
   0   2  11        251.16        292.34        46.34 o                         
  -7   3  11         20.57         60.94        37.61 o                         
  -6   3  11         66.05         65.03        36.14 o                         
  -5   3  11        176.86        165.39        57.93 o                         
  -4   3  11         72.91         76.44        33.12 o                         
  -3   3  11        317.42        344.93        36.37 o                         
  -2   3  11        145.02        113.81        27.92 o                         
  -1   3  11         82.47         53.69        27.76 o                         
  -5   4  11          6.96         -8.32        45.56 o                         
  -4   4  11         26.65         29.99        46.18 o                         
  -5   5  11          9.59         -8.15        45.82 o                         
  -3   0  12         43.04         11.10        35.56 o                         
  -2   0  12        580.23        544.57        67.74 o                         
  -5   1  12        284.93        341.07        57.50 o                         
  -4   1  12          6.04         -5.32        35.41 o                         
  -3   1  12          0.32         -5.31        35.29 o                         
  -2   1  12        137.32        154.82        43.82 o                         
  -5   2  12        253.50        175.12        44.31 o                         
  -4   2  12         91.45         90.38        38.91 o                         
  -3   2  12        242.38        209.00        48.45 o                         
  -2   2  12          2.62         70.16        38.53 o                         
  -1   2  12          8.69          5.84        39.16 o                         
  -4   3  12         56.30         41.40        47.73 o                         
                                                                                
